# Supplementary material for: Promoter-proximal RNA polymerase II termination regulates transcription during human cell type transition
Source: Nat Struct Mol Biol. 2025 Feb 11;32(6):995–1005. doi: 10.1038/s41594-025-01486-9 (PMC12170340; doi:10.1038/s41594-025-01486-9)
Supplement: Supplementary file 4 — Estimated transcription kinetics data for all protein-coding major isoforms. [file 41594_2025_1486_MOESM4_ESM.xlsx]

## Sheet: Transcription kinetics data
	chr	start	end	width	strand	source	gene_id	gene_type	gene_name	transcript_name	trid	is_expressed_ttseq	is_pause_position_defined	median_pause_position	is_pause_position_variation_75	pause_position_standard_deviation	is_differentially_expressed	productive_initiation_frequency_0	productive_initiation_frequency_12	productive_initiation_frequency_24	productive_initiation_frequency_72	productive_initiation_frequency_96	mnet_promoter_proximal_occupancy_0	mnet_promoter_proximal_occupancy_12	mnet_promoter_proximal_occupancy_24	mnet_promoter_proximal_occupancy_72	mnet_promoter_proximal_occupancy_96	apparent_pause_duration_0	apparent_pause_duration_12	apparent_pause_duration_24	apparent_pause_duration_72	apparent_pause_duration_96	is_pIF_aPD_defined_all_time_points	cluster	nexus_promoter_proximal_occupancy_0	nexus_promoter_proximal_occupancy_96	half_life_0	half_life_96	total_pol2_turnover_0	total_pol2_turnover_96	termination_fraction_0	termination_fraction_96
tr20504	chr1	450703	451697	995	-	HAVANA	ENSG00000284733.1	protein_coding	OR4F29	OR4F29-201	tr20504	NA	NA	NA	NA	NA	NA	0	0	0	0	0	0	0	0	0	0	NA	NA	NA	NA	NA	NA	NA	NA	NA	NA	NA	NA	NA	NA	NA
tr24496	chr1	925150	935793	10644	+	HAVANA	ENSG00000187634.12	protein_coding	SAMD11	SAMD11-204	tr24496	TRUE	NA	NA	NA	NA	NA	0.406714	0.0968942	0.355908	0.0884204	0	0.00969433	0.0126768	0.00452411	0.00364227	0	NA	NA	NA	NA	NA	NA	NA	NA	NA	NA	NA	NA	NA	NA	NA
tr16624	chr1	1013497	1014540	1044	+	HAVANA	ENSG00000187608.10	protein_coding	ISG15	ISG15-203	tr16624	TRUE	TRUE	42	TRUE	2.69258	TRUE	26.7462	13.7923	14.2308	9.97111	5.88022	0.44187	0.36632	0.478362	0.601575	0.7257	0.0184879	0.0317952	0.0399806	0.0717218	0.172273	TRUE	preB	67.328	74.8826	7.69846	7.34935	6.06201	7.06248	-3.4121	0.1674
tr22998	chr1	1070967	1074306	3340	-	HAVANA	ENSG00000237330.3	protein_coding	RNF223	RNF223-201	tr22998	NA	NA	NA	NA	NA	NA	0.0174941	0	0	0	0	0	0	0	0	0	NA	NA	NA	NA	NA	NA	NA	NA	NA	NA	NA	NA	NA	NA	NA
tr26831	chr1	1173884	1175034	1151	+	HAVANA	ENSG00000162571.14	protein_coding	TTLL10	TTLL10-206	tr26831	NA	NA	NA	NA	NA	NA	0	0	0	0	0	0	0	0	0	0	NA	NA	NA	NA	NA	NA	NA	NA	NA	NA	NA	NA	NA	NA	NA
tr26449	chr1	1203508	1206592	3085	-	HAVANA	ENSG00000186891.14	protein_coding	TNFRSF18	TNFRSF18-203	tr26449	TRUE	NA	NA	NA	NA	NA	0.428841	0.0741771	0.0402855	0.275235	0.0731005	0.0394339	0.00426435	0.0131712	0.0163518	0.041278	NA	NA	NA	NA	NA	NA	NA	7.09155	1.45632	12.2835	45.6644	0.400171	0.0221058	-0.0716454	-2.30685
tr26454	chr1	1211340	1214153	2814	-	HAVANA	ENSG00000186827.11	protein_coding	TNFRSF4	TNFRSF4-201	tr26454	TRUE	TRUE	40	TRUE	44.7465	TRUE	0.0563443	0.118111	0.121783	0.462135	0.780332	0.315474	0.440411	0.428205	0.387178	0.44502	10.9321	4.37008	5.97359	0.904095	0.631843	TRUE	iMacII	5.26509	5.8731	65.5563	66.9755	0.0556695	0.0607823	-0.0121218	-11.8381
tr11988	chr1	1232237	1235041	2805	+	HAVANA	ENSG00000176022.7	protein_coding	B3GALT6	B3GALT6-201	tr11988	TRUE	TRUE	108	TRUE	16.9706	TRUE	8.42638	8.63025	6.09083	4.29207	3.84191	0.0986549	0.0907971	0.0895349	0.100086	0.124512	0.0149295	0.0131182	0.0188616	0.0276922	0.0454826	TRUE	peak	91.5045	85.2142	6.47482	6.79164	9.7958	8.69686	0.139796	0.558242
tr24592	chr1	1282164	1285597	3434	+	HAVANA	ENSG00000162572.21	protein_coding	SCNN1D	SCNN1D-207	tr24592	TRUE	TRUE	68	TRUE	26.1107	NA	3.10012	0.798964	1.78114	0.399312	0.442711	0.191523	0.162436	0.0939141	0.0654329	0.075078	0.0627549	0.210611	0.0606098	0.252961	0.18626	NA	NA	NA	NA	NA	NA	NA	NA	NA	NA
tr21789	chr1	1308597	1311677	3081	+	HAVANA	ENSG00000169972.12	protein_coding	PUSL1	PUSL1-201	tr21789	TRUE	TRUE	215	NA	104.52	TRUE	6.52735	5.79094	5.2826	2.49623	1.68388	0.231628	0.194094	0.171551	0.200537	0.183994	NA	NA	NA	NA	NA	NA	NA	29.4659	13.9195	10.186	9.49568	2.00513	1.01607	-2.25532	-0.657256
tr13427	chr1	1324802	1328896	4095	+	HAVANA	ENSG00000224051.7	protein_coding	CPTP	CPTP-201	tr13427	TRUE	TRUE	48	TRUE	12.9563	NA	2.40071	1.73578	1.56305	2.69214	1.98879	0.241819	0.217402	0.382306	0.405231	0.536531	0.127406	0.156719	0.30424	0.189108	0.398536	NA	NA	20.0733	24.0933	14.1172	13.2739	0.985585	1.25812	-1.43582	-0.580765
tr25968	chr1	1331280	1335314	4035	+	HAVANA	ENSG00000169962.5	protein_coding	TAS1R3	TAS1R3-201	tr25968	TRUE	TRUE	174	TRUE	28.8988	TRUE	0.112818	0.0609127	0.0530088	0.0524631	0	0.339909	0.470364	0.429061	0.625366	0.567498	3.97772	7.5842	7.3711	12.9497	NA	NA	NA	5.95528	5.61176	71.9756	36.848	0.0573512	0.105563	-0.967138	1
tr11970	chr1	1373732	1375169	1438	-	HAVANA	ENSG00000175756.13	protein_coding	AURKAIP1	AURKAIP1-201	tr11970	TRUE	TRUE	7	TRUE	60.7186	TRUE	79.8028	79.0679	67.0881	43.5333	24.8768	0.409487	0.376727	0.427066	0.689004	1.12051	0.0054946	0.00492475	0.00694715	0.0192968	0.0539555	TRUE	preB	60.9187	151	7.05405	6.73526	5.98601	15.5399	-12.3316	-0.600835
tr11002	chr1	1418420	1421444	3025	-	HAVANA	ENSG00000235098.8	protein_coding	ANKRD65	ANKRD65-204	tr11002	TRUE	NA	NA	NA	NA	TRUE	0.494508	0.0909116	0.0592999	0	0	0.0168101	0.00534659	0.00121627	0.00282258	0.009101	NA	NA	NA	NA	NA	NA	NA	3.17253	0.934382	14.3248	14.2614	0.153512	0.0454139	-2.22129	1
tr27229	chr1	1435523	1440765	5243	+	HAVANA	ENSG00000179403.12	protein_coding	VWA1	VWA1-201	tr27229	TRUE	TRUE	242	TRUE	0	TRUE	4.11296	1.285	1.64331	1.04398	1.50002	0.137712	0.0558441	0.115276	0.058195	0.120579	0.0713973	0.100139	0.152964	0.207514	0.326775	TRUE	preB	18.0501	6.77986	15.6429	6.04978	0.79981	0.776795	-4.14242	-0.931043
tr11867	chr1	1449689	1470163	20475	+	HAVANA	ENSG00000215915.10	protein_coding	ATAD3C	ATAD3C-201	tr11867	TRUE	TRUE	228	TRUE	0	NA	0.271045	0.109924	0.0533807	0.118488	0.178944	0.143986	0.0440144	0.0278021	0.0290934	0.0131357	0.702546	0.706897	0.876329	0.473585	0.183398	NA	NA	NA	NA	NA	NA	NA	NA	NA	NA
tr11866	chr1	1512162	1534685	22524	+	HAVANA	ENSG00000197785.14	protein_coding	ATAD3A	ATAD3A-203	tr11866	TRUE	TRUE	38	TRUE	2.85968	TRUE	11.9938	11.5211	8.94473	6.2454	2.46275	0.224195	0.24524	0.276249	0.307318	0.297924	0.0235117	0.0254144	0.0379988	0.0611255	0.160332	TRUE	preB	18.0205	13.9779	15.0956	19.1316	0.827447	0.506428	-13.4949	-3.86298
tr14921	chr1	1598012	1600135	2124	-	HAVANA	ENSG00000228594.4	protein_coding	FNDC10	FNDC10-201	tr14921	TRUE	NA	NA	NA	NA	TRUE	1.02922	0.505445	0.663911	0.437385	0.139895	0.00192785	0.00414845	0.00631027	0.0145106	0	NA	NA	NA	NA	NA	NA	NA	NA	NA	NA	NA	NA	NA	NA	NA
tr25012	chr1	1727386	1745999	18614	-	ENSEMBL	ENSG00000215790.7	protein_coding	SLC35E2A	SLC35E2A-204	tr25012	TRUE	NA	NA	NA	NA	NA	8.04245	6.98806	7.7949	7.68089	4.62183	0.00979373	0.00612242	0.0021126	0.00355555	0.00753662	NA	NA	NA	NA	NA	NA	NA	NA	NA	NA	NA	NA	NA	NA	NA
tr13061	chr1	1983671	2003837	20167	-	HAVANA	ENSG00000142609.18	protein_coding	CFAP74	CFAP74-203	tr13061	NA	NA	NA	NA	NA	NA	0.0150562	0	0.0036812	0.0171865	0	0.00199792	0.00416734	0.00862644	0.0636181	0.0517242	NA	NA	NA	NA	NA	NA	NA	NA	NA	NA	NA	NA	NA	NA	NA
tr15120	chr1	2026528	2030515	3988	+	HAVANA	ENSG00000187730.9	protein_coding	GABRD	GABRD-208	tr15120	TRUE	NA	NA	NA	NA	NA	0.32568	0.157409	0.168887	0.0236018	0.0883567	0.0313385	0.0229652	0.00204086	0.00727175	0.0090485	NA	NA	NA	NA	NA	NA	NA	NA	NA	NA	NA	NA	NA	NA	NA
tr24875	chr1	2228319	2310213	81895	+	HAVANA	ENSG00000157933.10	protein_coding	SKI	SKI-201	tr24875	TRUE	NA	NA	NA	NA	TRUE	2.38447	9.52375	10.8187	13.8461	14.8265	0.00194621	0.00418623	0.00206147	0.00181474	0.00192665	NA	NA	NA	NA	NA	NA	NA	NA	NA	NA	NA	NA	NA	NA	NA
tr20982	chr1	2403974	2412564	8591	-	HAVANA	ENSG00000157911.11	protein_coding	PEX10	PEX10-202	tr20982	TRUE	TRUE	119	TRUE	2.52982	NA	6.2826	7.72125	6.11917	4.90268	3.9475	0.797363	0.642807	0.60934	0.670883	0.758523	0.159873	0.102398	0.121882	0.169314	0.238297	NA	NA	90.1722	57.6309	7.25628	6.26187	8.61359	6.37936	0.270618	0.381207
tr20776	chr1	2508537	2526596	18060	-	HAVANA	ENSG00000157881.16	protein_coding	PANK4	PANK4-201	tr20776	TRUE	TRUE	32	TRUE	12.9608	NA	7.10949	6.41615	6.70418	5.09649	4.25169	0.806946	0.86409	0.994526	1.2103	1.36679	0.141549	0.167801	0.184002	0.295846	0.422609	NA	NA	164.446	180.024	5.12492	5.56863	22.2413	22.4083	0.680348	0.810263
tr21647	chr1	2587078	2591469	4392	+	HAVANA	ENSG00000157870.17	protein_coding	PRXL2B	PRXL2B-212	tr21647	TRUE	TRUE	34	TRUE	24.6937	TRUE	3.88788	1.50463	2.35496	2.38432	2.0123	0.337415	0.13817	0.245727	0.313885	0.262268	0.103523	0.104229	0.124742	0.15559	0.147115	TRUE	bend	9.02392	3.64627	14.2141	22.6897	0.440049	0.11139	-7.8351	-17.0654
tr26818	chr1	2635976	2801717	165742	-	HAVANA	ENSG00000215912.12	protein_coding	TTC34	TTC34-201	tr26818	TRUE	NA	NA	NA	NA	TRUE	0.595219	0.25272	0.717478	0.65616	1.04674	0.00984913	0	0	0.0308761	0.0463932	NA	NA	NA	NA	NA	NA	NA	NA	NA	NA	NA	NA	NA	NA	NA
tr21520	chr1	3425216	3426072	857	+	HAVANA	ENSG00000142611.17	protein_coding	PRDM16	PRDM16-209	tr21520	NA	NA	NA	NA	NA	NA	0	0	0	0	0	0	0.0021522	0	0	0.00192665	NA	NA	NA	NA	NA	NA	NA	NA	NA	NA	NA	NA	NA	NA	NA
tr18628	chr1	3487951	3611508	123558	-	HAVANA	ENSG00000162591.16	protein_coding	MEGF6	MEGF6-202	tr18628	TRUE	TRUE	74	TRUE	44.456	TRUE	7.55232	17.5231	15.4081	2.06955	1.71609	0.542134	0.336613	0.216733	0.0963858	0.0602126	0.0888263	0.0229078	0.017191	0.0565949	0.0473576	TRUE	peak	60.5375	4.38319	6.83222	6.54249	6.14169	0.46438	-0.22968	-2.69544
tr26553	chr1	3625015	3630127	5113	+	HAVANA	ENSG00000158109.15	protein_coding	TPRG1L	TPRG1L-202	tr26553	TRUE	TRUE	86	TRUE	3.16228	TRUE	0.935858	2.17699	2.66088	4.35042	3.45148	0.256153	0.567778	0.578399	1.00702	1.40113	0.373851	0.331308	0.266329	0.29104	0.488607	TRUE	iMacI	30.818	69.1811	4.43414	5.88516	4.81749	8.14806	0.805737	0.576405
tr26526	chr1	3652565	3733292	80728	+	HAVANA	ENSG00000078900.15	protein_coding	TP73	TP73-202	tr26526	TRUE	NA	NA	NA	NA	TRUE	0.0302864	0.0775533	0.40752	0.592657	0.415007	0	0	0	0	0	NA	NA	NA	NA	NA	NA	NA	NA	NA	NA	NA	NA	NA	NA	NA
tr12739	chr1	3746460	3757189	10730	+	HAVANA	ENSG00000162592.10	protein_coding	CCDC27	CCDC27-203	tr12739	NA	NA	NA	NA	NA	NA	0	0	0	0	0	0	0.0017696	0.00166422	0	0.00287845	NA	NA	NA	NA	NA	NA	NA	NA	NA	NA	NA	NA	NA	NA	NA
tr12407	chr1	3889133	3900272	11140	-	HAVANA	ENSG00000198912.11	protein_coding	C1orf174	C1orf174-201	tr12407	TRUE	TRUE	25	TRUE	21.8044	NA	9.30543	10.2777	8.74481	8.09653	7.62007	1.04955	1.41471	2.03308	1.6531	1.85884	0.13793	0.168647	0.28715	0.253812	0.307558	NA	NA	101.157	97.796	7.66946	7.30762	9.14228	9.27622	-0.0178457	0.178537
tr7932	chr1	4654609	4792534	137926	+	HAVANA	ENSG00000196581.11	protein_coding	AJAP1	AJAP1-202	tr7932	TRUE	NA	NA	NA	NA	TRUE	0.0038148	0.0612886	0.0385563	0.024421	0.045314	0	0	0.00226205	0.00182113	0.00566301	NA	NA	NA	NA	NA	NA	NA	NA	NA	NA	NA	NA	NA	NA	NA
tr8226	chr1	6159430	6197757	38328	-	HAVANA	ENSG00000285629.1	protein_coding	AL031847.2	AL031847.2-201	tr8226	TRUE	TRUE	249	TRUE	2.06559	TRUE	439.785	320.392	277.3	134.312	110.487	1.09895	0.933858	0.623591	0.677991	0.582053	0.00368351	0.00467722	0.00340014	0.00741356	0.00780492	TRUE	preB	NA	NA	NA	NA	NA	NA	NA	NA
tr23720	chr1	6185020	6199595	14576	-	HAVANA	ENSG00000116251.11	protein_coding	RPL22	RPL22-201	tr23720	TRUE	TRUE	51	TRUE	32.1911	TRUE	359.868	276.596	234.544	130.456	103.212	0.772698	0.668471	0.843122	0.68364	0.795034	0.00224067	0.00268609	0.00390981	0.00555599	0.00848839	TRUE	preB	234.486	192.114	12.6888	9.84778	12.8092	13.5222	-27.0945	-6.63281
tr16308	chr1	6221193	6235964	14772	-	HAVANA	ENSG00000116237.16	protein_coding	ICMT	ICMT-201	tr16308	TRUE	TRUE	18	TRUE	31.6228	TRUE	13.1698	10.5707	8.66513	5.94668	4.43305	0.802399	0.851676	0.694941	0.559869	0.581128	0.0632035	0.0880342	0.089451	0.0990899	0.141847	TRUE	preB	110.997	37.8716	6.9685	8.82506	11.0407	2.97455	-0.192842	-0.490325
tr15494	chr1	6247353	6261098	13746	-	HAVANA	ENSG00000158292.7	protein_coding	GPR153	GPR153-201	tr15494	TRUE	NA	NA	NA	NA	TRUE	4.50109	7.68238	4.18934	3.92253	2.4327	0.0312761	0.0597951	0.0934573	0.050915	0.0757797	NA	NA	NA	NA	NA	NA	NA	3.36712	1.58061	15.7305	9.42219	0.148369	0.116278	-29.3372	-19.9214
tr7625	chr1	6264269	6393361	129093	-	HAVANA	ENSG00000097021.19	protein_coding	ACOT7	ACOT7-210	tr7625	TRUE	TRUE	12	TRUE	32.539	TRUE	49.8284	20.6648	21.4645	4.98081	2.68716	0.874611	0.51469	0.401922	0.14903	0.264725	0.021901	0.0311987	0.023404	0.0373831	0.122665	TRUE	preB	125.44	20.0704	5.98672	6.57746	14.5236	2.11507	-2.43086	-0.270487
tr15858	chr1	6412418	6424670	12253	-	HAVANA	ENSG00000069812.11	protein_coding	HES2	HES2-203	tr15858	TRUE	NA	NA	NA	NA	NA	0.395049	0.0227132	0	0.0486788	0	0	0	0.00226205	0	0.00383442	NA	NA	NA	NA	NA	NA	NA	NA	NA	NA	NA	NA	NA	NA	NA
tr14479	chr1	6424776	6460944	36169	+	HAVANA	ENSG00000187017.17	protein_coding	ESPN	ESPN-217	tr14479	TRUE	NA	NA	NA	NA	TRUE	0.765548	0.201145	0.144804	0.0773404	0.0301657	0.031553	0.00203403	0.00678616	0.0145198	0.0413149	NA	NA	NA	NA	NA	NA	NA	NA	NA	NA	NA	NA	NA	NA	NA
tr26453	chr1	6461151	6466099	4949	-	HAVANA	ENSG00000215788.10	protein_coding	TNFRSF25	TNFRSF25-219	tr26453	TRUE	TRUE	4	TRUE	0	TRUE	0.576688	0.642883	0.334341	1.08987	0.778235	0.124549	0.07652	0.0909079	0.0654667	0.137235	0.271917	0.144601	0.349221	0.0704747	0.252945	NA	NA	4.50587	1.56859	32.5921	10.1337	0.095828	0.107292	-5.01794	-6.25346
tr21207	chr1	6466092	6485954	19863	-	ENSEMBL	ENSG00000171680.22	protein_coding	PLEKHG5	PLEKHG5-207	tr21207	TRUE	NA	NA	NA	NA	TRUE	0.697642	0.169696	0.0719651	0.00055838	0.00778345	0.00983446	0.0105246	0.00432353	0	0.00192665	NA	NA	NA	NA	NA	NA	NA	NA	NA	NA	NA	NA	NA	NA	NA
tr16913	chr1	6590724	6603001	12278	-	HAVANA	ENSG00000162413.16	protein_coding	KLHL21	KLHL21-202	tr16913	TRUE	TRUE	230	TRUE	0	TRUE	5.27351	5.23643	3.86257	2.51232	2.45967	0.348509	0.297079	0.35913	0.437699	0.456121	0.163863	0.125938	0.213951	0.420558	0.52235	TRUE	preB	80.0522	115.417	8.31966	7.33548	6.6695	10.906	0.20931	0.774467
tr21061	chr1	6613731	6624030	10300	+	HAVANA	ENSG00000116273.6	protein_coding	PHF13	PHF13-201	tr21061	TRUE	TRUE	138	TRUE	0	NA	3.09011	1.55641	1.9332	2.1722	2.13213	0.131144	0.0910547	0.143707	0.105178	0.112768	0.0514955	0.0712123	0.087732	0.0605593	0.0638935	NA	NA	25.9808	14.0779	13.0528	8.71694	1.37967	1.11943	-1.23975	-0.904649
tr26455	chr1	7915871	7940839	24969	-	HAVANA	ENSG00000049249.9	protein_coding	TNFRSF9	TNFRSF9-201	tr26455	TRUE	NA	NA	NA	NA	TRUE	0.018667	0.110938	0.164304	0.00991848	0.0329756	0.00194621	0.00633842	0.00452411	0	0.00192665	NA	NA	NA	NA	NA	NA	NA	NA	NA	NA	NA	NA	NA	NA	NA
tr14465	chr1	8011727	8026309	14583	-	HAVANA	ENSG00000116285.13	protein_coding	ERRFI1	ERRFI1-201	tr14465	TRUE	TRUE	32	TRUE	34.7597	TRUE	0.645489	0.434069	0.169977	0.660508	1.01578	0.118179	0.095363	0.087531	0.185387	0.267397	0.234504	0.272068	0.621577	0.347786	0.311546	TRUE	bend	51.043	110.148	11.2226	10.7189	3.1526	7.12279	0.795252	0.85739
tr25038	chr1	8330428	8336109	5682	+	HAVANA	ENSG00000162426.14	protein_coding	SLC45A1	SLC45A1-203	tr25038	TRUE	NA	NA	NA	NA	NA	0.564012	0.00209806	0.154967	0.399385	0.365833	0.00988617	0.00203403	0	0.00362948	0.00735576	NA	NA	NA	NA	NA	NA	NA	NA	NA	NA	NA	NA	NA	NA	NA
tr14379	chr1	8861000	8878686	17687	-	HAVANA	ENSG00000074800.16	protein_coding	ENO1	ENO1-201	tr14379	TRUE	TRUE	12	TRUE	23.0449	NA	252.53	309.105	245.638	296.307	192.154	5.05026	5.70212	8.12109	9.04265	11.4202	0.0271319	0.0229666	0.0411966	0.0382093	0.0743319	NA	NA	388.855	646.859	7.75445	7.19031	34.7586	62.3573	-6.26525	-2.08151
tr12547	chr1	8945882	8952651	6770	+	HAVANA	ENSG00000131686.15	protein_coding	CA6	CA6-205	tr12547	NA	NA	NA	NA	NA	NA	0	0	0	0	0	0	0	0	0	0.00192665	NA	NA	NA	NA	NA	NA	NA	NA	NA	NA	NA	NA	NA	NA	NA
tr24992	chr1	9003300	9026345	23046	-	HAVANA	ENSG00000197241.3	protein_coding	SLC2A7	SLC2A7-201	tr24992	TRUE	NA	NA	NA	NA	NA	0.0709029	0.0261847	0.0251848	0	0	0	0.00410954	0	0	0	NA	NA	NA	NA	NA	NA	NA	NA	NA	NA	NA	NA	NA	NA	NA
tr15497	chr1	9100305	9129102	28798	-	HAVANA	ENSG00000180758.12	protein_coding	GPR157	GPR157-201	tr15497	TRUE	TRUE	49	TRUE	12.8284	NA	0.455509	0.401058	0.328347	0.342663	0.178869	0.175931	0.206944	0.249254	0.286955	0.322868	0.450426	0.695	0.979666	0.88945	1.96964	NA	NA	6.32365	6.27108	8.98631	7.78069	0.487767	0.558662	0.0661329	0.679826
tr15782	chr1	9234774	9271337	36564	+	HAVANA	ENSG00000049239.13	protein_coding	H6PD	H6PD-201	tr15782	TRUE	TRUE	132	TRUE	30.3579	NA	4.02141	2.81979	2.59038	2.72486	1.98557	1.32864	1.59735	1.42961	1.13721	1.65788	0.410496	0.700893	0.677222	0.522619	1.02411	NA	NA	137.361	130.327	7.07317	7.30405	13.461	12.3679	0.701254	0.839457
tr25656	chr1	9292894	9369532	76639	+	HAVANA	ENSG00000171621.14	protein_coding	SPSB1	SPSB1-201	tr25656	TRUE	TRUE	47	TRUE	3.79473	NA	3.98863	6.46166	5.42578	5.85226	5.80454	3.64784	4.63091	4.66346	3.61885	4.11534	1.15756	0.913535	1.07309	0.767143	0.886097	NA	NA	138.808	192.18	5.56129	7.30557	17.3008	18.2339	0.769453	0.681662
tr24952	chr1	9539465	9585173	45709	+	HAVANA	ENSG00000171612.7	protein_coding	SLC25A33	SLC25A33-201	tr24952	TRUE	TRUE	95	TRUE	1.44914	NA	5.81264	7.92981	5.40097	6.11977	4.53044	1.01853	0.561749	0.79427	0.292739	0.557109	0.219234	0.0887003	0.184256	0.0609796	0.146747	NA	NA	75.1615	62.839	6.12972	7.91075	8.49925	5.50601	0.3161	0.177183
tr26334	chr1	9588911	9614877	25967	+	HAVANA	ENSG00000188807.13	protein_coding	TMEM201	TMEM201-202	tr26334	TRUE	TRUE	146	TRUE	61.768	TRUE	10.3169	7.81006	7.00006	3.30152	2.13047	0.375008	0.267446	0.275647	0.181776	0.223232	0.0324756	0.0287796	0.0224483	0.0347473	0.0804275	TRUE	preB	23.7576	13.5541	8.31371	14.1232	1.98077	0.665214	-4.20853	-2.20268
tr21097	chr1	9651731	9729114	77384	+	HAVANA	ENSG00000171608.16	protein_coding	PIK3CD	PIK3CD-202	tr21097	TRUE	TRUE	105	TRUE	1.44914	NA	30.554	39.3686	38.2873	35.5603	28.713	0.39824	0.617588	0.700953	0.766298	0.848578	0.0160848	0.0195227	0.0228082	0.0266944	0.0372866	NA	NA	152.092	316.709	4.07575	5.46088	25.8657	40.1997	-0.181256	0.285741
tr13566	chr1	9848276	9910269	61994	-	HAVANA	ENSG00000178585.15	protein_coding	CTNNBIP1	CTNNBIP1-203	tr13566	TRUE	TRUE	47	TRUE	0.483046	TRUE	3.3769	1.2755	2.00791	1.92986	1.46667	0.880659	0.843659	1.06525	0.494747	0.563439	0.325671	0.834507	0.665353	0.312824	0.475225	TRUE	bend	31.1523	40.6592	8.27888	8.17112	2.60822	3.44907	-0.294714	0.574763
tr22016	chr1	9997206	10016020	18815	+	HAVANA	ENSG00000162444.12	protein_coding	RBP7	RBP7-202	tr22016	TRUE	NA	NA	NA	NA	NA	0.0218514	0.167978	0.11394	0.0863337	0.0558689	0.00194621	0.014829	0.0178959	0.0309081	0.0374805	NA	NA	NA	NA	NA	NA	NA	0.479792	0.156506	43.0013	33.3038	0.00773387	0.00325734	-1.82542	-16.1517
tr13388	chr1	10450031	10451998	1968	+	HAVANA	ENSG00000241563.4	protein_coding	CORT	CORT-201	tr13388	TRUE	TRUE	60	TRUE	9.0185	TRUE	3.50458	2.26053	3.29297	1.64895	0.511079	0.268084	0.299661	0.182881	0.0630939	0.050867	0.0951714	0.160722	0.0688952	0.0581287	0.17557	TRUE	preB	2.40087	1.61529	46.0317	15.1552	0.0361525	0.0738778	-95.9389	-5.9179
tr13836	chr1	10456522	10472529	16008	-	HAVANA	ENSG00000160049.12	protein_coding	DFFA	DFFA-202	tr13836	TRUE	TRUE	47	TRUE	27.7929	NA	9.11839	8.95107	8.26516	11.0711	7.76985	0.803767	0.889185	1.07923	1.12504	1.09608	0.108937	0.121614	0.161661	0.124036	0.173444	NA	NA	51.9753	53.5084	8.24743	8.84715	4.36822	4.19222	-1.08744	-0.853399
tr20987	chr1	10474950	10630758	155809	+	HAVANA	ENSG00000142655.13	protein_coding	PEX14	PEX14-201	tr20987	TRUE	TRUE	71	TRUE	0	NA	10.37	10.7791	11.5058	8.21336	7.5167	1.08632	1.22389	1.43222	1.33459	1.39276	0.132086	0.141885	0.155782	0.203	0.230166	NA	NA	173.372	168.009	7.01906	6.32704	17.1208	18.4059	0.394308	0.591614
tr12399	chr1	10946471	10949751	3281	-	HAVANA	ENSG00000175262.14	protein_coding	C1orf127	C1orf127-204	tr12399	TRUE	NA	NA	NA	NA	NA	0.0555871	0	0	0.288272	0.310611	0	0.00203403	0	0.00728453	0.0184479	NA	NA	NA	NA	NA	NA	NA	NA	NA	NA	NA	NA	NA	NA	NA
tr18563	chr1	11044798	11047227	2430	-	HAVANA	ENSG00000009724.17	protein_coding	MASP2	MASP2-204	tr18563	TRUE	TRUE	14	TRUE	0.707107	TRUE	0.246471	0.361693	0.067128	0.0474797	0	0.189111	0.213025	0.0829493	0.0363651	0.0608896	0.864398	0.736352	1.94714	1.48348	NA	NA	NA	NA	NA	NA	NA	NA	NA	NA	NA
tr14517	chr1	11066618	11099869	33252	-	HAVANA	ENSG00000171824.14	protein_coding	EXOSC10	EXOSC10-202	tr14517	TRUE	TRUE	43	TRUE	0.516398	NA	43.0307	41.0678	33.8628	24.7204	19.1548	0.280899	0.263628	0.348665	0.308127	0.422742	0.00725277	0.00728216	0.0121056	0.0144354	0.026097	NA	NA	166.251	144.54	8.87803	9.24609	12.98	10.8356	-2.31516	-0.767761
tr26982	chr1	11273206	11288434	15229	+	HAVANA	ENSG00000120942.13	protein_coding	UBIAD1	UBIAD1-202	tr26982	TRUE	TRUE	63	TRUE	0	NA	4.72436	5.68205	4.67994	3.90537	2.97635	7.80339	6.20393	7.36251	5.53043	7.89852	2.03002	1.35013	1.96608	1.75353	3.22281	NA	NA	146.656	176.399	6.90197	5.30458	14.7283	23.0499	0.679232	0.870874
tr14771	chr1	11637018	11650770	13753	-	HAVANA	ENSG00000116661.11	protein_coding	FBXO2	FBXO2-206	tr14771	TRUE	NA	NA	NA	NA	TRUE	0.226141	0.144763	0.0529901	0.0209316	0	0.00589034	0.0021522	0.00226205	0	0	NA	NA	NA	NA	NA	NA	NA	NA	NA	NA	NA	NA	NA	NA	NA
tr14786	chr1	11664200	11674354	10155	+	HAVANA	ENSG00000116663.11	protein_coding	FBXO6	FBXO6-201	tr14786	TRUE	TRUE	211	TRUE	0.875595	TRUE	0.758143	1.96634	2.49584	3.46429	2.00458	0.262075	0.323103	0.346026	0.262289	0.278234	0.481352	0.212951	0.167117	0.0891477	0.180657	TRUE	iMacII	15.8884	24.4913	131.691	8.38954	0.0836279	2.02348	-8.06566	0.00933917
tr18468	chr1	11674480	11681148	6669	-	HAVANA	ENSG00000116670.15	protein_coding	MAD2L2	MAD2L2-207	tr18468	TRUE	TRUE	57	TRUE	25.3486	TRUE	67.2154	51.772	38.3996	11.5055	4.76914	1.19233	0.965007	0.777731	0.450478	0.509249	0.0209583	0.0214136	0.0231704	0.0463647	0.148765	TRUE	preB	134.302	73.386	16.5928	7.86748	5.61035	6.46551	-10.9806	0.262371
tr14053	chr1	11691710	11725857	34148	+	HAVANA	ENSG00000162490.7	protein_coding	DRAXIN	DRAXIN-201	tr14053	TRUE	TRUE	52	NA	78.6085	TRUE	18.8612	24.8281	11.6746	2.69145	1.1988	0.250171	0.23467	0.261665	0.0471294	0.0131775	NA	NA	NA	NA	NA	NA	NA	81.8149	4.57575	8.62989	6.29215	6.57132	0.504068	-1.87023	-1.37824
tr12405	chr1	11766742	11778310	11569	+	HAVANA	ENSG00000215910.7	protein_coding	C1orf167	C1orf167-207	tr12405	NA	NA	NA	NA	NA	NA	0.015841	0.00573866	0.00417863	0	0	0	0	0	0	0	NA	NA	NA	NA	NA	NA	NA	NA	NA	NA	NA	NA	NA	NA	NA
tr20194	chr1	11845712	11847783	2072	-	ENSEMBL	ENSG00000175206.10	protein_coding	NPPA	NPPA-203	tr20194	TRUE	NA	NA	NA	NA	NA	0	0.0232182	0	0	0.216507	0	0	0	0	0	NA	NA	NA	NA	NA	NA	NA	NA	NA	NA	NA	NA	NA	NA	NA
tr16840	chr1	11919591	11926427	6837	-	HAVANA	ENSG00000116685.16	protein_coding	KIAA2013	KIAA2013-201	tr16840	TRUE	TRUE	41	NA	102.63	NA	10.4043	10.3726	9.67115	10.0477	5.65712	0.359536	0.459303	0.5689	0.57257	0.552106	NA	NA	NA	NA	NA	NA	NA	59.2234	83.9707	10.1108	11.2095	4.06008	5.19238	-1.5626	-0.0895047
tr21228	chr1	11934717	11975537	40821	+	HAVANA	ENSG00000083444.17	protein_coding	PLOD1	PLOD1-201	tr21228	TRUE	TRUE	61	TRUE	1.08012	TRUE	10.5926	8.41685	9.11487	15.2721	13.228	0.551316	0.608419	1.13038	2.0508	2.84801	0.0641496	0.0837468	0.151466	0.158477	0.259227	NA	NA	24.2374	119.104	5.59956	6.15841	3.00025	13.4055	-2.53058	0.0132378
tr18665	chr1	11980444	12013508	33065	+	HAVANA	ENSG00000116688.17	protein_coding	MFN2	MFN2-201	tr18665	TRUE	TRUE	47	TRUE	17.4722	NA	11.559	19.5639	15.3522	13.4379	9.13787	0.585522	0.694851	0.90774	0.996274	1.01237	0.0615724	0.0417964	0.0699999	0.0918185	0.132627	NA	NA	119.017	102.961	7.48179	7.33151	11.0263	9.73427	-0.0483116	0.0612678
tr18699	chr1	12019498	12032045	12548	+	HAVANA	ENSG00000116691.11	protein_coding	MIIP	MIIP-201	tr18699	TRUE	TRUE	51	TRUE	0	TRUE	9.43657	22.5126	16.0245	13.0217	7.70671	1.16777	2.40366	2.84357	3.64323	3.35087	0.151206	0.125591	0.208826	0.323943	0.502685	TRUE	peak	49.5184	78.3396	10.1413	11.245	3.38454	4.82888	-1.78814	-0.595961
tr26451	chr1	12166991	12209220	42230	+	HAVANA	ENSG00000028137.19	protein_coding	TNFRSF1B	TNFRSF1B-201	tr26451	TRUE	TRUE	40	TRUE	0	TRUE	1.53108	6.29457	10.5869	31.3468	29.3708	0.750739	1.24549	1.70779	2.02592	2.24742	0.612032	0.247696	0.202075	0.0797703	0.0956996	TRUE	iMacII	58.1037	275.289	5.41752	4.8749	7.43412	39.1425	0.794047	0.249644
tr13861	chr1	12567910	12618210	50301	-	HAVANA	ENSG00000162496.9	protein_coding	DHRS3	DHRS3-204	tr13861	TRUE	NA	NA	NA	NA	TRUE	0.458797	0.67089	1.08458	2.0328	3.11477	0.0114507	0.0266075	0.0806301	0.102321	0.100087	NA	NA	NA	NA	NA	NA	NA	NA	NA	NA	NA	NA	NA	NA	NA
tr11	chr1	12716115	12728759	12645	+	HAVANA	ENSG00000188984.12	protein_coding	AADACL3	AADACL3-202	tr11	NA	NA	NA	NA	NA	NA	0	0	0	0	0	0	0	0	0	0	NA	NA	NA	NA	NA	NA	NA	NA	NA	NA	NA	NA	NA	NA	NA
tr12403	chr1	12746200	12763699	17500	+	HAVANA	ENSG00000157330.10	protein_coding	C1orf158	C1orf158-203	tr12403	NA	NA	NA	NA	NA	NA	0	0	0	0	0	0	0	0	0	0	NA	NA	NA	NA	NA	NA	NA	NA	NA	NA	NA	NA	NA	NA	NA
tr21511	chr1	12794691	12796485	1795	+	HAVANA	ENSG00000116721.9	protein_coding	PRAMEF1	PRAMEF1-202	tr21511	NA	NA	NA	NA	NA	NA	0	0	0	0	0	0	0	0	0	0	NA	NA	NA	NA	NA	NA	NA	NA	NA	NA	NA	NA	NA	NA	NA
tr16110	chr1	12847377	12848720	1344	-	HAVANA	ENSG00000179172.10	protein_coding	HNRNPCL1	HNRNPCL1-201	tr16110	TRUE	NA	NA	NA	NA	NA	0	0.0222088	0	0	0	0	0	0	0	0	NA	NA	NA	NA	NA	NA	NA	NA	NA	NA	NA	NA	NA	NA	NA
tr16112	chr1	13060869	13062229	1361	+	HAVANA	ENSG00000277058.2	protein_coding	HNRNPCL3	HNRNPCL3-201	tr16112	NA	NA	NA	NA	NA	NA	0	0	0	0	0	0	0	0	0	0	NA	NA	NA	NA	NA	NA	NA	NA	NA	NA	NA	NA	NA	NA	NA
tr16111	chr1	13115488	13116854	1367	-	HAVANA	ENSG00000275774.3	protein_coding	HNRNPCL2	HNRNPCL2-202	tr16111	NA	NA	NA	NA	NA	NA	0	0	0	0	0	0	0	0	0	0	NA	NA	NA	NA	NA	NA	NA	NA	NA	NA	NA	NA	NA	NA	NA
tr21512	chr1	13196330	13198130	1801	-	HAVANA	ENSG00000279169.3	protein_coding	PRAMEF13	PRAMEF13-202	tr21512	NA	NA	NA	NA	NA	NA	0	0	0	0	0	0	0	0	0	0	NA	NA	NA	NA	NA	NA	NA	NA	NA	NA	NA	NA	NA	NA	NA
tr21513	chr1	13342034	13343840	1807	-	HAVANA	ENSG00000204481.8	protein_coding	PRAMEF14	PRAMEF14-202	tr21513	NA	NA	NA	NA	NA	NA	0	0	0	0	0	0	0	0	0	0	NA	NA	NA	NA	NA	NA	NA	NA	NA	NA	NA	NA	NA	NA	NA
tr18358	chr1	13474973	13514003	39031	-	HAVANA	ENSG00000162494.6	protein_coding	LRRC38	LRRC38-201	tr18358	TRUE	TRUE	5	TRUE	0	TRUE	0.530739	1.01955	0.980141	0.124734	0.0101381	0.0986802	0.11975	0.0856064	0.041803	0.0348143	0.241627	0.137515	0.108667	0.200046	3.34698	TRUE	peak	4.39215	1.54945	26.876	19.845	0.113276	0.0541195	-3.68537	0.812673
tr20946	chr1	13583831	13617957	34127	+	HAVANA	ENSG00000162493.16	protein_coding	PDPN	PDPN-212	tr20946	TRUE	NA	NA	NA	NA	NA	0.166284	0.00225233	0.0116053	0	0	0	0	0	0	0	NA	NA	NA	NA	NA	NA	NA	NA	NA	NA	NA	NA	NA	NA	NA
tr16708	chr1	14598704	15066560	467857	+	HAVANA	ENSG00000189337.17	protein_coding	KAZN	KAZN-206	tr16708	TRUE	NA	NA	NA	NA	TRUE	6.72917	7.15474	3.3023	0.582078	0.294117	0	0	0	0.00181474	0	NA	NA	NA	NA	NA	NA	NA	NA	NA	NA	NA	NA	NA	NA	NA
tr26384	chr1	15153733	15220408	66676	+	HAVANA	ENSG00000171729.14	protein_coding	TMEM51	TMEM51-203	tr26384	TRUE	TRUE	107	TRUE	0	TRUE	0.940476	0.829468	0.485695	1.021	1.02776	0.0293809	0.0143615	0.0276719	0.04475	0.0971654	0.034807	0.0225673	0.066279	0.0570946	0.156183	TRUE	bend	NA	NA	NA	NA	NA	NA	NA	NA
tr14870	chr1	15345431	15398126	52696	+	HAVANA	ENSG00000142621.19	protein_coding	FHAD1	FHAD1-201	tr14870	TRUE	TRUE	165	TRUE	0.57735	NA	0.0297061	0.0168733	0.127689	0.139151	0.13217	0.0217703	0.0230055	0.0278021	0.211632	0.226131	0.420351	2.27661	0.334057	1.90975	5.72677	NA	NA	NA	NA	NA	NA	NA	NA	NA	NA
tr14234	chr1	15409888	15430339	20452	+	HAVANA	ENSG00000142634.13	protein_coding	EFHD2	EFHD2-201	tr14234	TRUE	TRUE	120	TRUE	26.0147	TRUE	22.0069	96.3842	75.1624	52.4625	32.5271	0.644787	1.44415	1.19805	1.18005	1.32506	0.0349869	0.018025	0.0192245	0.0277863	0.0504226	TRUE	peak	137.429	169.426	8.27096	12.4727	11.5172	9.41553	-0.910786	-2.45462
tr13571	chr1	15438442	15449242	10801	+	ENSEMBL	ENSG00000162438.12	protein_coding	CTRC	CTRC-201	tr13571	TRUE	TRUE	76	TRUE	0	NA	0.0352761	0.238696	0.246049	0.199939	0.118113	0.292589	2.55845	2.27355	0.883332	1.08967	10.1751	12.3963	10.8224	5.05418	2577.1	NA	NA	3.93713	5.92227	97.0828	28.6385	0.0281102	0.143338	-0.254921	0.175983
tr12995	chr1	15456747	15457623	877	+	HAVANA	ENSG00000142615.8	protein_coding	CELA2A	CELA2A-203	tr12995	TRUE	NA	NA	NA	NA	NA	0	0.0194931	0.0300352	0	0	0	0	0	0.00362948	0	NA	NA	NA	NA	NA	NA	NA	NA	NA	NA	NA	NA	NA	NA	NA
tr7893	chr1	15571699	15585051	13353	-	HAVANA	ENSG00000116771.6	protein_coding	AGMAT	AGMAT-201	tr7893	TRUE	TRUE	11	TRUE	10.4547	TRUE	0.454115	1.09233	0.538748	0.814667	0.488759	0.104745	0.158029	0.179086	0.209041	0.251694	0.289058	0.178995	0.416909	0.331253	0.785005	TRUE	peak	10.6501	6.90635	9.10109	12.9174	0.811122	0.370596	0.44014	-0.318847
tr24408	chr1	15659869	15661722	1854	+	HAVANA	ENSG00000215695.1	protein_coding	RSC1A1	RSC1A1-201	tr24408	TRUE	NA	NA	NA	NA	NA	31.7605	41.545	38.7097	30.6122	35.7134	0.0139337	0.0339625	0.0212165	0.021828	0.0168721	NA	NA	NA	NA	NA	NA	NA	NA	NA	NA	NA	NA	NA	NA	NA
tr21212	chr1	15684390	15734769	50380	+	HAVANA	ENSG00000116786.13	protein_coding	PLEKHM2	PLEKHM2-201	tr21212	TRUE	TRUE	221	TRUE	5.84319	NA	13.0684	14.5265	13.3113	12.271	10.4437	0.142073	0.156612	0.190004	0.308831	0.446095	0.013375	0.0127795	0.0175418	0.03216	0.0536223	NA	NA	14.0044	21.5283	5.23702	9.20111	1.85355	1.62179	-6.05045	-5.43962
tr24953	chr1	15736258	15741392	5135	+	HAVANA	ENSG00000162461.8	protein_coding	SLC25A34	SLC25A34-201	tr24953	TRUE	NA	NA	NA	NA	NA	0.898124	1.28714	0.973115	0.983952	0.877792	0.0216151	0.0394737	0.0465559	0.0272595	0.0378314	NA	NA	NA	NA	NA	NA	NA	NA	NA	NA	NA	NA	NA	NA	NA
tr27079	chr1	15807169	15809348	2180	-	HAVANA	ENSG00000233954.6	protein_coding	UQCRHL	UQCRHL-201	tr27079	TRUE	NA	NA	NA	NA	NA	2.37151	2.52793	2.49621	1.40536	1.09869	0.0318116	0.0418623	0.101904	0.0490875	0.0262714	NA	NA	NA	NA	NA	NA	NA	NA	NA	NA	NA	NA	NA	NA	NA
tr25627	chr1	15847707	15940456	92750	+	HAVANA	ENSG00000065526.12	protein_coding	SPEN	SPEN-201	tr25627	TRUE	TRUE	198	TRUE	18.8223	NA	33.2152	41.8962	38.0629	28.1288	26.1689	1.02302	1.56561	1.98842	2.03707	2.77232	0.0358622	0.044415	0.0614082	0.0870308	0.126062	NA	NA	65.7549	83.1287	10.4957	6.42082	4.34251	8.974	-6.64886	-1.91608
tr25671	chr1	16004236	16008807	4572	+	HAVANA	ENSG00000183888.4	protein_coding	SRARP	SRARP-201	tr25671	TRUE	NA	NA	NA	NA	NA	0.0549439	0.0132338	0	0	0	0	0	0	0	0	NA	NA	NA	NA	NA	NA	NA	NA	NA	NA	NA	NA	NA	NA	NA
tr13204	chr1	16018875	16034050	15176	+	HAVANA	ENSG00000186510.12	protein_coding	CLCNKA	CLCNKA-204	tr13204	TRUE	NA	NA	NA	NA	NA	0.0552832	0.0565704	0.0846876	0.105914	0.0824454	0.0355488	0.036351	0.0391123	0.0581548	0.0483387	NA	NA	NA	NA	NA	NA	NA	NA	NA	NA	NA	NA	NA	NA	NA
tr14415	chr1	16124337	16156069	31733	-	HAVANA	ENSG00000142627.13	protein_coding	EPHA2	EPHA2-201	tr14415	TRUE	TRUE	37	TRUE	0	TRUE	0.0732138	1.23513	0.975711	0.385343	0.483806	0.00594204	0.0436599	0.0697782	0.0727193	0.079633	0.11916	0.0399727	0.0906125	0.227051	0.202517	TRUE	peak	NA	NA	NA	NA	NA	NA	NA	NA
tr25591	chr1	16424904	16437416	12513	-	HAVANA	ENSG00000187144.11	protein_coding	SPATA21	SPATA21-202	tr25591	NA	NA	NA	NA	NA	NA	0	0	0.00502731	0	0	0.00590532	0	0.00410233	0.00181474	0.00173584	NA	NA	NA	NA	NA	NA	NA	NA	NA	NA	NA	NA	NA	NA	NA
tr19970	chr1	16440724	16460078	19355	+	HAVANA	ENSG00000157191.20	protein_coding	NECAP2	NECAP2-201	tr19970	TRUE	TRUE	53	TRUE	0	TRUE	12.4985	16.6806	15.2664	26.5201	20.2271	1.30544	1.30454	1.94433	4.18874	5.33885	0.132885	0.0965169	0.157625	0.194101	0.33786	TRUE	iMacI	346.062	356.146	7.12003	7.70651	33.6898	32.0328	0.629013	0.368552
tr24620	chr1	17018722	17054032	35311	-	HAVANA	ENSG00000117118.10	protein_coding	SDHB	SDHB-201	tr24620	TRUE	TRUE	46	TRUE	0.83666	NA	45.8191	50.0532	44.4945	40.8053	25.0816	0.330634	0.277951	0.332291	0.409073	0.44305	0.00819563	0.00647326	0.00879587	0.0121817	0.0208775	NA	NA	206.907	177.686	7.34585	7.25488	19.5235	16.9765	-1.34687	-0.477432
tr20745	chr1	17249098	17284233	35136	+	HAVANA	ENSG00000142619.4	protein_coding	PADI3	PADI3-201	tr20745	TRUE	NA	NA	NA	NA	NA	0.0145553	0	0.0468818	0.0176684	0	0.00389242	0	0	0.00182113	0.0018097	NA	NA	NA	NA	NA	NA	NA	NA	NA	NA	NA	NA	NA	NA	NA
tr20746	chr1	17308195	17334796	26602	+	HAVANA	ENSG00000159339.13	protein_coding	PADI4	PADI4-202	tr20746	TRUE	TRUE	41	TRUE	25.9808	TRUE	0	0	0.172638	2.90396	2.52764	0	0.00201514	0.0814379	0.208922	0.207509	NA	NA	0.621223	0.0879228	0.113135	NA	NA	NA	NA	NA	NA	NA	NA	NA	NA
tr20747	chr1	17372196	17401699	29504	+	HAVANA	ENSG00000276747.1	protein_coding	PADI6	PADI6-201	tr20747	NA	NA	NA	NA	NA	NA	0	0	0	0	0	0	0.00203403	0	0	0.0018097	NA	NA	NA	NA	NA	NA	NA	NA	NA	NA	NA	NA	NA	NA	NA
tr22026	chr1	17406760	17439677	32918	-	HAVANA	ENSG00000179051.14	protein_coding	RCC2	RCC2-202	tr22026	TRUE	TRUE	40	TRUE	1.54919	TRUE	58.7919	77.2954	63.2392	49.1558	30.5983	3.08878	1.78025	1.696	1.19808	1.46965	0.0664628	0.0287064	0.0334372	0.0302534	0.0596797	TRUE	peak	126.88	163.679	6.12988	4.65068	14.3472	24.395	-3.09781	-0.254285
tr7675	chr1	17755333	17827063	71731	+	HAVANA	ENSG00000117148.8	protein_coding	ACTL8	ACTL8-201	tr7675	TRUE	NA	NA	NA	NA	NA	0.144722	0.0706054	0.0397393	0	0	0	0	0	0	0	NA	NA	NA	NA	NA	NA	NA	NA	NA	NA	NA	NA	NA	NA	NA
tr16476	chr1	18361367	18378483	17117	+	HAVANA	ENSG00000117154.12	protein_coding	IGSF21	IGSF21-204	tr16476	TRUE	NA	NA	NA	NA	NA	0.0178472	0	0.0915802	0.0248147	0	0	0	0	0	0	NA	NA	NA	NA	NA	NA	NA	NA	NA	NA	NA	NA	NA	NA	NA
tr16901	chr1	18480982	18486126	5145	+	HAVANA	ENSG00000179023.8	protein_coding	KLHDC7A	KLHDC7A-201	tr16901	TRUE	NA	NA	NA	NA	TRUE	0.231766	0.655911	0.386477	0.184322	0.677308	0.0190436	0	0.00411652	0.0324376	0.0330879	NA	NA	NA	NA	NA	NA	NA	NA	NA	NA	NA	NA	NA	NA	NA
tr10873	chr1	18871430	18902555	31126	-	HAVANA	ENSG00000159423.17	protein_coding	ALDH4A1	ALDH4A1-202	tr10873	TRUE	TRUE	19	TRUE	0	TRUE	5.9822	4.01934	3.87625	2.1283	1.00818	0.0727149	0.0637087	0.105253	0.0853987	0.0835285	0.0139608	0.0160414	0.0273766	0.0446134	0.0983796	TRUE	preB	95.4959	37.796	8.05888	7.31706	8.21364	3.58043	0.271676	0.718418
tr16331	chr1	18904280	18956676	52397	-	HAVANA	ENSG00000169991.11	protein_coding	IFFO2	IFFO2-203	tr16331	TRUE	TRUE	60	TRUE	11.4431	TRUE	4.93585	2.32129	2.98768	5.67625	7.72119	0.500486	0.455767	0.693952	0.868625	0.768763	0.122673	0.238816	0.283408	0.190255	0.121725	TRUE	bend	116.081	47.0687	4.53215	4.74468	17.7535	6.87624	0.721979	-0.12288
tr19418	chr1	19251805	19260128	8324	+	HAVANA	ENSG00000053372.5	protein_coding	MRTO4	MRTO4-201	tr19418	TRUE	TRUE	211	TRUE	36.4789	TRUE	21.5191	26.9617	16.3553	16.3174	10.7155	1.61714	0.917633	0.950004	0.708501	0.767492	0.121265	0.0491982	0.0908679	0.0662598	0.106181	TRUE	peak	67.7387	54.5715	11.2784	9.93475	4.16308	3.80745	-4.16902	-1.81436
tr7971	chr1	19282573	19288770	6198	-	HAVANA	ENSG00000162482.5	protein_coding	AKR7A3	AKR7A3-201	tr7971	TRUE	NA	NA	NA	NA	TRUE	2.93694	1.8923	1.82544	1.4381	0.932701	0.00993788	0.0021522	0	0.00363587	0.00192665	NA	NA	NA	NA	NA	NA	NA	NA	NA	NA	NA	NA	NA	NA	NA
tr7970	chr1	19303965	19312146	8182	-	HAVANA	ENSG00000053371.12	protein_coding	AKR7A2	AKR7A2-201	tr7970	TRUE	TRUE	59	TRUE	0	TRUE	31.083	14.4218	22.4323	12.783	10.4101	0.278345	0.196142	0.234328	0.321899	0.254428	0.00963481	0.0147705	0.0126323	0.0290349	0.0283801	TRUE	preB	181.641	117.936	7.776	7.75205	16.1913	10.5452	-0.919735	0.0128053
tr12626	chr1	19338775	19485539	146765	-	HAVANA	ENSG00000077549.19	protein_coding	CAPZB	CAPZB-201	tr12626	TRUE	TRUE	61	TRUE	12.53	NA	84.7833	73.7506	79.4482	88.1254	73.1731	0.135943	0.174265	0.353249	0.399978	0.603252	0.00208187	0.00289988	0.00552269	0.00566011	0.0105834	NA	NA	42.1196	51.143	7.50088	10.141	3.89222	3.49567	-20.7828	-19.9325
tr18691	chr1	19597067	19656914	59848	+	HAVANA	ENSG00000270136.6	protein_coding	MICOS10-NBL1	MICOS10-NBL1-202	tr18691	TRUE	TRUE	15	TRUE	0	NA	36.9241	30.6399	25.6748	20.9792	12.6691	1.97895	1.74978	1.85784	5.43387	5.91769	0.0674667	0.0718273	0.0903774	0.324648	0.583313	NA	NA	51.2978	73.1539	7.1514	8.45459	4.97203	5.9975	-6.42637	-1.11239
tr16287	chr1	19664875	19680966	16092	+	HAVANA	ENSG00000158748.4	protein_coding	HTR6	HTR6-201	tr16287	TRUE	NA	NA	NA	NA	TRUE	0.747378	0.124749	0.150023	0.0709909	0	0.0136161	0.016589	0.00412295	0	0	NA	NA	NA	NA	NA	NA	NA	NA	NA	NA	NA	NA	NA	NA	NA
tr20687	chr1	19882395	19912945	30551	+	HAVANA	ENSG00000169914.6	protein_coding	OTUD3	OTUD3-201	tr20687	TRUE	TRUE	52	TRUE	0	NA	9.16403	8.57833	7.86831	7.50875	6.438	0.350473	0.33978	0.478973	0.590577	0.652243	0.0477481	0.0487465	0.0758553	0.0989334	0.122581	NA	NA	112.363	124.386	7.1177	7.115	10.9423	12.1177	0.162516	0.468713
tr21166	chr1	20028430	20091158	62729	+	HAVANA	ENSG00000127472.11	protein_coding	PLA2G5	PLA2G5-203	tr21166	TRUE	NA	NA	NA	NA	NA	0.0803657	0.0504857	0.157931	0	0	0	0	0	0	0	NA	NA	NA	NA	NA	NA	NA	NA	NA	NA	NA	NA	NA	NA	NA
tr21157	chr1	20111939	20119536	7598	-	HAVANA	ENSG00000117215.15	protein_coding	PLA2G2D	PLA2G2D-201	tr21157	TRUE	NA	NA	NA	NA	NA	0.0191981	0.030277	0.0337194	0.0854178	0	0	0.00203403	0.0405721	0.0925974	0.088999	NA	NA	NA	NA	NA	NA	NA	NA	NA	NA	NA	NA	NA	NA	NA
tr21158	chr1	20139330	20144080	4751	+	HAVANA	ENSG00000158786.5	protein_coding	PLA2G2F	PLA2G2F-202	tr21158	TRUE	NA	NA	NA	NA	NA	0	0	0	0	0.0279474	0	0	0	0	0	NA	NA	NA	NA	NA	NA	NA	1.08855	4.40887	13.2279	94.4283	0.0570404	0.0323631	1	0.136442
tr21156	chr1	20161253	20177424	16172	-	HAVANA	ENSG00000187980.6	protein_coding	PLA2G2C	PLA2G2C-202	tr21156	TRUE	TRUE	38	TRUE	0	TRUE	0.359121	2.97127	6.43671	5.93512	4.03373	0.0491206	0.0796564	0.093848	0.0399754	0.0353991	0.136161	0.0281869	0.0147911	0.00695426	0.00931234	TRUE	peak	NA	NA	NA	NA	NA	NA	NA	NA
tr27000	chr1	20186096	20196050	9955	+	HAVANA	ENSG00000162543.6	protein_coding	UBXN10	UBXN10-201	tr27000	TRUE	TRUE	54	TRUE	2.48328	TRUE	0.795811	2.32868	2.7862	3.16129	2.93955	0.0897722	0.161855	0.224453	0.584593	0.782275	0.139246	0.0908074	0.10214	0.219342	0.327763	TRUE	iMacI	8.05972	24.221	6.20403	7.82909	0.900475	2.14441	0.116231	-0.3708
tr27233	chr1	20290937	20339222	48286	+	HAVANA	ENSG00000158816.15	protein_coding	VWA5B1	VWA5B1-204	tr27233	NA	NA	NA	NA	NA	NA	0	0.00330316	0.00411356	0	0	0	0	0	0.00182113	0	NA	NA	NA	NA	NA	NA	NA	NA	NA	NA	NA	NA	NA	NA	NA
tr12605	chr1	20482391	20486210	3820	-	HAVANA	ENSG00000162545.6	protein_coding	CAMK2N1	CAMK2N1-201	tr12605	TRUE	NA	NA	NA	NA	NA	0.811959	0.437705	0.231178	0.302634	0.542712	0.00383734	0.0162796	0.00822528	0.0305354	0.0276369	NA	NA	NA	NA	NA	NA	NA	NA	NA	NA	NA	NA	NA	NA	NA
tr19732	chr1	20499448	20508151	8704	-	HAVANA	ENSG00000090432.7	protein_coding	MUL1	MUL1-201	tr19732	TRUE	TRUE	75	TRUE	0	NA	6.07224	8.97404	7.07872	8.50448	7.11689	0.559272	0.910388	1.52525	2.29049	3.05618	0.105268	0.120499	0.260854	0.32666	0.513808	NA	NA	123.639	206.237	5.20308	7.75633	16.471	18.4304	0.631337	0.613851
tr14683	chr1	20552573	20555020	2448	+	HAVANA	ENSG00000183114.8	protein_coding	FAM43B	FAM43B-201	tr14683	NA	NA	NA	NA	NA	NA	0.00572413	0	0	0.0148479	0	0	0.0021522	0.00904822	0	0	NA	NA	NA	NA	NA	NA	NA	NA	NA	NA	NA	NA	NA	NA	NA
tr12891	chr1	20589097	20618903	29807	+	HAVANA	ENSG00000158825.6	protein_coding	CDA	CDA-201	tr12891	TRUE	TRUE	74	TRUE	0	TRUE	0	0.0896736	0.796218	16.3172	11.7612	0	0.0021522	0.0107085	0.168942	0.21083	NA	0.0191015	0.0168513	0.0121796	0.0226817	NA	NA	NA	NA	NA	NA	NA	NA	NA	NA
tr21111	chr1	20633458	20651511	18054	+	HAVANA	ENSG00000158828.8	protein_coding	PINK1	PINK1-201	tr21111	TRUE	NA	NA	NA	NA	TRUE	1.86696	1.40995	2.3667	4.95868	4.83726	0.00786958	0.026895	0.0518368	0.0508803	0.0757841	NA	NA	NA	NA	NA	NA	NA	29.531	97.7299	6.89547	7.09719	2.96852	9.54479	0.371079	0.493204
tr10915	chr1	21574478	21578399	3922	+	HAVANA	ENSG00000162551.14	protein_coding	ALPL	ALPL-201	tr10915	TRUE	NA	NA	NA	NA	NA	0	0.000907603	0.0507763	0	0	0.00186717	0	0	0	0.0092077	NA	NA	NA	NA	NA	NA	NA	NA	NA	NA	NA	NA	NA	NA	NA
tr21920	chr1	21617307	21669308	52002	-	HAVANA	ENSG00000076864.19	protein_coding	RAP1GAP	RAP1GAP-202	tr21920	TRUE	TRUE	83	NA	87.6812	NA	1.62189	1.07343	0.786459	0.283563	0.242134	0.0810612	0.188125	0.272082	0.09082	0.198091	NA	NA	NA	NA	NA	NA	NA	NA	NA	NA	NA	NA	NA	NA	NA
tr17128	chr1	21812265	21825225	12961	+	HAVANA	ENSG00000187942.12	protein_coding	LDLRAD2	LDLRAD2-201	tr17128	TRUE	NA	NA	NA	NA	TRUE	2.22525	0.900074	0.793626	0.187844	0.281585	0.00197924	0	0	0	0	NA	NA	NA	NA	NA	NA	NA	NA	NA	NA	NA	NA	NA	NA	NA
tr12996	chr1	21977893	21983777	5885	+	HAVANA	ENSG00000219073.8	protein_coding	CELA3B	CELA3B-202	tr12996	NA	NA	NA	NA	NA	NA	0	0	0	0	0	0	0	0	0	0	NA	NA	NA	NA	NA	NA	NA	NA	NA	NA	NA	NA	NA	NA	NA
tr27314	chr1	22117313	22143097	25785	-	HAVANA	ENSG00000162552.15	protein_coding	WNT4	WNT4-201	tr27314	NA	NA	NA	NA	NA	NA	0.0198485	0.000807793	0.00385246	0	0	0.00377729	0	0	0.0035382	0.00169999	NA	NA	NA	NA	NA	NA	NA	NA	NA	NA	NA	NA	NA	NA	NA
tr27571	chr1	22451851	22531154	79304	+	HAVANA	ENSG00000184677.18	protein_coding	ZBTB40	ZBTB40-202	tr27571	TRUE	TRUE	69	TRUE	0	NA	9.60563	15.0482	12.0204	10.2223	9.60007	1.03941	1.16639	1.07379	1.14345	1.12259	0.130105	0.0900957	0.105107	0.135272	0.13944	NA	NA	37.232	53.0724	8.07394	7.90774	3.19636	4.65202	-2.00518	-1.06364
tr12420	chr1	22636628	22639678	3051	+	HAVANA	ENSG00000173372.17	protein_coding	C1QA	C1QA-201	tr12420	TRUE	TRUE	234	NA	101.036	TRUE	0.0218504	0.0529262	0.385676	19.3934	44.9014	0	0.00203403	0.00432353	0.423691	0.612984	NA	NA	NA	NA	NA	NA	NA	NA	NA	NA	NA	NA	NA	NA	NA
tr12421	chr1	22643633	22648108	4476	+	HAVANA	ENSG00000159189.12	protein_coding	C1QC	C1QC-203	tr12421	TRUE	TRUE	50	TRUE	4.6188	TRUE	0	0	0.0173346	17.6564	33.8467	0	0	0.00432353	0.75607	1.57917	NA	NA	0.148653	0.0561461	0.0560213	NA	NA	NA	NA	NA	NA	NA	NA	NA	NA
tr14420	chr1	22775178	22913752	138575	+	HAVANA	ENSG00000133216.16	protein_coding	EPHB2	EPHB2-201	tr14420	TRUE	NA	NA	NA	NA	TRUE	0.213701	0.491626	0.605446	1.78964	1.36151	0	0.00633842	0.00206147	0	0	NA	NA	NA	NA	NA	NA	NA	NA	NA	NA	NA	NA	NA	NA	NA
tr16278	chr1	23191895	23194729	2835	-	HAVANA	ENSG00000179546.4	protein_coding	HTR1D	HTR1D-201	tr16278	NA	NA	NA	NA	NA	NA	0.00585336	0.00833038	0.00849578	0	0	0	0	0	0	0	NA	NA	NA	NA	NA	NA	NA	NA	NA	NA	NA	NA	NA	NA	NA
tr11818	chr1	23455991	23480179	24189	-	HAVANA	ENSG00000088280.19	protein_coding	ASAP3	ASAP3-203	tr11818	TRUE	NA	NA	NA	NA	NA	1.03141	1.15325	0.699239	0.937545	0.621445	0.0197206	0.022847	0.0172941	0.0145179	0.0284135	NA	NA	NA	NA	NA	NA	NA	NA	NA	NA	NA	NA	NA	NA	NA
tr16313	chr1	23557926	23559501	1576	-	HAVANA	ENSG00000117318.9	protein_coding	ID3	ID3-201	tr16313	TRUE	TRUE	34	TRUE	0.516398	TRUE	140.524	39.5119	53.7016	35.3171	15.9675	10.7311	5.07708	4.65912	3.74887	3.06946	0.0687479	0.117574	0.0798783	0.103167	0.198635	TRUE	preB	439.514	355.993	7.94393	7.47192	38.3497	33.0244	-2.66428	0.516493
tr14342	chr1	23743472	23759893	16422	+	HAVANA	ENSG00000011007.12	protein_coding	ELOA	ELOA-203	tr14342	TRUE	TRUE	71	TRUE	0	NA	20.4152	26.469	18.3581	20.1229	20.0832	1.11755	1.25268	1.1911	1.63244	2.11946	0.0689825	0.0582236	0.0804854	0.101351	0.134594	NA	NA	218.077	250.22	8.17783	9.36724	18.484	18.5155	-0.104478	-0.0846673
tr21120	chr1	23778418	23788232	9815	+	HAVANA	ENSG00000057757.10	protein_coding	PITHD1	PITHD1-201	tr21120	TRUE	TRUE	42	TRUE	4.40202	NA	12.3421	12.2292	8.6845	8.00041	6.68073	1.81096	1.65277	2.14372	1.9763	2.12355	0.175718	0.163219	0.300424	0.292425	0.548761	NA	NA	273.151	242.511	5.38471	5.28254	35.1615	31.821	0.648987	0.790053
tr18448	chr1	23791145	23795539	4395	+	HAVANA	ENSG00000011009.11	protein_coding	LYPLA2	LYPLA2-205	tr18448	TRUE	TRUE	144	TRUE	40.0196	TRUE	18.0365	18.5289	13.8353	11.3532	4.29977	1.53092	1.89028	1.69412	2.80848	3.45868	0.0626659	0.0798279	0.106417	0.221897	0.769736	TRUE	peak	101.289	165.964	10.942	12.8895	6.41638	8.92493	-1.81101	0.518229
tr15073	chr1	23845077	23868294	23218	-	HAVANA	ENSG00000179163.11	protein_coding	FUCA1	FUCA1-201	tr15073	TRUE	TRUE	32	TRUE	0	TRUE	4.64767	8.30264	9.40808	9.15942	12.5329	0.795144	0.956953	1.2638	1.29812	1.62856	0.217024	0.138919	0.156285	0.164796	0.155198	TRUE	iMacII	80.2832	71.0324	8.2488	9.43533	6.7462	5.21825	0.311069	-1.40174
tr13305	chr1	23870515	23913362	42848	-	HAVANA	ENSG00000188822.8	protein_coding	CNR2	CNR2-201	tr13305	TRUE	TRUE	50	TRUE	19.0504	TRUE	0.0688885	1.18021	2.37747	1.47481	0.600461	0.214826	0.247763	0.266911	0.170833	0.156741	4.23035	0.267904	0.133939	0.136354	0.318353	TRUE	peak	12.0137	7.03913	9.59959	9.12837	0.86746	0.534505	0.920586	-0.123397
tr21285	chr1	23959828	23963462	3635	+	HAVANA	ENSG00000189266.13	protein_coding	PNRC2	PNRC2-201	tr21285	TRUE	TRUE	44	TRUE	3.79473	TRUE	70.9914	183.025	172.268	152.4	122.212	12.0581	13.9019	12.7812	12.4241	16.7148	0.203259	0.093047	0.0884758	0.0995018	0.166975	TRUE	peak	129.175	129.348	8.67298	8.46952	10.3237	10.5859	-5.87652	-10.5449
tr19795	chr1	24081549	24108439	26891	-	HAVANA	ENSG00000142661.19	protein_coding	MYOM3	MYOM3-204	tr19795	NA	NA	NA	NA	NA	NA	0	0	0.00247545	0	0	0	0	0	0	0	NA	NA	NA	NA	NA	NA	NA	NA	NA	NA	NA	NA	NA	NA	NA
tr16511	chr1	24119771	24143140	23370	-	HAVANA	ENSG00000142677.4	protein_coding	IL22RA1	IL22RA1-201	tr16511	TRUE	NA	NA	NA	NA	NA	0.0105708	0.000253778	0.0200602	0	0	0	0.0184244	0.0259412	0.00908649	0.0109752	NA	NA	NA	NA	NA	NA	NA	NA	NA	NA	NA	NA	NA	NA	NA
tr16356	chr1	24154168	24187289	33122	-	HAVANA	ENSG00000185436.12	protein_coding	IFNLR1	IFNLR1-201	tr16356	TRUE	NA	NA	NA	NA	TRUE	0.878026	6.37316	9.60329	4.73409	1.7139	0.0136752	0.024372	0.0280516	0.0269568	0.0241559	NA	NA	NA	NA	NA	NA	NA	NA	NA	NA	NA	NA	NA	NA	NA
tr25810	chr1	24368704	24401331	32628	-	HAVANA	ENSG00000001460.18	protein_coding	STPG1	STPG1-211	tr25810	TRUE	NA	NA	NA	NA	NA	0.167386	0.312765	0.227508	0.126726	0.0973009	0	0.00825428	0.00226205	0.00363587	0.00373635	NA	NA	NA	NA	NA	NA	NA	NA	NA	NA	NA	NA	NA	NA	NA
tr22022	chr1	24502836	24541040	38205	+	HAVANA	ENSG00000117602.12	protein_coding	RCAN3	RCAN3-202	tr22022	TRUE	TRUE	144	TRUE	0	TRUE	0.0964723	0.0373056	0.111233	1.32299	1.08769	0.00394413	0.00412843	0.0127722	0.0542429	0.1088	0.0527777	0.146897	0.148435	0.0494576	0.137074	NA	NA	1.11542	8.86963	19.1446	11.652	0.0403849	0.527631	-1.38882	-1.06146
tr19908	chr1	24556087	24609328	53242	+	HAVANA	ENSG00000184454.7	protein_coding	NCMAP	NCMAP-201	tr19908	NA	NA	NA	NA	NA	NA	0.00747471	0	0	0	0	0	0.0021522	0	0	0	NA	NA	NA	NA	NA	NA	NA	NA	NA	NA	NA	NA	NA	NA	NA
tr25896	chr1	25222276	25232502	10227	-	HAVANA	ENSG00000117614.10	protein_coding	SYF2	SYF2-201	tr25896	TRUE	TRUE	33	TRUE	6.0452	NA	35.5072	29.4423	28.9826	21.5421	27.6419	1.43105	1.42206	1.88712	1.48555	1.88754	0.0475293	0.057443	0.0779052	0.0843588	0.0809304	NA	NA	136.826	200.509	7.82633	6.48929	12.1181	21.4172	-1.93008	-0.290642
tr22114	chr1	25272509	25330445	57937	+	HAVANA	ENSG00000187010.21	protein_coding	RHD	RHD-201	tr22114	TRUE	NA	NA	NA	NA	NA	0	0.00483884	0.00620237	0	0.0526374	0.00397716	0.00418623	0.00206147	0	0	NA	NA	NA	NA	NA	NA	NA	NA	NA	NA	NA	NA	NA	NA	NA
tr18464	chr1	25430960	25499230	68271	+	HAVANA	ENSG00000204178.11	protein_coding	MACO1	MACO1-204	tr18464	TRUE	TRUE	49	NA	76.7447	NA	20.6821	14.3238	14.7723	12.481	10.249	0.416219	0.173252	0.282132	0.24328	0.397575	NA	NA	NA	NA	NA	NA	NA	20.1027	9.34733	5.71934	9.47168	2.43632	0.684048	-7.48908	-13.9829
tr18505	chr1	25709602	25784450	74849	+	HAVANA	ENSG00000117643.14	protein_coding	MAN1C1	MAN1C1-202	tr18505	TRUE	NA	NA	NA	NA	TRUE	0.407737	0.157031	0.333432	0.784722	0.580812	0.00194621	0	0	0.00361666	0.00916546	NA	NA	NA	NA	NA	NA	NA	NA	NA	NA	NA	NA	NA	NA	NA
tr24655	chr1	25800193	25818221	18029	+	HAVANA	ENSG00000162430.17	protein_coding	SELENON	SELENON-203	tr24655	TRUE	NA	NA	NA	NA	NA	17.0177	10.7634	9.99635	13.1754	9.30641	0.029488	0.014417	0.00611185	0.0143818	0.0334778	NA	NA	NA	NA	NA	NA	NA	17.1211	17.4224	5.10533	7.44239	2.32453	1.62264	-6.32093	-4.73536
tr8006	chr1	25811470	25823308	11839	+	HAVANA	ENSG00000255054.3	protein_coding	AL020996.2	AL020996.2-201	tr8006	TRUE	TRUE	54	TRUE	12.0125	TRUE	6.42951	7.43245	7.48068	7.48386	3.58447	0.725523	0.86519	0.735562	0.610759	0.689271	0.139253	0.127823	0.102458	0.0935187	0.270724	TRUE	peak	NA	NA	NA	NA	NA	NA	NA	NA
tr11969	chr1	25834006	25859457	25452	-	HAVANA	ENSG00000127423.11	protein_coding	AUNIP	AUNIP-201	tr11969	TRUE	TRUE	149	TRUE	0	TRUE	8.03358	6.05205	6.00103	4.12824	2.98589	2.2955	2.53044	2.83815	1.8074	1.84214	0.354136	0.51006	0.58397	0.530947	0.763789	TRUE	preB	96.8333	39.9307	8.66753	7.71208	7.74381	3.58889	-0.0374191	0.16802
tr20786	chr1	25861210	25871253	10044	-	HAVANA	ENSG00000182749.5	protein_coding	PAQR7	PAQR7-201	tr20786	TRUE	TRUE	40	TRUE	1.5	NA	1.56327	1.64795	1.32857	1.93972	2.12623	0.189211	0.147502	0.0556595	0.132487	0.164822	0.132428	0.0865411	0.0424852	0.0724472	0.0906321	NA	NA	NA	NA	NA	NA	NA	NA	NA	NA
tr20751	chr1	25959767	25998063	38297	-	HAVANA	ENSG00000158006.14	protein_coding	PAFAH2	PAFAH2-201	tr20751	TRUE	TRUE	140	TRUE	1.26491	TRUE	2.12214	5.01482	4.28439	3.70626	2.5906	1.43691	2.04026	2.4705	2.25933	2.10883	0.668974	0.406576	0.581231	0.633555	0.851233	TRUE	peak	32.6765	48.4013	11.5013	7.80059	1.96931	4.30086	-0.0776059	0.397654
tr14524	chr1	26021775	26036464	14690	+	HAVANA	ENSG00000158008.10	protein_coding	EXTL1	EXTL1-201	tr14524	TRUE	NA	NA	NA	NA	TRUE	0.183836	0.503391	1.2888	0.528365	0.331165	0.173848	0.108901	0.17652	0.12546	0.0921839	NA	NA	NA	NA	NA	NA	NA	23.788	18.114	5.66138	4.67148	2.91247	2.68772	0.93688	0.876786
tr24995	chr1	26037252	26046113	8862	-	HAVANA	ENSG00000158014.15	protein_coding	SLC30A2	SLC30A2-202	tr24995	NA	NA	NA	NA	NA	NA	0	0.00326999	0	0	0	0	0	0	0	0	NA	NA	NA	NA	NA	NA	NA	NA	NA	NA	NA	NA	NA	NA	NA
tr20940	chr1	26111824	26125555	13732	+	HAVANA	ENSG00000175087.10	protein_coding	PDIK1L	PDIK1L-201	tr20940	TRUE	TRUE	74	TRUE	0.421637	TRUE	4.81901	5.17186	4.07445	7.14565	8.09605	2.91883	4.23964	4.76773	4.89771	4.74939	0.723174	0.99415	1.41878	0.828524	0.703545	TRUE	bend	90.1586	61.9966	6.91524	5.35689	9.03702	8.02196	0.466748	-0.00923583
tr14564	chr1	26159079	26163962	4884	+	HAVANA	ENSG00000197245.6	protein_coding	FAM110D	FAM110D-201	tr14564	TRUE	NA	NA	NA	NA	TRUE	1.13584	0.47193	0.386095	0.191093	0.221145	0.0372315	0.022774	0.0317678	0.0489157	0.0297221	NA	NA	NA	NA	NA	NA	NA	NA	NA	NA	NA	NA	NA	NA	NA
tr27814	chr1	26169908	26170873	966	+	HAVANA	ENSG00000142684.9	protein_coding	ZNF593	ZNF593-202	tr27814	TRUE	TRUE	174	NA	84.7532	TRUE	33.0944	37.2177	25.3026	14.5028	9.69515	0.68576	0.474558	0.668781	0.673975	0.776103	NA	NA	NA	NA	NA	NA	NA	81.9691	68.496	8.79565	7.702	6.45963	6.16435	-4.12326	-0.572778
tr10107	chr1	26170180	26170813	634	-	HAVANA	ENSG00000236782.7	protein_coding	AL391650.1	AL391650.1-203	tr10107	TRUE	NA	NA	NA	NA	NA	0	0.051436	0	0	0	0	0	0.00437636	0	0.00230443	NA	NA	NA	NA	NA	NA	NA	NA	NA	NA	NA	NA	NA	NA	NA
tr13286	chr1	26177503	26181083	3581	+	HAVANA	ENSG00000142675.18	protein_coding	CNKSR1	CNKSR1-203	tr13286	TRUE	TRUE	200	TRUE	74.9486	TRUE	0.323521	0.627856	0.370083	0.132802	0	0.455554	0.383677	0.242062	0.203686	0.138694	0.88822	0.380424	0.438092	1.02303	NA	NA	NA	NA	NA	NA	NA	NA	NA	NA	NA
tr24797	chr1	26280086	26281522	1437	+	HAVANA	ENSG00000142669.15	protein_coding	SH3BGRL3	SH3BGRL3-201	tr24797	TRUE	TRUE	162	TRUE	0	TRUE	242.469	501.95	746.869	659.723	467.192	1.55106	2.14591	3.71537	3.03854	3.45234	0.00706345	0.00446232	0.00508614	0.00507293	0.00829877	TRUE	peak	172.148	393.85	13.1192	9.25162	9.09539	29.5079	-25.6584	-14.8328
tr12876	chr1	26317958	26320523	2566	+	HAVANA	ENSG00000169442.9	protein_coding	CD52	CD52-201	tr12876	TRUE	NA	NA	NA	NA	TRUE	25.8995	36.3657	91.6618	208.769	136.626	0.00368453	0	0.0167117	0.0489792	0.0544704	NA	NA	NA	NA	NA	NA	NA	2.86046	37.3912	19.3362	4.47604	0.102539	5.7903	-251.581	-22.5956
tr13489	chr1	26328609	26336383	7775	-	HAVANA	ENSG00000176092.15	protein_coding	CRYBG2	CRYBG2-207	tr13489	TRUE	NA	NA	NA	NA	NA	0.264403	0.162296	0.160108	0.111143	0.0825852	0.00197924	0	0	0.00348591	0	NA	NA	NA	NA	NA	NA	NA	NA	NA	NA	NA	NA	NA	NA	NA
tr27843	chr1	26364980	26374452	9473	-	HAVANA	ENSG00000176083.17	protein_coding	ZNF683	ZNF683-203	tr27843	TRUE	NA	NA	NA	NA	NA	0	0.0651541	0.0503851	0	0	0	0	0.00206147	0.00181474	0	NA	NA	NA	NA	NA	NA	NA	NA	NA	NA	NA	NA	NA	NA	NA
tr17181	chr1	26410817	26429728	18912	+	HAVANA	ENSG00000131914.11	protein_coding	LIN28A	LIN28A-202	tr17181	TRUE	NA	NA	NA	NA	NA	0	0	0.0534526	0	0	0	0	0	0.00180379	0	NA	NA	NA	NA	NA	NA	NA	NA	NA	NA	NA	NA	NA	NA	NA
tr16002	chr1	26472450	26474128	1679	+	HAVANA	ENSG00000198830.11	protein_coding	HMGN2	HMGN2-207	tr16002	TRUE	TRUE	37	TRUE	0.316228	TRUE	200.606	251.754	225.311	88.8975	55.1535	1.99842	2.13381	2.67522	3.16578	3.68123	0.0124471	0.0103911	0.0145835	0.0449798	0.0822112	TRUE	peak	330.426	150.039	7.61199	9.83976	30.0886	10.5693	-5.66718	-4.21829
tr11760	chr1	26696032	26731568	35537	+	HAVANA	ENSG00000117713.20	protein_coding	ARID1A	ARID1A-216	tr11760	TRUE	TRUE	103	TRUE	14.6606	TRUE	237.243	196.858	244.476	102.408	150.407	0.611252	0.787451	0.934797	0.432131	0.448137	0.00314668	0.00490114	0.00467915	0.00512326	0.00362428	NA	NA	111.372	131.107	7.37379	6.51617	10.4691	13.9463	-21.6611	-9.78469
tr24762	chr1	26863149	26864456	1308	+	HAVANA	ENSG00000175793.12	protein_coding	SFN	SFN-201	tr24762	TRUE	NA	NA	NA	NA	NA	0.176914	0.154649	0.176848	0.317457	0.087003	0.00722461	0.0139033	0.0102705	0.00530705	0.0274319	NA	NA	NA	NA	NA	NA	NA	NA	NA	NA	NA	NA	NA	NA	NA
tr15479	chr1	26876132	26890283	14152	-	HAVANA	ENSG00000142751.15	protein_coding	GPN2	GPN2-202	tr15479	TRUE	TRUE	44	TRUE	1.41421	NA	4.9035	6.0641	4.63344	6.29505	5.15636	4.98575	5.466	5.52374	7.30424	7.95668	1.24325	1.11168	1.46374	1.43229	1.90551	NA	NA	168.828	278.998	19.4075	12.9817	6.02976	14.8969	0.186784	0.653863
tr15466	chr1	26890488	26900467	9980	-	HAVANA	ENSG00000198746.13	protein_coding	GPATCH3	GPATCH3-201	tr15466	TRUE	TRUE	79	TRUE	7.54321	NA	7.348	8.22049	7.67959	7.80443	7.44198	0.428744	0.416982	0.512506	0.599471	0.675079	0.0658726	0.0582723	0.0763107	0.0917055	0.109545	NA	NA	133.619	273.757	7.24331	7.23881	12.7867	26.2134	0.425339	0.7161
tr20282	chr1	26921743	26946871	25129	+	HAVANA	ENSG00000090273.14	protein_coding	NUDC	NUDC-201	tr20282	TRUE	TRUE	60	TRUE	11.1634	TRUE	64.8621	60.119	52.2344	31.5423	21.2672	2.55977	2.06351	2.17686	3.5522	3.63878	0.0500851	0.0424408	0.0520322	0.140836	0.214704	TRUE	preB	232.705	167.657	6.2603	6.22408	25.7653	18.6712	-1.51742	-0.139038
tr26101	chr1	27005020	27012850	7831	-	HAVANA	ENSG00000158246.8	protein_coding	TENT5B	TENT5B-201	tr26101	TRUE	TRUE	37	TRUE	0.632456	TRUE	0.324936	0.0359779	0.145251	0.0239788	0.0629574	0.594703	0.347482	0.478788	0.252743	0.214259	2.17478	12.0208	4.0864	5.01287	1.65283	TRUE	preB	15.6421	7.15764	14.0009	189.687	0.7744	0.0261552	0.580403	-1.40707
tr25087	chr1	27098809	27155125	56317	-	HAVANA	ENSG00000090020.11	protein_coding	SLC9A1	SLC9A1-201	tr25087	TRUE	TRUE	41	TRUE	7.93025	TRUE	5.40546	22.4909	21.208	16.3222	9.33485	6.75935	8.55572	9.51672	10.3238	11.7664	1.56136	0.468916	0.554432	0.781046	1.56459	TRUE	peak	861.241	963.041	6.72579	6.91742	88.7579	96.4998	0.939099	0.903266
tr14810	chr1	27369112	27374824	5713	-	HAVANA	ENSG00000142748.12	protein_coding	FCN3	FCN3-202	tr14810	TRUE	NA	NA	NA	NA	TRUE	0.0137938	0.336321	0.915478	0	0	0	0	0	0	0	NA	NA	NA	NA	NA	NA	NA	NA	NA	NA	NA	NA	NA	NA	NA
tr15515	chr1	27392622	27395814	3193	+	HAVANA	ENSG00000181773.7	protein_coding	GPR3	GPR3-201	tr15515	TRUE	NA	NA	NA	NA	TRUE	0.593629	1.12541	0.557445	0.48784	0.0599409	0.00792128	0.0224939	0.0282509	0.0163601	0	NA	NA	NA	NA	NA	NA	NA	5.64487	2.05365	16.2409	12.8418	0.240917	0.110848	-1.46403	0.45925
tr14868	chr1	27612669	27626569	13901	-	HAVANA	ENSG00000000938.13	protein_coding	FGR	FGR-201	tr14868	TRUE	TRUE	194	TRUE	10.116	TRUE	0.0379795	0.184624	1.23396	23.1188	17.1789	0.0217703	0.01655	0.110942	1.57828	1.61614	0.607599	0.113369	0.0848604	0.07281	0.0995099	TRUE	iMacII	1.78169	11.8068	73.5505	11.6389	0.0167908	0.703145	-1.26192	-23.4315
tr16335	chr1	27666064	27672192	6129	-	HAVANA	ENSG00000126709.15	protein_coding	IFI6	IFI6-202	tr16335	TRUE	TRUE	48	TRUE	0	TRUE	13.0191	6.9137	9.53877	15.9958	15.9157	0.431993	0.317071	0.531192	0.870808	0.835952	0.0347051	0.0496228	0.0594992	0.0566221	0.0529733	NA	NA	78.634	161.906	5.50651	6.51055	9.89827	17.2374	-0.315289	0.0766718
tr21488	chr1	27830782	27851676	20895	+	HAVANA	ENSG00000117751.18	protein_coding	PPP1R8	PPP1R8-202	tr21488	TRUE	TRUE	111	TRUE	0	NA	21.809	24.7404	18.4553	13.7911	12.6831	3.14046	3.46484	4.40977	4.2681	5.05775	0.178924	0.173457	0.296556	0.385862	0.499482	NA	NA	378.807	316.932	8.75049	10.1856	30.0062	21.5677	0.273183	0.41194
tr23542	chr1	27891524	27914575	23052	-	HAVANA	ENSG00000117748.10	protein_coding	RPA2	RPA2-203	tr23542	TRUE	TRUE	78	TRUE	24.3495	NA	32.1092	27.8472	25.8181	20.4264	15.1951	1.38571	0.940377	1.10437	0.838049	0.807316	0.0487508	0.0386305	0.0472908	0.0423442	0.0572806	NA	NA	232.441	138.958	8.1352	7.88546	19.8048	12.2147	-0.621285	-0.244004
tr25194	chr1	27935110	27959151	24042	+	HAVANA	ENSG00000130768.15	protein_coding	SMPDL3B	SMPDL3B-206	tr25194	TRUE	NA	NA	NA	NA	TRUE	0.352504	0.0838176	0.171647	0.762848	0.449165	0.00194621	0.00203403	0.00412295	0.00542232	0.0131168	NA	NA	NA	NA	NA	NA	NA	NA	NA	NA	NA	NA	NA	NA	NA
tr27353	chr1	27959973	27968093	8121	+	HAVANA	ENSG00000158156.8	protein_coding	XKR8	XKR8-201	tr27353	TRUE	TRUE	190	TRUE	0	TRUE	3.56538	4.49303	4.47877	8.26638	5.10862	0.191463	0.185212	0.162314	0.242934	0.324315	0.044878	0.025047	0.0244587	0.0275411	0.0627952	TRUE	iMacI	56.6277	55.7804	3.82978	6.81123	10.249	5.67651	0.652123	0.100043
tr21713	chr1	28147166	28176690	29525	-	HAVANA	ENSG00000169403.12	protein_coding	PTAFR	PTAFR-202	tr21713	TRUE	TRUE	66	TRUE	0	TRUE	0.052827	0.162901	0.396226	24.902	26.9345	0.013882	0.0250973	0.0889888	0.879368	1.26469	0.548804	0.196274	0.267323	0.0435361	0.057506	TRUE	iMacII	0.708132	109.63	19.3158	6.64077	0.0254114	11.4429	-1.07887	-1.35382
tr13966	chr1	28200278	28233029	32752	-	HAVANA	ENSG00000126698.11	protein_coding	DNAJC8	DNAJC8-201	tr13966	TRUE	TRUE	63	TRUE	0	NA	77.1953	62.5849	53.5975	50.64	40.8123	0.910957	1.11948	2.28275	2.58855	2.47015	0.0140629	0.0213187	0.0519219	0.0623641	0.0741791	NA	NA	251.669	257.266	7.22457	7.24951	24.1459	24.598	-2.19704	-0.659172
tr11919	chr1	28236124	28238100	1977	+	HAVANA	ENSG00000130770.18	protein_coding	ATP5IF1	ATP5IF1-201	tr11919	TRUE	TRUE	100	TRUE	4.25441	TRUE	145.349	121.385	122.828	63.9349	55.6286	1.05974	1.08401	1.81429	2.29699	2.83628	0.00824451	0.0107356	0.0170984	0.0416768	0.0588316	TRUE	preB	270.31	275.583	7.04594	6.87956	26.5919	27.7663	-4.46593	-1.00346
tr24731	chr1	28259518	28282491	22974	+	HAVANA	ENSG00000130766.5	protein_coding	SESN2	SESN2-201	tr24731	TRUE	TRUE	39	TRUE	0	TRUE	8.52236	7.29328	9.48361	15.1072	13.6381	3.4333	6.7059	8.71025	5.90864	7.80864	0.495499	1.1346	1.134	0.473798	0.696797	NA	NA	269.877	378.344	5.17878	6.01248	36.1213	43.6173	0.764063	0.687323
tr18617	chr1	28329040	28335965	6926	+	HAVANA	ENSG00000130772.14	protein_coding	MED18	MED18-201	tr18617	TRUE	TRUE	68	TRUE	49.4139	NA	2.05724	2.52843	2.60468	2.43968	3.01712	2.37809	1.38423	2.16312	2.57912	3.15537	1.28692	0.640659	0.958084	1.22356	1.24864	NA	NA	190.997	284.077	10.052	6.97598	13.1704	28.2264	0.843798	0.89311
tr21860	chr1	28592200	28595443	3244	+	HAVANA	ENSG00000188060.7	protein_coding	RAB42	RAB42-201	tr21860	TRUE	NA	NA	NA	NA	TRUE	0.271727	0.0368469	0.0258639	0.172773	0.431721	0	0	0.00177287	0.00447534	0.0102775	NA	NA	NA	NA	NA	NA	NA	NA	NA	NA	NA	NA	NA	NA	NA
tr25941	chr1	28602850	28643066	40217	-	HAVANA	ENSG00000120656.11	protein_coding	TAF12	TAF12-202	tr25941	TRUE	TRUE	62	TRUE	1.68655	NA	24.1919	22.2552	24.0052	20.0168	23.2454	9.05734	12.1622	15.2319	16.2082	18.7966	0.450396	0.651959	0.749033	0.977312	0.965684	NA	NA	462.687	601.424	6.03516	6.28084	53.1403	66.3725	0.544754	0.649773
tr15368	chr1	28668732	28719353	50622	+	HAVANA	ENSG00000162419.12	protein_coding	GMEB1	GMEB1-203	tr15368	TRUE	TRUE	85	TRUE	0.377964	TRUE	4.59403	4.40665	5.96095	9.10123	6.6386	0.130152	0.138192	0.37167	0.548642	0.785631	0.0353969	0.0388371	0.0778026	0.076753	0.14824	NA	NA	27.7837	35.121	11.6317	10.4382	1.65566	2.33221	-1.77473	-1.84649
tr27393	chr1	28736940	28769775	32836	+	HAVANA	ENSG00000198492.16	protein_coding	YTHDF2	YTHDF2-201	tr27393	TRUE	TRUE	37	TRUE	0	NA	59.1492	76.0687	56.77	63.1935	52.9358	4.4261	5.10528	6.37245	5.39662	6.79879	0.0853893	0.0795297	0.134778	0.102844	0.155919	NA	NA	147.636	160.849	13.6863	9.74358	7.4771	11.4426	-6.91071	-3.62621
tr20385	chr1	28812170	28871267	59098	+	HAVANA	ENSG00000116329.11	protein_coding	OPRD1	OPRD1-201	tr20385	NA	NA	NA	NA	NA	NA	0.00599176	0.00224305	0.00906217	0.00372638	0.00724702	0	0	0	0	0	NA	NA	NA	NA	NA	NA	NA	NA	NA	NA	NA	NA	NA	NA	NA
tr26333	chr1	29119429	29123903	4475	-	HAVANA	ENSG00000253304.2	protein_coding	TMEM200B	TMEM200B-202	tr26333	NA	NA	NA	NA	NA	NA	0	0	0.0131742	0.00674036	0	0	0.00201514	0	0	0.00190777	NA	NA	NA	NA	NA	NA	NA	NA	NA	NA	NA	NA	NA	NA	NA
tr17089	chr1	30732469	30757774	25306	-	HAVANA	ENSG00000162511.8	protein_coding	LAPTM5	LAPTM5-201	tr17089	TRUE	TRUE	184	TRUE	67.0641	NA	194.612	234.129	190.813	182.133	138.961	2.18138	3.31038	3.88926	4.59723	5.9848	0.0117695	0.0139214	0.0206321	0.0252111	0.0419196	NA	NA	635.483	725.104	6.38714	5.90626	68.9641	85.0969	-1.82194	-0.632974
tr24610	chr1	30869466	30908758	39293	-	HAVANA	ENSG00000162512.16	protein_coding	SDC3	SDC3-202	tr24610	TRUE	NA	NA	NA	NA	TRUE	0.0219588	0.0193006	0.236215	17.809	25.0366	0	0	0.00618442	0.0144576	0.0323078	NA	NA	NA	NA	NA	NA	NA	NA	NA	NA	NA	NA	NA	NA	NA
tr27598	chr1	31296995	31364936	67942	+	HAVANA	ENSG00000121766.15	protein_coding	ZCCHC17	ZCCHC17-201	tr27598	TRUE	TRUE	86	TRUE	0	NA	14.9354	14.2031	13.4255	12.605	11.8671	3.24853	4.64631	5.74751	7.15422	8.85206	0.266982	0.4076	0.527966	0.696225	0.931931	NA	NA	252.266	241.99	8.64433	9.11735	20.228	18.3973	0.261648	0.354957
tr26221	chr1	31578145	31587682	9538	+	ENSEMBL	ENSG00000142910.16	protein_coding	TINAGL1	TINAGL1-211	tr26221	TRUE	NA	NA	NA	NA	TRUE	0.645828	0.0249369	0.127034	0.0816592	0.0133975	0.00788825	0	0.00226205	0.00362948	0.00373635	NA	NA	NA	NA	NA	NA	NA	NA	NA	NA	NA	NA	NA	NA	NA
tr20969	chr1	31629866	31644876	15011	-	HAVANA	ENSG00000162517.13	protein_coding	PEF1	PEF1-201	tr20969	TRUE	TRUE	219	TRUE	9.5867	NA	15.7703	14.6184	13.1196	10.7332	7.45549	0.277917	0.219235	0.298927	0.330251	0.476571	0.0434366	0.0513702	0.0832739	0.140325	0.243875	NA	NA	78.3001	84.5112	8.05358	6.47227	6.73905	9.05072	-1.34013	0.176255
tr13334	chr1	31653604	31655848	2245	-	HAVANA	ENSG00000084636.18	protein_coding	COL16A1	COL16A1-206	tr13334	TRUE	NA	NA	NA	NA	NA	1.03546	0.984639	0.754573	0.13179	0.312443	0.0275458	0.0289342	0.0257385	0.0103491	0.0048762	NA	NA	NA	NA	NA	NA	NA	NA	NA	NA	NA	NA	NA	NA	NA
tr7752	chr1	31739515	31756264	16750	-	HAVANA	ENSG00000121753.12	protein_coding	ADGRB2	ADGRB2-213	tr7752	TRUE	NA	NA	NA	NA	TRUE	1.32078	0.471019	0.515409	0.0753934	0.0303587	0.0374951	0.0379124	0.0234785	0.00726535	0.00373635	NA	NA	NA	NA	NA	NA	NA	NA	NA	NA	NA	NA	NA	NA	NA
tr25639	chr1	31794496	31798771	4276	-	HAVANA	ENSG00000134668.12	protein_coding	SPOCD1	SPOCD1-205	tr25639	TRUE	NA	NA	NA	NA	NA	0.0878775	0	0.00441344	0	0	0	0	0	0.00182113	0	NA	NA	NA	NA	NA	NA	NA	NA	NA	NA	NA	NA	NA	NA	NA
tr16814	chr1	32013868	32043877	30010	+	HAVANA	ENSG00000121774.18	protein_coding	KHDRBS1	KHDRBS1-202	tr16814	TRUE	TRUE	39	TRUE	3.79473	TRUE	106.857	60.6117	69.223	55.1679	32.5366	1.59615	1.48442	2.14816	1.66875	2.08166	0.0159696	0.0277133	0.0350335	0.0352353	0.0773262	TRUE	preB	320.43	292.921	8.0242	7.15205	27.6794	28.3887	-2.86052	-0.146111
tr26378	chr1	32072943	32102866	29924	+	HAVANA	ENSG00000121775.18	protein_coding	TMEM39B	TMEM39B-203	tr26378	TRUE	TRUE	57	TRUE	1.26491	NA	22.8474	23.2265	28.2706	23.6636	13.705	1.95318	2.8231	3.1146	2.54323	2.50511	0.0933971	0.135238	0.122975	0.12348	0.212514	NA	NA	129.573	96.3615	10.4461	9.61542	8.5978	6.94642	-1.65736	-0.972956
tr16954	chr1	32108056	32176563	68508	+	HAVANA	ENSG00000025800.14	protein_coding	KPNA6	KPNA6-201	tr16954	TRUE	TRUE	33	TRUE	55.4813	NA	15.5402	16.0215	16.7206	20.8196	16.5375	1.20774	1.39424	1.93629	1.60159	1.72061	0.0966281	0.108527	0.143888	0.0958223	0.129644	NA	NA	92.4857	101.834	13.0094	11.3241	4.92767	6.23325	-2.15367	-1.6531
tr26888	chr1	32179675	32198285	18611	+	HAVANA	ENSG00000084652.16	protein_coding	TXLNA	TXLNA-202	tr26888	TRUE	TRUE	107	TRUE	0	NA	12.477	14.3751	10.6801	14.7395	11.6496	3.9932	3.33	3.84314	6.39437	7.84482	0.392688	0.283388	0.437626	0.542618	0.820093	NA	NA	216.809	216.714	7.61851	6.91978	19.7257	21.708	0.367476	0.463349
tr16593	chr1	32205661	32208687	3027	+	HAVANA	ENSG00000160051.11	protein_coding	IQCC	IQCC-201	tr16593	TRUE	TRUE	55	TRUE	0	TRUE	3.92558	2.02979	2.29922	1.04939	0.774551	1.68773	2.09234	1.50195	1.22093	1.1279	0.438943	1.11934	0.675502	1.18854	1.55438	TRUE	preB	151.952	66.3408	7.66599	8.33048	13.7392	5.51996	0.71428	0.859682
tr14281	chr1	32222370	32231604	9235	+	HAVANA	ENSG00000084623.11	protein_coding	EIF3I	EIF3I-202	tr14281	TRUE	TRUE	149	TRUE	1.64655	TRUE	36.2457	30.501	29.1621	43.4476	26.162	0.88222	0.710569	0.865179	0.995498	1.41931	0.0302857	0.0294681	0.037125	0.0286086	0.0677176	TRUE	peak	127.624	185.119	7.76728	5.822	11.3891	22.0396	-2.18248	-0.187046
tr14597	chr1	32247222	32248856	1635	+	HAVANA	ENSG00000183615.6	protein_coding	FAM167B	FAM167B-201	tr14597	TRUE	NA	NA	NA	NA	TRUE	1.58189	0.193982	0.110904	0.0325777	0.348979	0.0236427	0.0147109	0.0108593	0.00363587	0	NA	NA	NA	NA	NA	NA	NA	NA	NA	NA	NA	NA	NA	NA	NA
tr17104	chr1	32275620	32277173	1554	+	HAVANA	ENSG00000182866.17	protein_coding	LCK	LCK-209	tr17104	TRUE	NA	NA	NA	NA	TRUE	3.40728	0.478614	0.183504	0.0201287	0	0.00394413	0	0	0	0	NA	NA	NA	NA	NA	NA	NA	NA	NA	NA	NA	NA	NA	NA	NA
tr15830	chr1	32292083	32333626	41544	+	HAVANA	ENSG00000116478.12	protein_coding	HDAC1	HDAC1-201	tr15830	TRUE	TRUE	78	TRUE	16.5546	NA	46.8073	36.2699	35.1975	27.5984	23.3162	0.950763	1.24247	1.77619	2.46559	2.70963	0.0233081	0.0410826	0.0597896	0.104808	0.139097	NA	NA	105.3	131.058	6.87558	7.00753	10.6156	12.9636	-3.40929	-0.798593
tr18548	chr1	32333839	32336233	2395	-	HAVANA	ENSG00000175130.7	protein_coding	MARCKSL1	MARCKSL1-201	tr18548	TRUE	TRUE	34	TRUE	16.8655	TRUE	198.044	180.493	129.699	34.3328	18.2462	2.30024	1.84519	1.64217	0.774822	0.851949	0.0110178	0.010984	0.0144061	0.0248075	0.0536718	TRUE	preB	672.023	331.183	6.89815	10.1822	67.5269	22.545	-1.93282	0.190678
tr26794	chr1	32352729	32354096	1368	+	HAVANA	ENSG00000162526.7	protein_coding	TSSK3	TSSK3-204	tr26794	TRUE	TRUE	35	TRUE	0	NA	3.0885	3.28509	3.45104	2.75222	2.82741	0.0827709	0.0537737	0.0671051	0.0271837	0.0394908	0.0281782	0.0183723	0.0194513	0.00969993	0.0151656	NA	NA	NA	NA	NA	NA	NA	NA	NA	NA
tr14653	chr1	32361271	32364223	2953	-	HAVANA	ENSG00000225828.1	protein_coding	FAM229A	FAM229A-202	tr14653	TRUE	TRUE	179	TRUE	9.62635	NA	3.74371	3.7253	3.08378	3.81128	3.06859	0.337946	0.496185	0.315768	0.280353	0.274102	0.109761	0.161578	0.124759	0.0924447	0.130606	NA	NA	NA	NA	NA	NA	NA	NA	NA	NA
tr8250	chr1	32465057	32600792	135736	+	HAVANA	ENSG00000254553.1	protein_coding	AL033529.1	AL033529.1-201	tr8250	TRUE	NA	NA	NA	NA	TRUE	2.51432	1.21718	1.17181	0.612683	0.723624	0.00199792	0	0.00226205	0	0.0018097	NA	NA	NA	NA	NA	NA	NA	NA	NA	NA	NA	NA	NA	NA	NA
tr27584	chr1	32465072	32496686	31615	+	HAVANA	ENSG00000273274.2	protein_coding	ZBTB8B	ZBTB8B-201	tr27584	TRUE	NA	NA	NA	NA	NA	0.115045	0.02377	0.237729	0	0.15966	0.00199792	0	0.00226205	0	0.0018097	NA	NA	NA	NA	NA	NA	NA	NA	NA	NA	NA	NA	NA	NA	NA
tr27583	chr1	32539427	32605941	66515	+	HAVANA	ENSG00000160062.15	protein_coding	ZBTB8A	ZBTB8A-202	tr27583	TRUE	TRUE	127	NA	76.3675	TRUE	1.92345	0.98167	0.913002	0.489924	0.555895	0.200296	0.147607	0.109149	0.0271581	0.0814729	NA	NA	NA	NA	NA	NA	NA	22.3355	9.93537	6.91625	7.63567	2.23846	0.901908	0.14073	0.383646
tr25901	chr1	32679906	32702770	22865	-	HAVANA	ENSG00000162520.15	protein_coding	SYNC	SYNC-202	tr25901	TRUE	TRUE	174	TRUE	0	TRUE	0	0.0116734	0.0320234	0.409431	0.523093	0.00399583	0	0.00902331	0.0454361	0.0549976	NA	0	0.398237	0.071056	0.0265876	NA	NA	NA	NA	NA	NA	NA	NA	NA	NA
tr16830	chr1	32741830	32774970	33141	+	HAVANA	ENSG00000162522.11	protein_coding	KIAA1522	KIAA1522-204	tr16830	TRUE	NA	NA	NA	NA	TRUE	1.21907	0.371623	0.738782	0.785081	0.557864	0.00380062	0	0.0173332	0.00705615	0.0151645	NA	NA	NA	NA	NA	NA	NA	NA	NA	NA	NA	NA	NA	NA	NA
tr14922	chr1	32862307	32870775	8469	-	HAVANA	ENSG00000160097.19	protein_coding	FNDC5	FNDC5-207	tr14922	TRUE	NA	NA	NA	NA	TRUE	0.388697	0.344874	0.29876	0.0122793	0.00352492	0	0.00291018	0.0034779	0	0	NA	NA	NA	NA	NA	NA	NA	NA	NA	NA	NA	NA	NA	NA	NA
tr26388	chr1	32894595	32901389	6795	-	HAVANA	ENSG00000121900.19	protein_coding	TMEM54	TMEM54-202	tr26388	TRUE	TRUE	52	TRUE	6.35085	TRUE	12.8915	4.10364	3.89168	1.61001	1.16162	0.100061	0.0892561	0.115641	0.0780922	0.103767	0.00795926	0.0242686	0.0351281	0.0578855	0.126561	TRUE	preB	14.1019	5.49672	6.83169	7.28859	1.43079	0.52274	-8.01007	-1.22217
tr22991	chr1	32936668	32964685	28018	-	HAVANA	ENSG00000116514.16	protein_coding	RNF19B	RNF19B-201	tr22991	TRUE	TRUE	49	TRUE	12.9099	TRUE	7.88417	99.009	75.0541	38.2369	33.9714	0.179089	0.648864	0.836682	0.68029	0.886996	0.0283638	0.00834957	0.0139282	0.0222445	0.0329176	TRUE	peak	15.836	30.5842	11.4263	9.52991	0.96065	2.22451	-7.20712	-14.2714
tr26717	chr1	33145399	33182043	36645	-	HAVANA	ENSG00000116525.14	protein_coding	TRIM62	TRIM62-201	tr26717	TRUE	TRUE	30	TRUE	13.9857	TRUE	4.33432	2.72502	2.77414	2.4576	1.65141	0.414238	0.522834	0.863149	0.897772	1.00697	0.118645	0.24017	0.390282	0.457214	0.79982	TRUE	preB	62.029	78.0134	4.43441	5.37767	9.6958	10.0554	0.552969	0.835769
tr6	chr1	33306766	33321098	14333	-	HAVANA	ENSG00000184389.9	protein_coding	A3GALT2	A3GALT2-201	tr6	TRUE	TRUE	96	TRUE	24.6313	NA	0.227	0.16006	0.257372	0.242112	0.106027	0.218164	0.368802	0.344935	0.389166	0.462606	1.07095	2.59524	1.68189	1.90896	5.94503	NA	NA	NA	NA	NA	NA	NA	NA	NA	NA
tr13508	chr1	33598689	33602477	3789	-	HAVANA	ENSG00000121904.17	protein_coding	CSMD2	CSMD2-209	tr13508	NA	NA	NA	NA	NA	NA	0.00622704	0	0	0	0	0	0	0	0	0	NA	NA	NA	NA	NA	NA	NA	NA	NA	NA	NA	NA	NA	NA	NA
tr12419	chr1	34166883	34219131	52249	+	HAVANA	ENSG00000142698.15	protein_coding	C1orf94	C1orf94-201	tr12419	TRUE	NA	NA	NA	NA	NA	0.0563894	0.00764991	0.0240851	0.0230679	0.0856787	0.00781787	0	0	0	0.00192665	NA	NA	NA	NA	NA	NA	NA	NA	NA	NA	NA	NA	NA	NA	NA
tr15318	chr1	34755047	34758512	3466	+	HAVANA	ENSG00000189280.3	protein_coding	GJB5	GJB5-201	tr15318	NA	NA	NA	NA	NA	NA	0	0	0	0	0	0	0.0021522	0	0	0	NA	NA	NA	NA	NA	NA	NA	NA	NA	NA	NA	NA	NA	NA	NA
tr15313	chr1	34792999	34795747	2749	+	HAVANA	ENSG00000187513.9	protein_coding	GJA4	GJA4-201	tr15313	TRUE	TRUE	35	TRUE	0	TRUE	1.70809	0.362245	0.837621	0.544522	0.498537	0.0370694	0.00606349	0.0238861	0.0470433	0.0110227	0.0277203	0.0204206	0.0373785	0.114849	0.0346036	TRUE	bend	NA	NA	NA	NA	NA	NA	NA	NA
tr13908	chr1	34865436	34905383	39948	-	ENSEMBL	ENSG00000116544.12	protein_coding	DLGAP3	DLGAP3-201	tr13908	TRUE	NA	NA	NA	NA	TRUE	0.916349	1.69193	1.52969	1.17063	0.573156	0.00194621	0.00645659	0	0	0	NA	NA	NA	NA	NA	NA	NA	NA	NA	NA	NA	NA	NA	NA	NA
tr6530	chr1	34974356	34985313	10958	-	HAVANA	ENSG00000284773.1	protein_coding	AC114490.3	AC114490.3-201	tr6530	TRUE	TRUE	36	TRUE	0	NA	5.7696	4.13689	4.51789	4.11454	5.30218	2.87404	3.8718	4.73191	6.40049	7.9011	0.6307	1.18326	1.30556	1.93475	1.93224	NA	NA	117.325	99.5321	13.4486	23.7646	6.04701	2.90307	0.0458766	-0.826404
tr6529	chr1	34981533	35031741	50209	-	HAVANA	ENSG00000271741.1	protein_coding	AC114490.2	AC114490.2-201	tr6529	TRUE	TRUE	59	TRUE	7.39068	NA	9.56917	8.98793	10.0327	10.4258	10.8694	0.327189	0.314307	0.744554	1.71993	2.31589	0.0418375	0.0433874	0.0914823	0.198708	0.255987	NA	NA	67.7785	235.764	10.2752	7.60336	4.57222	21.4931	-1.09289	0.494283
tr26374	chr1	34981535	34985353	3819	-	HAVANA	ENSG00000243749.1	protein_coding	TMEM35B	TMEM35B-201	tr26374	TRUE	TRUE	76	TRUE	0	NA	13.5879	10.5442	12.0524	7.27837	5.91352	2.86621	3.85063	4.72763	6.38227	7.88775	0.262069	0.452022	0.489708	1.09816	1.73058	NA	NA	124.719	106.687	13.1809	22.6909	6.55862	3.259	-1.07176	-0.814522
tr19900	chr1	35557799	35566779	8981	+	HAVANA	ENSG00000020129.16	protein_coding	NCDN	NCDN-202	tr19900	TRUE	TRUE	63	TRUE	8.83075	NA	7.12151	10.0237	7.59157	5.82646	5.99271	0.365494	0.213007	0.283356	0.474077	0.641468	0.0488624	0.0246813	0.0418372	0.0895841	0.115745	NA	NA	90.755	132.522	5.22284	4.91417	12.0445	18.6923	0.408733	0.679402
tr12411	chr1	35716160	35716911	752	-	HAVANA	ENSG00000142686.8	protein_coding	C1orf216	C1orf216-203	tr12411	TRUE	TRUE	223	TRUE	0	NA	1.3977	3.67038	3.23067	4.62199	2.20268	0.120684	0.209311	0.152984	0.143588	0.151147	0.271855	0.164789	0.138091	0.0817775	0.197044	NA	NA	NA	NA	NA	NA	NA	NA	NA	NA
tr7895	chr1	35808016	35857890	49875	+	HAVANA	ENSG00000134698.11	protein_coding	AGO4	AGO4-201	tr7895	TRUE	TRUE	44	NA	91.4448	TRUE	9.83199	8.06094	13.2912	34.6777	34.0955	0.13787	0.144988	0.283798	0.401108	0.646046	NA	NA	NA	NA	NA	NA	NA	13.0048	43.3558	8.92831	8.77533	1.00962	3.42459	-8.73829	-8.95608
tr7783	chr1	36088892	36093932	5041	+	HAVANA	ENSG00000116863.11	protein_coding	ADPRS	ADPRS-201	tr7783	TRUE	TRUE	57	TRUE	19.0613	NA	9.33075	8.83546	7.94221	8.93919	6.06746	1.3307	0.933471	1.15674	1.79029	2.33196	0.16884	0.125801	0.180447	0.245889	0.485805	NA	NA	366.503	260.608	7.24419	7.69546	35.0682	23.4735	0.733926	0.741519
tr13354	chr1	36095241	36100249	5009	-	ENSEMBL	ENSG00000171812.13	protein_coding	COL8A2	COL8A2-201	tr13354	TRUE	NA	NA	NA	NA	NA	0.2138	0.226499	0.162353	0.143169	0.100132	0.00348162	0.00171294	0.00597827	0.00332235	0.00160657	NA	NA	NA	NA	NA	NA	NA	NA	NA	NA	NA	NA	NA	NA	NA
tr14504	chr1	36322031	36324154	2124	-	HAVANA	ENSG00000142694.6	protein_coding	EVA1B	EVA1B-201	tr14504	TRUE	NA	NA	NA	NA	NA	3.52605	3.20463	3.54299	6.28285	4.00069	0	0	0	0.00393768	0.00895442	NA	NA	NA	NA	NA	NA	NA	1.23316	1.94032	14.1193	8.79987	0.0605385	0.152835	-57.2448	-25.1766
tr18402	chr1	36393436	36397908	4473	-	HAVANA	ENSG00000181817.6	protein_coding	LSM10	LSM10-201	tr18402	TRUE	TRUE	57	TRUE	0	TRUE	17.4921	14.7526	12.2597	9.88815	6.58711	1.58989	1.88624	2.55138	3.21207	3.48647	0.123771	0.158016	0.259032	0.405293	0.692057	TRUE	preB	104.181	161.749	6.25132	6.97904	11.5516	16.0647	-0.514263	0.589964
tr19389	chr1	36455718	36464384	8667	-	HAVANA	ENSG00000116898.12	protein_coding	MRPS15	MRPS15-201	tr19389	TRUE	TRUE	8	TRUE	45.9619	TRUE	74.8306	61.4968	43.6803	23.9589	18.2239	0.739815	4.95395	3.92191	1.09355	0.726593	0.011857	0.0975886	0.108973	0.0553705	0.0483321	TRUE	preB	86.9764	66.7333	9.47584	7.63464	6.36223	6.0587	-10.7617	-2.00789
tr13504	chr1	36476983	36482899	5917	-	HAVANA	ENSG00000119535.18	protein_coding	CSF3R	CSF3R-214	tr13504	TRUE	TRUE	12	TRUE	11.4649	TRUE	1.0914	13.2459	11.8172	3.61009	1.14196	0.324845	1.383	1.17289	0.575114	0.509729	0.344771	0.123504	0.117498	0.188543	0.801686	TRUE	peak	4.93256	20.3067	6.71066	6.59386	0.509487	2.13464	-1.14215	0.465035
tr15573	chr1	36804618	37034129	229512	-	HAVANA	ENSG00000163873.10	protein_coding	GRIK3	GRIK3-202	tr15573	TRUE	NA	NA	NA	NA	NA	0.0138237	0	0.0849705	0.00874015	0	0	0	0	0	0.0018097	NA	NA	NA	NA	NA	NA	NA	NA	NA	NA	NA	NA	NA	NA	NA
tr27589	chr1	37474580	37484377	9798	+	HAVANA	ENSG00000163874.11	protein_coding	ZC3H12A	ZC3H12A-201	tr27589	TRUE	TRUE	100	TRUE	0	TRUE	2.90932	14.0855	12.773	8.68693	6.15541	0.0943114	0.0972159	0.144066	0.158061	0.167114	0.0367035	0.00717995	0.00979604	0.0138594	0.030557	TRUE	peak	244.333	284.171	6.7806	7.64277	24.9769	25.7724	0.88352	0.761162
tr13971	chr1	37560538	37566856	6319	+	HAVANA	ENSG00000163879.11	protein_coding	DNALI1	DNALI1-205	tr13971	TRUE	NA	NA	NA	NA	NA	0.00883443	0.0437718	0.0512224	0.0375209	0	0	0	0.00128585	0	0.000528885	NA	NA	NA	NA	NA	NA	NA	0.613972	0.315468	126.324	23.6968	0.0033689	0.00922763	-1.62235	1
tr24421	chr1	37611812	37634616	22805	-	HAVANA	ENSG00000169218.14	protein_coding	RSPO1	RSPO1-202	tr24421	TRUE	NA	NA	NA	NA	NA	0	0	0	0	0.0586728	0	0	0	0	0.0018097	NA	NA	NA	NA	NA	NA	NA	NA	NA	NA	NA	NA	NA	NA	NA
tr14414	chr1	37760272	37765133	4862	-	HAVANA	ENSG00000183317.17	protein_coding	EPHA10	EPHA10-201	tr14414	NA	NA	NA	NA	NA	NA	0	0	0	0	0	0.00788825	0.00610209	0.00844647	0.00909288	0.00385331	NA	NA	NA	NA	NA	NA	NA	NA	NA	NA	NA	NA	NA	NA	NA
tr27390	chr1	37802945	37808208	5264	-	HAVANA	ENSG00000196449.4	protein_coding	YRDC	YRDC-201	tr27390	TRUE	TRUE	96	TRUE	17.9703	TRUE	7.24009	13.2306	6.53068	9.0398	6.25922	1.27445	1.8382	2.53153	2.03443	2.24419	0.222051	0.17616	0.487485	0.281375	0.445035	TRUE	peak	250.358	233.367	9.6691	8.43415	17.9473	19.1789	0.596593	0.67364
tr12398	chr1	37807790	37809454	1665	+	HAVANA	ENSG00000197982.14	protein_coding	C1orf122	C1orf122-201	tr12398	TRUE	TRUE	16	TRUE	0	NA	13.0558	12.2604	11.0978	10.8632	8.23962	1.25482	1.60445	1.62402	0.972838	0.993422	0.121828	0.163135	0.18527	0.116685	0.151749	NA	NA	36.0219	28.6425	20.2677	17.9232	1.23194	1.1077	-9.59775	-6.43851
tr19590	chr1	37809574	37859592	50019	-	HAVANA	ENSG00000188786.10	protein_coding	MTF1	MTF1-201	tr19590	TRUE	TRUE	112	TRUE	25.2982	TRUE	5.7333	9.38843	8.6122	12.6287	10.9029	0.469868	0.488967	0.575285	1.17425	1.18099	0.100714	0.0636596	0.0807421	0.1135	0.132908	TRUE	iMacI	187.193	218.113	8.67529	7.3742	14.9565	20.5018	0.616669	0.468198
tr14874	chr1	37996770	38005514	8745	-	HAVANA	ENSG00000183386.10	protein_coding	FHL3	FHL3-201	tr14874	TRUE	TRUE	59	TRUE	8.67673	NA	8.88771	10.6321	12.2884	10.9694	9.14487	0.119937	0.15796	0.184964	0.163534	0.229898	0.0167943	0.0183934	0.018577	0.0180493	0.0356887	NA	NA	34.491	75.6106	7.86338	7.60825	3.04034	6.88848	-1.92327	-0.327559
tr27122	chr1	38009258	38019109	9852	+	HAVANA	ENSG00000183520.12	protein_coding	UTP11	UTP11-202	tr27122	TRUE	NA	NA	NA	NA	NA	37.3409	38.445	33.4943	20.7048	18.1661	0.0156654	0.00401057	0.015444	0.0285429	0.0198174	NA	NA	NA	NA	NA	NA	NA	NA	NA	NA	NA	NA	NA	NA	NA
tr21349	chr1	38043829	38046793	2965	-	HAVANA	ENSG00000185668.8	protein_coding	POU3F1	POU3F1-201	tr21349	TRUE	NA	NA	NA	NA	NA	0	0.0364515	0.0153889	0.0600078	0	0	0.00203403	0.00412295	0.00181474	0.00577996	NA	NA	NA	NA	NA	NA	NA	7.28033	2.45407	6.89955	9.68163	0.731402	0.175697	1	1
tr24385	chr1	38838198	38859772	21575	-	HAVANA	ENSG00000116954.8	protein_coding	RRAGC	RRAGC-201	tr24385	TRUE	TRUE	129	NA	84.8958	NA	5.45531	4.86804	4.14234	6.74711	7.29359	0.106384	0.130034	0.210271	0.230906	0.335281	NA	NA	NA	NA	NA	NA	NA	33.6803	96.3186	7.13175	9.9001	3.27344	6.74367	-0.666534	-0.081546
tr19746	chr1	38862493	38873348	10856	-	HAVANA	ENSG00000214114.9	protein_coding	MYCBP	MYCBP-201	tr19746	TRUE	TRUE	247	TRUE	50.9823	NA	13.695	12.7394	10.6619	8.37325	6.24401	0.112363	0.0722495	0.0950451	0.243083	0.216677	0.00741168	0.00804743	0.0115598	0.0284099	0.0459152	NA	NA	24.4064	55.6053	20.8852	13.5998	0.81001	2.83406	-15.9072	-1.2032
tr15316	chr1	38874451	38876351	1901	-	HAVANA	ENSG00000131233.10	protein_coding	GJA9	GJA9-202	tr15316	NA	NA	NA	NA	NA	NA	0	0	0.00162582	0	0	0	0.00207211	0	0.00337973	0	NA	NA	NA	NA	NA	NA	NA	NA	NA	NA	NA	NA	NA	NA	NA
tr22111	chr1	38885807	38941830	56024	-	HAVANA	ENSG00000158315.11	protein_coding	RHBDL2	RHBDL2-202	tr22111	TRUE	NA	NA	NA	NA	NA	0.0589564	0.0129024	0.00423853	0	0	0	0	0	0	0	NA	NA	NA	NA	NA	NA	NA	NA	NA	NA	NA	NA	NA	NA	NA
tr7952	chr1	38991276	39006059	14784	+	HAVANA	ENSG00000174574.16	protein_coding	AKIRIN1	AKIRIN1-202	tr7952	TRUE	TRUE	58	TRUE	0	TRUE	14.0037	24.1435	21.306	32.2848	23.6447	0.721059	0.829348	1.36998	1.27258	1.48484	0.0643992	0.0419674	0.0792554	0.048953	0.078631	TRUE	iMacI	298.108	349.145	7.41735	7.16208	27.858	33.7903	0.497319	0.300251
tr12125	chr1	39491636	39529869	38234	+	HAVANA	ENSG00000183682.8	protein_coding	BMP8A	BMP8A-201	tr12125	TRUE	TRUE	56	TRUE	74.9533	NA	0.0116573	0.0218599	0.0234818	0.0361878	0.00125464	0.0432449	0.0998786	0.113795	0.0963493	0.0892663	11.5095	59.4575	3.97371	5.12316	19.833	NA	NA	NA	NA	NA	NA	NA	NA	NA	NA
tr15866	chr1	39623435	39639643	16209	-	HAVANA	ENSG00000163909.8	protein_coding	HEYL	HEYL-201	tr15866	TRUE	TRUE	99	TRUE	0	TRUE	2.43884	1.48861	1.18786	0.296167	0.309794	0.0690998	0.0484181	0.116334	0.0691008	0.0937597	0.033355	0.0395483	0.116235	0.292477	0.333532	TRUE	preB	14.9098	8.60904	7.76662	5.55725	1.33065	1.07379	-0.832819	0.711495
tr12126	chr1	39757182	39788865	31684	-	HAVANA	ENSG00000116985.12	protein_coding	BMP8B	BMP8B-201	tr12126	TRUE	NA	NA	NA	NA	TRUE	0.5415	0.752119	0.54853	1.22829	0.737568	0.0374951	0.0350512	0.0325018	0.0599814	0.0791652	NA	NA	NA	NA	NA	NA	NA	6.65594	6.15496	6.90198	9.9742	0.668438	0.427733	0.189903	-0.724366
tr20703	chr1	39769523	39771348	1826	-	HAVANA	ENSG00000198754.5	protein_coding	OXCT2	OXCT2-201	tr20703	TRUE	NA	NA	NA	NA	NA	0.229356	0.418295	0.329061	0.477648	0.150722	0	0.00203403	0	0	0	NA	NA	NA	NA	NA	NA	NA	NA	NA	NA	NA	NA	NA	NA	NA
tr22164	chr1	40161387	40240921	79535	+	HAVANA	ENSG00000117000.9	protein_coding	RLF	RLF-201	tr22164	TRUE	TRUE	105	TRUE	0.421637	TRUE	16.1867	15.746	16.6773	30.7122	33.0233	2.43522	3.33309	5.40631	8.19053	12.2321	0.170537	0.249419	0.379319	0.310915	0.438905	TRUE	bend	207.384	219.252	7.31711	9.72476	19.6454	15.6275	0.176057	-1.11315
tr26269	chr1	40245947	40251683	5737	+	HAVANA	ENSG00000188800.6	protein_coding	TMCO2	TMCO2-202	tr26269	TRUE	NA	NA	NA	NA	NA	0.171564	0.0740348	0.242947	0.251628	0.302626	0.0334205	0.0676686	0.0750692	0.0780419	0.061419	NA	NA	NA	NA	NA	NA	NA	NA	NA	NA	NA	NA	NA	NA	NA
tr27665	chr1	40258236	40294180	35945	+	HAVANA	ENSG00000084073.9	protein_coding	ZMPSTE24	ZMPSTE24-201	tr27665	TRUE	TRUE	88	TRUE	41.873	NA	9.93182	17.7587	11.5175	13.1652	8.26419	2.28943	2.36569	3.01575	3.06334	3.07951	0.27657	0.160994	0.323898	0.284978	0.459173	NA	NA	179.467	94.0066	6.68522	7.56695	18.6078	8.61119	0.466255	0.0402966
tr13356	chr1	40300489	40317286	16798	-	HAVANA	ENSG00000049089.15	protein_coding	COL9A2	COL9A2-202	tr13356	TRUE	NA	NA	NA	NA	TRUE	3.36214	1.30989	4.37302	3.54356	3.11265	0.0231992	0.0183518	0.06909	0.0574869	0.0315876	NA	NA	NA	NA	NA	NA	NA	NA	NA	NA	NA	NA	NA	NA	NA
tr27636	chr1	40450102	40463714	13613	+	HAVANA	ENSG00000187801.15	protein_coding	ZFP69B	ZFP69B-203	tr27636	TRUE	TRUE	114	TRUE	72.7427	NA	4.01392	5.76515	5.05786	5.32195	3.66391	0.996977	1.01195	1.19914	1.08639	0.973402	0.231104	0.163667	0.223102	0.195315	0.265901	NA	NA	61.5888	36.6567	8.40922	11.1293	5.07658	2.28303	0.209327	-0.604841
tr27635	chr1	40477630	40496288	18659	+	HAVANA	ENSG00000187815.10	protein_coding	ZFP69	ZFP69-201	tr27635	TRUE	TRUE	104	TRUE	56.9992	NA	3.01282	3.0892	2.78428	2.93738	2.46668	0.360019	0.254354	0.23286	0.27181	0.302651	0.128323	0.0980389	0.0983579	0.108905	0.147786	NA	NA	4.96255	6.97602	17.4916	11.9847	0.196653	0.403464	-14.3205	-5.11375
tr22154	chr1	40620680	40665682	45003	-	HAVANA	ENSG00000117016.10	protein_coding	RIMS3	RIMS3-202	tr22154	TRUE	TRUE	33	TRUE	0.755929	TRUE	5.63094	2.1319	1.18953	0.555736	0.291394	0.237695	0.139158	0.139839	0.11975	0.155731	0.051576	0.0797357	0.149407	0.268738	0.717046	TRUE	preB	31.7017	12.1453	5.67974	6.54097	3.86882	1.28703	-0.455465	0.773593
tr16779	chr1	40818964	40840451	21488	+	HAVANA	ENSG00000117013.17	protein_coding	KCNQ4	KCNQ4-203	tr16779	TRUE	NA	NA	NA	NA	TRUE	4.81753	1.4252	1.18625	0.464066	0.213966	0.0118324	0.0227088	0.0364491	0.0163582	0.00554605	NA	NA	NA	NA	NA	NA	NA	NA	NA	NA	NA	NA	NA	NA	NA
tr13189	chr1	40861054	40862363	1310	-	HAVANA	ENSG00000179862.7	protein_coding	CITED4	CITED4-201	tr13189	TRUE	TRUE	38	TRUE	32.0444	NA	8.41123	10.5008	9.09765	8.99962	8.98407	2.52751	2.88277	3.50167	2.8877	3.2882	0.374617	0.342485	0.480807	0.403316	0.456821	NA	NA	345.205	463.602	6.34156	6.35534	37.7316	50.563	0.777077	0.822319
tr14972	chr1	41361922	41383590	21669	+	HAVANA	ENSG00000204060.7	protein_coding	FOXO6	FOXO6-201	tr14972	TRUE	NA	NA	NA	NA	TRUE	5.26833	0.95075	0.572389	0.155308	0.456033	0.233202	0.041607	0.0524841	0.0490555	0.0551897	NA	NA	NA	NA	NA	NA	NA	NA	NA	NA	NA	NA	NA	NA	NA
tr14161	chr1	41478775	41484683	5909	-	HAVANA	ENSG00000127129.10	protein_coding	EDN2	EDN2-201	tr14161	TRUE	NA	NA	NA	NA	NA	0.0198563	0.00926173	0	0.0315303	0	0	0.0021522	0	0.00182113	0	NA	NA	NA	NA	NA	NA	NA	NA	NA	NA	NA	NA	NA	NA	NA
tr15899	chr1	41506365	41662325	155961	-	HAVANA	ENSG00000127124.16	protein_coding	HIVEP3	HIVEP3-207	tr15899	TRUE	NA	NA	NA	NA	TRUE	3.55718	9.20916	13.7617	5.45182	3.59336	0.00183605	0.00607173	0.00828715	0.00868785	0.0127191	NA	NA	NA	NA	NA	NA	NA	1.55711	9.28503	16.9079	10.3467	0.0638343	0.622022	-54.7252	-4.7769
tr22150	chr1	42380792	42424232	43441	+	HAVANA	ENSG00000177181.15	protein_coding	RIMKLA	RIMKLA-202	tr22150	TRUE	TRUE	10	TRUE	0	TRUE	0.890926	0.278441	0.265162	0.0354303	0.00711396	0.0808317	0.0183277	0.0132764	0.0163062	0.0298017	0.112902	0.0853498	0.05963	2.1951	4.59225	TRUE	preB	NA	NA	NA	NA	NA	NA	NA	NA
tr21445	chr1	42658423	42676758	18336	+	HAVANA	ENSG00000171960.11	protein_coding	PPIH	PPIH-201	tr21445	TRUE	TRUE	44	TRUE	0	TRUE	100.068	85.6711	63.9842	23.4304	17.1989	1.36213	1.40186	1.73321	1.5663	1.64293	0.0159795	0.019811	0.0321331	0.0816559	0.115353	TRUE	preB	132.884	107.848	7.58636	6.67965	12.1413	11.1914	-7.24194	-0.536793
tr13210	chr1	42733093	42740236	7144	-	HAVANA	ENSG00000164007.11	protein_coding	CLDN19	CLDN19-201	tr13210	NA	NA	NA	NA	NA	NA	0.00431867	0	0	0.0063433	0	0.00199792	0	0	0	0	NA	NA	NA	NA	NA	NA	NA	NA	NA	NA	NA	NA	NA	NA	NA
tr5635	chr1	42767306	42789934	22629	+	HAVANA	ENSG00000283580.3	protein_coding	AC098484.3	AC098484.3-203	tr5635	TRUE	TRUE	14	TRUE	3.444	NA	4.67082	5.32711	5.90288	3.43041	2.28016	0.455203	0.429551	0.551309	0.687174	0.669598	0.125046	0.0911055	0.109869	0.23599	0.526693	NA	NA	301.815	347.22	8.02385	8.58733	26.0726	28.0267	0.820853	0.918643
tr26367	chr1	42793665	42796794	3130	+	HAVANA	ENSG00000274386.5	protein_coding	TMEM269	TMEM269-203	tr26367	TRUE	NA	NA	NA	NA	NA	0.330136	0.270409	0.423535	0.0841459	0.411599	0.0964128	0.106887	0.095775	0.0672605	0.100531	NA	NA	NA	NA	NA	NA	NA	NA	NA	NA	NA	NA	NA	NA	NA
tr25881	chr1	42807052	42817397	10346	-	HAVANA	ENSG00000177868.12	protein_coding	SVBP	SVBP-201	tr25881	TRUE	TRUE	191	TRUE	0	NA	8.82783	9.1136	8.45687	7.44083	6.10379	0.722366	0.620042	1.05902	1.22892	1.49312	0.100927	0.0832393	0.153417	0.213894	0.305413	NA	NA	60.3218	72.709	6.69036	5.09374	6.24957	9.89411	-0.412549	0.383089
tr14143	chr1	43164184	43172260	8077	-	HAVANA	ENSG00000117395.12	protein_coding	EBNA1BP2	EBNA1BP2-201	tr14143	TRUE	TRUE	48	TRUE	34.8439	TRUE	73.2805	91.7319	49.9866	27.4967	21.1401	2.25418	1.1489	1.16463	1.46722	1.48156	0.0364088	0.0150469	0.028755	0.0639717	0.0830081	TRUE	peak	99.0577	90.5479	6.94624	6.22914	9.88471	10.0757	-6.41352	-1.09813
tr12410	chr1	43281877	43285581	3705	-	HAVANA	ENSG00000253313.6	protein_coding	C1orf210	C1orf210-202	tr12410	TRUE	NA	NA	NA	NA	NA	0	0	0.0270452	0	0	0.00389242	0	0	0	0	NA	NA	NA	NA	NA	NA	NA	NA	NA	NA	NA	NA	NA	NA	NA
tr19314	chr1	43337818	43354466	16649	+	HAVANA	ENSG00000117400.18	protein_coding	MPL	MPL-201	tr19314	TRUE	NA	NA	NA	NA	NA	0.0253892	0.0196555	0.0926049	0.0244638	0.00068227	0	0	0.00818965	0.00495244	0	NA	NA	NA	NA	NA	NA	NA	NA	NA	NA	NA	NA	NA	NA	NA
tr12893	chr1	43358981	43363203	4223	+	HAVANA	ENSG00000117399.14	protein_coding	CDC20	CDC20-201	tr12893	TRUE	TRUE	34	TRUE	41.1734	TRUE	68.3411	59.0476	39.1148	19.3044	11.5234	1.57888	1.07213	1.93493	0.894008	0.693165	0.0251747	0.0212335	0.05693	0.055058	0.0726752	TRUE	preB	102.749	39.6344	5.75143	8.01383	12.383	3.42813	-4.51894	-2.36143
tr21770	chr1	43538198	43580078	41881	+	HAVANA	ENSG00000142949.17	protein_coding	PTPRF	PTPRF-202	tr21770	TRUE	NA	NA	NA	NA	TRUE	3.53498	1.20551	0.838329	0.057108	0.0919447	0.0377019	0.0290672	0.0109091	0	0.00373635	NA	NA	NA	NA	NA	NA	NA	NA	NA	NA	NA	NA	NA	NA	NA
tr16802	chr1	43650149	43705518	55370	+	HAVANA	ENSG00000066135.13	protein_coding	KDM4A	KDM4A-201	tr16802	TRUE	TRUE	47	TRUE	0.483046	NA	15.5664	17.6457	18.5216	17.8297	15.0768	2.58578	2.35425	4.26208	4.55549	5.46813	0.202638	0.164197	0.283248	0.312989	0.443436	NA	NA	120.348	232.409	6.48464	4.94096	12.864	32.6038	-0.210075	0.537577
tr16586	chr1	43946950	43968022	21073	+	HAVANA	ENSG00000117408.11	protein_coding	IPO13	IPO13-202	tr16586	TRUE	TRUE	71	TRUE	0	TRUE	6.95194	8.37612	6.33168	3.3896	2.03553	1.46129	2.17836	3.01307	4.88319	5.34823	0.274539	0.325968	0.595739	1.80336	3.33949	TRUE	peak	89.557	176.197	6.61543	7.17225	9.38355	17.0282	0.259135	0.880461
tr12738	chr1	43991359	43996524	5166	+	HAVANA	ENSG00000159214.13	protein_coding	CCDC24	CCDC24-208	tr12738	TRUE	TRUE	157	TRUE	0	NA	2.1947	1.12672	0.791696	1.09353	1.03954	2.03581	2.07168	1.24374	0.779496	0.608153	1.18833	2.02439	1.63663	0.719369	0.868248	NA	NA	18.7522	45.4229	133.499	12.5632	0.0973643	2.5061	-21.5411	0.585198
tr16885	chr1	44118821	44135140	16320	+	HAVANA	ENSG00000171872.5	protein_coding	KLF17	KLF17-201	tr16885	NA	NA	NA	NA	NA	NA	0	0	0	0.00889968	0.00763743	0	0	0	0	0	NA	NA	NA	NA	NA	NA	NA	NA	NA	NA	NA	NA	NA	NA	NA
tr26387	chr1	44653247	44674477	21231	-	HAVANA	ENSG00000126106.14	protein_coding	TMEM53	TMEM53-207	tr26387	TRUE	TRUE	120	TRUE	9.27601	TRUE	1.1711	1.24666	1.65003	1.83077	2.27311	0.832453	1.02429	1.39601	4.29024	5.66485	0.86404	0.977666	1.03862	2.92328	3.36542	TRUE	iMacI	31.0846	85.6563	5.0993	4.93488	4.22532	12.0312	0.722837	0.811065
tr16853	chr1	44739837	44767767	27931	+	HAVANA	ENSG00000142945.13	protein_coding	KIF2C	KIF2C-202	tr16853	TRUE	TRUE	44	TRUE	59.3586	TRUE	25.555	19.75	18.5707	12.0061	6.07492	1.65535	1.49695	2.23663	0.710549	0.616405	0.0618389	0.0804413	0.124261	0.0607539	0.0969449	TRUE	preB	147.57	48.1251	8.4973	8.62707	12.0377	3.86664	-1.12291	-0.571111
tr24328	chr1	44775540	44778779	3240	+	HAVANA	ENSG00000142937.12	protein_coding	RPS8	RPS8-202	tr24328	TRUE	TRUE	88	NA	77.7704	TRUE	1127.5	900.619	790.105	568.307	333.755	2.26351	1.80652	2.34776	2.47108	3.04728	NA	NA	NA	NA	NA	NA	NA	728.915	910.336	6.53183	6.28955	77.3512	100.325	-13.5763	-2.32675
tr12084	chr1	44783585	44788170	4586	-	HAVANA	ENSG00000142959.5	protein_coding	BEST4	BEST4-201	tr12084	TRUE	NA	NA	NA	NA	NA	0.153264	0.0811942	0.0727767	0.0892449	0.0507235	0.000991465	0.00173183	0.0120622	0.00523793	0	NA	NA	NA	NA	NA	NA	NA	0.640845	1.6224	55.5004	15.5946	0.00800354	0.0721121	-18.1495	0.296602
tr12221	chr1	44808596	44815585	6990	+	HAVANA	ENSG00000222009.8	protein_coding	BTBD19	BTBD19-207	tr12221	TRUE	TRUE	59	TRUE	1.97484	NA	1.47901	2.45799	2.01032	2.54634	2.15139	0.143209	0.187328	0.254594	0.414034	0.518485	0.0979118	0.083655	0.147602	0.176434	0.269355	NA	NA	4.93256	14.669	12.4524	7.80078	0.274566	1.30343	-4.38672	-0.65056
tr21717	chr1	44819844	44823260	3417	-	HAVANA	ENSG00000117425.14	protein_coding	PTCH2	PTCH2-202	tr21717	TRUE	NA	NA	NA	NA	TRUE	4.38688	3.06631	3.06293	15.643	10.9518	0.00581626	0.00426435	0.00404049	0	0.00166197	NA	NA	NA	NA	NA	NA	NA	NA	NA	NA	NA	NA	NA	NA	NA
tr16154	chr1	45326895	45328679	1785	+	HAVANA	ENSG00000186603.6	protein_coding	HPDL	HPDL-201	tr16154	TRUE	TRUE	78	TRUE	11.0065	TRUE	7.61485	6.3991	3.92336	1.58785	0.365442	1.12661	0.685073	0.648493	0.410028	0.281316	0.177806	0.131189	0.204408	0.358213	0.940649	TRUE	preB	130.141	34.7686	9.48459	16.3931	9.51088	1.47012	0.199355	0.75142
tr10291	chr1	45329262	45491155	161894	-	HAVANA	ENSG00000288208.1	protein_coding	AL451136.1	AL451136.1-201	tr10291	TRUE	TRUE	67	TRUE	19.799	NA	7.86649	6.78079	7.15354	4.97558	3.91715	0.167477	0.202821	0.395564	1.15586	1.58592	0.026353	0.0356166	0.0670613	0.282563	0.500202	NA	NA	14.3735	118.385	7.6077	7.5974	1.30959	10.8009	-5.00683	0.63733
tr12715	chr1	45493937	45498625	4689	-	HAVANA	ENSG00000280670.3	protein_coding	CCDC163	CCDC163-206	tr12715	TRUE	NA	NA	NA	NA	TRUE	0.747489	0.301983	0.322511	0.241842	0.0386182	0.0296068	0.0166067	0.0156338	0.0054634	0.0072388	NA	NA	NA	NA	NA	NA	NA	NA	NA	NA	NA	NA	NA	NA	NA
tr19261	chr1	45500300	45513382	13083	+	HAVANA	ENSG00000132763.15	protein_coding	MMACHC	MMACHC-201	tr19261	TRUE	TRUE	64	TRUE	46.385	TRUE	0.562632	1.69451	1.19563	1.33685	0.497787	0.517464	0.2482	0.302788	0.375741	0.279461	1.03909	0.177766	0.293178	0.331004	0.700832	TRUE	peak	30.8778	16.7021	12.7658	7.76932	1.67658	1.49009	0.664417	0.665936
tr21527	chr1	45511051	45521884	10834	-	HAVANA	ENSG00000117450.14	protein_coding	PRDX1	PRDX1-202	tr21527	TRUE	TRUE	47	NA	91.0716	TRUE	911.887	372.096	304.083	116.531	77.794	22.8962	19.954	23.7996	12.7201	12.5679	NA	NA	NA	NA	NA	NA	NA	1842.1	2122.89	6.63884	6.34437	192.33	231.934	-3.74126	0.664585
tr26392	chr1	45688181	45694436	6256	+	HAVANA	ENSG00000159596.7	protein_coding	TMEM69	TMEM69-201	tr26392	TRUE	TRUE	12	TRUE	54.9918	NA	50.9296	38.2055	37.0116	29.9743	22.5635	1.48303	0.989707	1.22231	1.81585	1.93796	0.0297708	0.0276999	0.0360098	0.064573	0.100338	NA	NA	154.542	254.858	7.06979	5.68033	15.1519	31.0992	-2.36127	0.274466
tr16591	chr1	45698711	45750653	51943	-	HAVANA	ENSG00000197429.11	protein_coding	IPP	IPP-202	tr16591	TRUE	TRUE	149	TRUE	11.8771	TRUE	1.67301	0.505368	0.484673	0.450978	0.323765	3.79349	4.12635	6.87396	9.71277	13.2209	2.78551	10.2348	18.0526	28.1573	52.1133	TRUE	preB	47.7804	130.517	10.2572	7.28986	3.22883	12.41	0.481853	0.973911
tr18426	chr1	46203334	46221256	17923	+	HAVANA	ENSG00000171357.6	protein_coding	LURAP1	LURAP1-201	tr18426	TRUE	TRUE	197	TRUE	0	TRUE	1.26469	0.469168	0.465664	0.274011	0.0891895	0.11264	0.0979627	0.115276	0.121824	0.0990719	0.11808	0.301	0.313828	0.647542	3.71854	TRUE	preB	NA	NA	NA	NA	NA	NA	NA	NA
tr27078	chr1	46303698	46316776	13079	+	HAVANA	ENSG00000173660.12	protein_coding	UQCRH	UQCRH-201	tr27078	TRUE	TRUE	60	NA	98.632	TRUE	336.131	265.265	254.943	147.895	95.0783	1.22954	0.801826	0.946471	0.941615	1.01006	NA	NA	NA	NA	NA	NA	NA	83.0166	158.775	7.80402	6.59426	7.37348	16.6894	-44.5865	-4.69692
tr13920	chr1	46489836	46516216	26381	+	HAVANA	ENSG00000197587.11	protein_coding	DMBX1	DMBX1-201	tr13920	NA	NA	NA	NA	NA	NA	0	0	0	0	0	0	0	0.00226205	0.00182113	0	NA	NA	NA	NA	NA	NA	NA	NA	NA	NA	NA	NA	NA	NA	NA
tr19287	chr1	46607715	46616891	9177	-	ENSEMBL	ENSG00000142961.14	protein_coding	MOB3C	MOB3C-202	tr19287	TRUE	TRUE	91	TRUE	10.6823	TRUE	3.27291	5.06708	4.68102	15.1226	19.2669	0.27847	0.474781	1.01881	2.60691	3.79166	0.102609	0.114311	0.269691	0.21143	0.25095	TRUE	iMacI	12.8313	123.621	8.0824	8.69807	1.10041	9.85131	-1.97426	-0.955776
tr26131	chr1	46671878	46673494	1617	+	HAVANA	ENSG00000186118.9	protein_coding	TEX38	TEX38-204	tr26131	TRUE	NA	NA	NA	NA	NA	0.00506222	0.0319589	0	0	0	0.00161572	0.00120298	0.00400101	0.00127681	0	NA	NA	NA	NA	NA	NA	NA	NA	NA	NA	NA	NA	NA	NA	NA
tr13684	chr1	46757838	46810850	53013	+	HAVANA	ENSG00000142973.14	protein_coding	CYP4B1	CYP4B1-213	tr13684	TRUE	NA	NA	NA	NA	NA	0.0200548	0.0058502	0	0	0	0	0	0	0	0	NA	NA	NA	NA	NA	NA	NA	NA	NA	NA	NA	NA	NA	NA	NA
tr13681	chr1	46929177	46941484	12308	-	HAVANA	ENSG00000187048.13	protein_coding	CYP4A11	CYP4A11-208	tr13681	NA	NA	NA	NA	NA	NA	0	0	0	0	0	0	0	0	0	0	NA	NA	NA	NA	NA	NA	NA	NA	NA	NA	NA	NA	NA	NA	NA
tr13682	chr1	47137441	47149727	12287	+	HAVANA	ENSG00000162365.12	protein_coding	CYP4A22	CYP4A22-203	tr13682	TRUE	NA	NA	NA	NA	NA	0.108648	0.169251	0.329512	0.347197	0.0954848	0	0	0	0	0	NA	NA	NA	NA	NA	NA	NA	0.208132	0.450387	102.973	17.9154	0.00140101	0.0174255	-76.5498	-4.47961
tr20961	chr1	47183971	47191044	7074	-	HAVANA	ENSG00000162366.8	protein_coding	PDZK1IP1	PDZK1IP1-202	tr20961	NA	NA	NA	NA	NA	NA	0	0	0	0	0	0	0	0.00432353	0.0145371	0.0430266	NA	NA	NA	NA	NA	NA	NA	NA	NA	NA	NA	NA	NA	NA	NA
tr13272	chr1	47333797	47378839	45043	+	HAVANA	ENSG00000162368.13	protein_coding	CMPK1	CMPK1-203	tr13272	TRUE	TRUE	203	TRUE	13.2816	NA	35.8661	33.4516	31.7847	33.7637	24.4388	0.564346	0.509931	0.897729	1.27504	1.5459	0.0204528	0.0197782	0.0374158	0.0509492	0.0857552	NA	NA	25.1479	20.7876	6.71067	9.18692	2.59753	1.56841	-12.8078	-14.5819
tr14955	chr1	47416285	47418052	1768	+	HAVANA	ENSG00000186790.6	protein_coding	FOXE3	FOXE3-201	tr14955	TRUE	NA	NA	NA	NA	NA	0.124342	0.189185	0.092193	0.183021	0.00620065	0	0	0	0	0	NA	NA	NA	NA	NA	NA	NA	NA	NA	NA	NA	NA	NA	NA	NA
tr14947	chr1	47438044	47440691	2648	+	HAVANA	ENSG00000186564.6	protein_coding	FOXD2	FOXD2-201	tr14947	TRUE	TRUE	102	TRUE	0	NA	0.0446509	0.0374682	0.0546045	0.0843251	0.0440505	0.031553	0.0162533	0.0380184	0.13616	0.139399	0.887567	0	0.837537	2.01095	1.33518	NA	NA	2.55711	3.08582	9.27805	10.8968	0.191037	0.196289	0.766271	0.775583
tr26575	chr1	47760528	47997385	236858	-	HAVANA	ENSG00000269113.4	protein_coding	TRABD2B	TRABD2B-202	tr26575	NA	NA	NA	NA	NA	NA	0.0185264	0.0106264	0.00252786	0	0	0	0.00406806	0.00206147	0.00182113	0	NA	NA	NA	NA	NA	NA	NA	NA	NA	NA	NA	NA	NA	NA	NA
tr25060	chr1	48240384	48248638	8255	+	HAVANA	ENSG00000117834.12	protein_coding	SLC5A9	SLC5A9-205	tr25060	NA	NA	NA	NA	NA	NA	0.00674908	0.0187935	0.0062875	0	0	0	0	0	0	0	NA	NA	NA	NA	NA	NA	NA	NA	NA	NA	NA	NA	NA	NA	NA
tr7883	chr1	48583870	49045714	461845	-	HAVANA	ENSG00000186094.17	protein_coding	AGBL4	AGBL4-205	tr7883	TRUE	NA	NA	NA	NA	NA	0.275149	0.26805	0.22101	0.0561009	0.0730156	0	0	0	0	0	NA	NA	NA	NA	NA	NA	NA	NA	NA	NA	NA	NA	NA	NA	NA
tr13926	chr1	50417550	50421632	4083	-	HAVANA	ENSG00000142700.12	protein_coding	DMRTA2	DMRTA2-202	tr13926	TRUE	NA	NA	NA	NA	NA	0.0342906	0.0096174	0.0119459	0.00713633	0	0.00194621	0	0	0	0	NA	NA	NA	NA	NA	NA	NA	NA	NA	NA	NA	NA	NA	NA	NA
tr12960	chr1	50968706	50974634	5929	+	HAVANA	ENSG00000123080.12	protein_coding	CDKN2C	CDKN2C-203	tr12960	TRUE	TRUE	113	TRUE	0	TRUE	1.02959	0.200195	0.539286	0.870268	1.84096	0.0527835	0.0458121	0.0917496	0.0709283	0.103669	0.0369422	0.210026	0.162533	0.0699008	0.0480084	TRUE	bend	4.8384	11.3985	10.2326	6.36727	0.327749	1.24085	-2.1414	-0.483627
tr22966	chr1	51236273	51273447	37175	+	HAVANA	ENSG00000123091.5	protein_coding	RNF11	RNF11-201	tr22966	TRUE	TRUE	75	TRUE	0.666667	NA	5.90419	6.50108	5.51737	9.27187	6.74599	0.622001	0.578066	0.92527	0.7874	1.1654	0.134101	0.110929	0.211553	0.105062	0.231172	NA	NA	98.7248	134.669	8.06377	8.91493	8.48621	10.4707	0.304261	0.355728
tr26819	chr1	51297218	51331346	34129	-	HAVANA	ENSG00000085831.15	protein_coding	TTC39A	TTC39A-202	tr26819	TRUE	NA	NA	NA	NA	NA	0.0109742	0.0202989	0.0172024	0.0142378	0.0443129	0.00589034	0.00610209	0.00218733	0.0109012	0.00939936	NA	NA	NA	NA	NA	NA	NA	NA	NA	NA	NA	NA	NA	NA	NA
tr21854	chr1	51907956	51990700	82745	-	HAVANA	ENSG00000169213.7	protein_coding	RAB3B	RAB3B-201	tr21854	TRUE	TRUE	40	TRUE	8.48528	TRUE	0.911274	0.369377	0.177358	0.077199	0.108885	0.0905007	0.0952437	0.0874073	0.0508958	0.0361386	0.124993	0.319862	0.603138	0.878404	0.512375	TRUE	preB	NA	NA	NA	NA	NA	NA	NA	NA
tr26894	chr1	52020131	52055191	35061	-	HAVANA	ENSG00000117862.13	protein_coding	TXNDC12	TXNDC12-201	tr26894	TRUE	TRUE	38	TRUE	6.65415	NA	40.5663	38.3247	28.1833	25.2854	21.9124	2.86371	4.15321	5.67316	3.83582	4.76495	0.0869116	0.134561	0.249712	0.186736	0.267925	NA	NA	118.887	183.186	6.59789	7.48582	12.4897	16.962	-2.24797	-0.291854
tr10208	chr1	52020153	52033350	13198	-	HAVANA	ENSG00000285839.1	protein_coding	AL445685.3	AL445685.3-201	tr10208	TRUE	TRUE	85	TRUE	3.47851	NA	40.0035	37.8622	27.4274	24.2405	21.2375	1.96681	1.85848	1.60164	1.90269	2.0949	0.0552587	0.0561745	0.0628584	0.0838035	0.106475	NA	NA	22.2928	26.8227	35.0865	25.8085	0.440403	0.720385	-89.8339	-28.4807
tr17043	chr1	52032103	52033810	1708	-	HAVANA	ENSG00000198841.4	protein_coding	KTI12	KTI12-201	tr17043	TRUE	TRUE	52	TRUE	0	NA	42.9266	41.2236	27.2951	23.3771	22.2141	3.15074	3.69555	3.79328	4.04444	4.53254	0.0756836	0.0954111	0.154205	0.195971	0.229895	NA	NA	212.796	238.365	11.0223	9.45427	13.3819	17.4759	-2.20781	-0.271129
tr27649	chr1	52142094	52346685	204592	+	ENSEMBL	ENSG00000157077.14	protein_coding	ZFYVE9	ZFYVE9-201	tr27649	TRUE	TRUE	26	TRUE	65.7028	TRUE	14.1197	20.0173	13.8429	8.17097	6.33018	0.206744	0.268278	0.337514	0.385521	0.393744	0.0150941	0.0145347	0.0262419	0.052097	0.0680588	TRUE	peak	22.8147	23.6585	9.41941	8.29809	1.67886	1.97622	-7.41026	-2.20318
tr20654	chr1	52372829	52404423	31595	-	HAVANA	ENSG00000085840.13	protein_coding	ORC1	ORC1-202	tr20654	TRUE	TRUE	179	TRUE	47	TRUE	15.5539	12.5867	16.0753	6.62682	4.6593	1.45878	1.70963	1.82034	0.690554	0.858885	0.134867	0.185176	0.151176	0.139261	0.230374	TRUE	peak	135.023	36.8963	9.53966	26.4453	9.81069	0.967073	-0.585402	-3.81794
tr15552	chr1	52602371	52609051	6681	+	HAVANA	ENSG00000116157.6	protein_coding	GPX7	GPX7-201	tr15552	TRUE	TRUE	85	TRUE	23.2379	TRUE	55.8915	41.947	36.5531	13.202	10.8495	1.09175	0.952725	1.28225	0.988118	1.02575	0.0240021	0.0280753	0.0435045	0.0928204	0.116747	TRUE	preB	96.1696	58.8737	7.04048	7.7534	9.46807	5.26326	-4.90316	-1.06137
tr24828	chr1	52633593	52667688	34096	+	HAVANA	ENSG00000182183.15	protein_coding	SHISAL2A	SHISAL2A-202	tr24828	TRUE	TRUE	189	TRUE	0	TRUE	19.7106	25.6776	17.4296	2.7861	1.44182	0.0901044	0.101989	0.120171	0.0382605	0.0385004	0.00393432	0.00211947	0.00715054	0.00993171	0.02535	TRUE	peak	NA	NA	NA	NA	NA	NA	NA	NA
tr13323	chr1	52684449	52698347	13899	-	HAVANA	ENSG00000162377.6	protein_coding	COA7	COA7-201	tr13323	TRUE	TRUE	53	TRUE	1.75119	NA	15.5928	16.0885	10.6924	11.6542	8.77673	3.15147	4.34648	6.30394	10.7941	11.684	0.236218	0.324444	0.712165	1.13661	1.62382	NA	NA	62.9492	100.937	8.20853	4.80017	5.31558	14.5753	-1.93341	0.397834
tr27971	chr1	52726453	52827336	100884	+	HAVANA	ENSG00000162378.13	protein_coding	ZYG11B	ZYG11B-201	tr27971	TRUE	TRUE	43	TRUE	0	NA	8.33809	7.72181	7.81112	9.5048	7.60947	0.458309	0.58211	1.00123	1.0762	1.25488	0.0684279	0.0915747	0.157783	0.137514	0.201643	NA	NA	50.0669	86.3544	6.01419	8.07846	5.77031	7.40937	-0.444998	-0.0270066
tr27970	chr1	52842511	52894998	52488	+	HAVANA	ENSG00000203995.10	protein_coding	ZYG11A	ZYG11A-202	tr27970	TRUE	NA	NA	NA	NA	NA	0.00507324	0.0303074	0.0140982	0	0.0512944	0	0	0	0	0	NA	NA	NA	NA	NA	NA	NA	NA	NA	NA	NA	NA	NA	NA	NA
tr21290	chr1	53070909	53073754	2846	+	HAVANA	ENSG00000174348.14	protein_coding	PODN	PODN-204	tr21290	NA	NA	NA	NA	NA	NA	0	0	0	0	0	0	0	0	0.00364227	0.00192665	NA	NA	NA	NA	NA	NA	NA	NA	NA	NA	NA	NA	NA	NA	NA
tr13708	chr1	53214099	53220634	6536	-	HAVANA	ENSG00000162384.14	protein_coding	CZIB	CZIB-201	tr13708	TRUE	TRUE	66	TRUE	0	TRUE	19.4524	19.2734	16.5573	9.98299	7.30031	0.287691	0.331236	0.470104	0.606099	0.65779	0.0124184	0.0165547	0.0287289	0.0561551	0.0958487	TRUE	preB	112.011	119.333	7.45397	7.01059	10.4159	11.7986	-0.867563	0.381257
tr18496	chr1	53226900	53238518	11619	-	HAVANA	ENSG00000162385.11	protein_coding	MAGOH	MAGOH-202	tr18496	TRUE	TRUE	45	TRUE	10.3473	TRUE	85.7038	90.1929	66.341	27.3844	18.2443	2.16198	2.1881	2.5696	2.01067	2.21161	0.0310237	0.029617	0.0480724	0.091186	0.154063	TRUE	peak	154.49	166.403	12.3409	8.59545	8.67721	13.4189	-8.87688	-0.35959
tr19914	chr1	53765478	53838296	72819	-	HAVANA	ENSG00000058804.12	protein_coding	NDC1	NDC1-201	tr19914	TRUE	TRUE	86	TRUE	10.328	TRUE	14.9706	15.2541	12.6884	8.76537	4.69375	1.41645	1.10894	1.27693	1.16167	1.37506	0.108315	0.0808385	0.116085	0.134572	0.290069	TRUE	peak	93.4518	38.0332	9.76451	9.16991	6.6338	2.8749	-1.25671	-0.632663
tr27385	chr1	53851733	53889797	38065	-	HAVANA	ENSG00000058799.15	protein_coding	YIPF1	YIPF1-201	tr27385	TRUE	TRUE	44	TRUE	37.8101	NA	7.52352	7.0866	6.70189	7.54878	6.61355	0.87612	0.871345	0.993251	1.09626	1.28564	0.131064	0.139168	0.16824	0.170154	0.229582	NA	NA	76.819	165.062	8.20693	6.49539	6.48804	17.6144	-0.159598	0.624537
tr18363	chr1	53946350	53968168	21819	+	HAVANA	ENSG00000116212.15	protein_coding	LRRC42	LRRC42-203	tr18363	TRUE	NA	NA	NA	NA	NA	8.04254	6.75633	5.86385	4.54572	3.40107	0.0491242	0.0435884	0.0492874	0.0902826	0.0559556	NA	NA	NA	NA	NA	NA	NA	NA	NA	NA	NA	NA	NA	NA	NA
tr17127	chr1	54007299	54018186	10888	-	ENSEMBL	ENSG00000203985.11	protein_coding	LDLRAD1	LDLRAD1-203	tr17127	NA	NA	NA	NA	NA	NA	0	0	0.0108515	0	0	0.00589034	0.00860879	0	0	0	NA	NA	NA	NA	NA	NA	NA	NA	NA	NA	NA	NA	NA	NA	NA
tr26049	chr1	54053608	54106082	52475	+	HAVANA	ENSG00000116205.14	protein_coding	TCEANC2	TCEANC2-201	tr26049	TRUE	TRUE	118	TRUE	41.3366	NA	3.28646	2.87052	3.34657	3.19886	4.02075	1.51342	2.70128	3.10962	2.85564	3.00124	0.525474	1.13454	1.1053	1.05184	0.874515	NA	NA	169.216	233.884	8.08424	6.5673	14.5087	24.6853	0.773482	0.83712
tr9833	chr1	54143392	54200073	56682	-	HAVANA	ENSG00000256407.2	protein_coding	AL357673.1	AL357673.1-203	tr9833	TRUE	TRUE	74	TRUE	13.133	TRUE	1.18756	1.10692	1.37135	0.453613	0.399674	0.33103	0.229179	0.24117	0.225437	0.191803	0.35001	0.269176	0.225745	0.63955	0.639154	TRUE	peak	68.3347	37.7033	7.08511	5.98888	6.68529	4.36375	0.822362	0.908411
tr19366	chr1	54200167	54218383	18217	+	HAVANA	ENSG00000116221.15	protein_coding	MRPL37	MRPL37-202	tr19366	TRUE	TRUE	65	TRUE	0	TRUE	68.4302	54.2583	49.6499	26.3079	19.7252	1.30672	1.43775	2.06218	1.88005	1.64374	0.0201933	0.0304901	0.0493043	0.086653	0.100492	TRUE	preB	224.744	176.906	8.925	7.37825	17.4544	16.6194	-2.92051	-0.186876
tr7620	chr1	54548228	54639192	90965	+	HAVANA	ENSG00000162390.17	protein_coding	ACOT11	ACOT11-202	tr7620	TRUE	TRUE	116	TRUE	0	TRUE	0.614302	0.447402	1.43457	2.32276	2.02347	0.0374434	0.0289491	0.0391123	0.121818	0.0809749	0.0762096	0.0730493	0.0347096	0.0596519	0.0509087	NA	NA	NA	NA	NA	NA	NA	NA	NA	NA
tr19345	chr1	54641787	54742308	100522	+	HAVANA	ENSG00000271723.5	protein_coding	MROH7-TTC4	MROH7-TTC4-202	tr19345	TRUE	NA	NA	NA	NA	NA	4.21026	5.50199	4.33132	3.70288	2.77855	0.00594204	0.0021522	0.00412295	0.00909927	0.016989	NA	NA	NA	NA	NA	NA	NA	NA	NA	NA	NA	NA	NA	NA	NA
tr19344	chr1	54697192	54710266	13075	+	HAVANA	ENSG00000184313.20	protein_coding	MROH7	MROH7-202	tr19344	TRUE	NA	NA	NA	NA	NA	0.409286	0.187568	0.758425	1.5061	0.796252	0	0	0.00432353	0.00727175	0.00916546	NA	NA	NA	NA	NA	NA	NA	NA	NA	NA	NA	NA	NA	NA	NA
tr26824	chr1	54715865	54717767	1903	+	HAVANA	ENSG00000243725.7	protein_coding	TTC4	TTC4-204	tr26824	TRUE	TRUE	58	TRUE	9.87927	TRUE	14.5412	22.0281	12.1513	8.68748	9.75337	1.86453	2.21139	2.63675	2.76098	2.56873	0.148988	0.117832	0.259571	0.374072	0.313005	NA	NA	235.325	216.201	6.61509	7.36521	24.658	20.3469	0.410285	0.520646
tr20801	chr1	54756898	54764523	7626	-	HAVANA	ENSG00000162396.6	protein_coding	PARS2	PARS2-201	tr20801	TRUE	TRUE	74	TRUE	0	NA	1.57182	1.30331	1.28442	1.14336	0.93859	3.61429	4.90291	7.1134	6.75868	6.76024	2.7107	4.67945	6.76418	7.95509	8.92678	NA	NA	132.662	101.387	9.96191	9.74825	9.23056	7.20911	0.829715	0.869805
tr26807	chr1	54779712	54801323	21612	-	HAVANA	ENSG00000006555.11	protein_coding	TTC22	TTC22-202	tr26807	NA	NA	NA	NA	NA	NA	0	0	0	0	0	0	0	0	0	0.0054291	NA	NA	NA	NA	NA	NA	NA	NA	NA	NA	NA	NA	NA	NA	NA
tr17144	chr1	54806102	54842252	36151	+	HAVANA	ENSG00000162398.11	protein_coding	LEXM	LEXM-202	tr17144	TRUE	NA	NA	NA	NA	NA	0	0	0	0.0671695	0.15382	0	0	0	0	0	NA	NA	NA	NA	NA	NA	NA	NA	NA	NA	NA	NA	NA	NA	NA
tr13852	chr1	54849664	54886890	37227	-	HAVANA	ENSG00000116133.13	protein_coding	DHCR24	DHCR24-209	tr13852	TRUE	NA	NA	NA	NA	TRUE	0.000383015	0.0345347	0.00808992	0.161469	0.208318	0	0	0	0	0	NA	NA	NA	NA	NA	NA	NA	NA	NA	NA	NA	NA	NA	NA	NA
tr12212	chr1	54998933	55017172	18240	+	HAVANA	ENSG00000162399.9	protein_coding	BSND	BSND-201	tr12212	NA	NA	NA	NA	NA	NA	0	0	0	0	0	0	0	0	0	0	NA	NA	NA	NA	NA	NA	NA	NA	NA	NA	NA	NA	NA	NA	NA
tr6710	chr1	56248285	56523864	275580	-	HAVANA	ENSG00000284686.1	protein_coding	AC119674.2	AC119674.2-202	tr6710	TRUE	NA	NA	NA	NA	TRUE	0.475526	1.76331	0.49814	0.105877	0.084534	0	0	0.01277	0.00182113	0	NA	NA	NA	NA	NA	NA	NA	NA	NA	NA	NA	NA	NA	NA	NA
tr21233	chr1	56496434	56513771	17338	-	HAVANA	ENSG00000162407.9	protein_coding	PLPP3	PLPP3-202	tr21233	TRUE	NA	NA	NA	NA	TRUE	2.154	6.67345	2.55147	0.783583	0.540194	0	0	0	0	0	NA	NA	NA	NA	NA	NA	NA	NA	NA	NA	NA	NA	NA	NA	NA
tr21551	chr1	56645388	56715334	69947	+	ENSEMBL	ENSG00000162409.11	protein_coding	PRKAA2	PRKAA2-202	tr21551	TRUE	TRUE	60	TRUE	14.8492	TRUE	0.765359	0.0784326	0.031004	0.0498795	0.0857701	0.159504	0.0270332	0.0148315	0.0672924	0.125249	0.260174	0.426371	0.611881	2.2496	2.16732	TRUE	bend	NA	NA	NA	NA	NA	NA	NA	NA
tr15092	chr1	56719650	56720856	1207	-	HAVANA	ENSG00000187889.13	protein_coding	FYB2	FYB2-205	tr15092	NA	NA	NA	NA	NA	NA	0	0	0	0	0	0.00194621	0	0	0	0	NA	NA	NA	NA	NA	NA	NA	NA	NA	NA	NA	NA	NA	NA	NA
tr25935	chr1	58575433	58577252	1820	-	HAVANA	ENSG00000184292.7	protein_coding	TACSTD2	TACSTD2-201	tr25935	TRUE	NA	NA	NA	NA	NA	0.00875004	0	0.0408345	0	0	0	0	0	0	0	NA	NA	NA	NA	NA	NA	NA	NA	NA	NA	NA	NA	NA	NA	NA
tr16698	chr1	58780791	58784047	3257	-	HAVANA	ENSG00000177606.7	protein_coding	JUN	JUN-201	tr16698	TRUE	TRUE	43	TRUE	2.52982	TRUE	13.7412	15.6217	8.91883	48.3582	98.9882	7.43145	9.32143	14.8727	29.7502	37.7146	0.667702	0.740774	2.0753	0.769338	0.473685	TRUE	bend	815.434	1635.69	6.27155	5.68914	90.1238	199.287	0.847529	0.503289
tr16140	chr1	59864639	59872978	8340	+	HAVANA	ENSG00000134709.12	protein_coding	HOOK1	HOOK1-204	tr16140	TRUE	NA	NA	NA	NA	NA	0	0.180948	0.183977	0.0568353	0	0	0	0	0	0	NA	NA	NA	NA	NA	NA	NA	NA	NA	NA	NA	NA	NA	NA	NA
tr13671	chr1	59893320	59926761	33442	-	HAVANA	ENSG00000134716.11	protein_coding	CYP2J2	CYP2J2-202	tr13671	TRUE	NA	NA	NA	NA	NA	0.0355257	0.0525253	0.0258753	0	0	0.00988617	0.00203403	0	0.0145243	0.00928241	NA	NA	NA	NA	NA	NA	NA	NA	NA	NA	NA	NA	NA	NA	NA
tr12418	chr1	59990800	60010954	20155	-	HAVANA	ENSG00000162598.13	protein_coding	C1orf87	C1orf87-205	tr12418	TRUE	NA	NA	NA	NA	NA	0.0628927	0	0	0	0	0	0	0	0	0	NA	NA	NA	NA	NA	NA	NA	NA	NA	NA	NA	NA	NA	NA	NA
tr20014	chr1	61088149	61133028	44880	+	HAVANA	ENSG00000162599.17	protein_coding	NFIA	NFIA-215	tr20014	TRUE	NA	NA	NA	NA	TRUE	0.0346014	0.0096882	0.0105056	0.0378918	0.0623847	0.00199792	0	0	0	0	NA	NA	NA	NA	NA	NA	NA	NA	NA	NA	NA	NA	NA	NA	NA
tr20808	chr1	61864431	61865611	1181	+	HAVANA	ENSG00000132849.20	protein_coding	PATJ	PATJ-211	tr20808	TRUE	NA	NA	NA	NA	NA	0.299353	0	0.112309	0	0.0206228	0	0	0	0	0	NA	NA	NA	NA	NA	NA	NA	NA	NA	NA	NA	NA	NA	NA	NA
tr17048	chr1	62194849	62212328	17480	+	HAVANA	ENSG00000240563.2	protein_coding	L1TD1	L1TD1-201	tr17048	TRUE	NA	NA	NA	NA	NA	0.02821	0.024547	0.0196253	0	0	0	0	0	0	0	NA	NA	NA	NA	NA	NA	NA	NA	NA	NA	NA	NA	NA	NA	NA
tr16701	chr1	62236165	62319434	83270	-	HAVANA	ENSG00000132854.19	protein_coding	KANK4	KANK4-204	tr16701	TRUE	NA	NA	NA	NA	NA	0.0410305	0	0.00939711	0	0	0	0	0	0	0	NA	NA	NA	NA	NA	NA	NA	NA	NA	NA	NA	NA	NA	NA	NA
tr27095	chr1	62437049	62451804	14756	+	HAVANA	ENSG00000162607.13	protein_coding	USP1	USP1-201	tr27095	TRUE	TRUE	144	TRUE	45.6667	NA	37.8393	27.1759	29.6855	19.408	19.0291	2.00849	1.84156	1.43587	0.612277	0.555731	0.0608004	0.0786295	0.0558973	0.0328959	0.0320515	NA	NA	327.078	66.2438	8.4556	8.84991	26.8121	5.18838	-0.411275	-2.66764
tr14228	chr1	63523525	63572693	49169	+	HAVANA	ENSG00000203965.13	protein_coding	EFCAB7	EFCAB7-201	tr14228	TRUE	TRUE	66	TRUE	41.0589	TRUE	4.87378	3.94732	3.39755	1.73457	1.327	0.506743	0.374576	0.667928	1.23145	1.44756	0.117378	0.114129	0.226014	0.802123	1.21237	TRUE	preB	13.2306	33.6494	10.0901	8.77788	0.908884	2.65713	-4.36238	0.500589
tr21030	chr1	63593411	63660245	66835	+	HAVANA	ENSG00000079739.17	protein_coding	PGM1	PGM1-202	tr21030	TRUE	TRUE	111	TRUE	0	NA	11.5315	11.116	9.96459	10.5121	8.22831	0.229767	0.303582	0.453525	0.481892	0.765096	0.0243151	0.033613	0.0531641	0.0563981	0.116139	NA	NA	7.18883	15.4594	9.95	7.39411	0.500796	1.44921	-22.0263	-4.67778
tr23531	chr1	64009303	64181492	172190	+	ENSEMBL	ENSG00000185483.12	protein_coding	ROR1	ROR1-204	tr23531	TRUE	NA	NA	NA	NA	TRUE	3.50931	0.27366	0.210534	0.291568	0.484123	0	0	0	0	0	NA	NA	NA	NA	NA	NA	NA	NA	NA	NA	NA	NA	NA	NA	NA
tr21968	chr1	64745095	64833232	88138	+	HAVANA	ENSG00000162437.14	protein_coding	RAVER2	RAVER2-202	tr21968	TRUE	TRUE	239	NA	115.5	TRUE	14.755	7.83108	8.28169	3.13548	1.69858	0.285397	0.251875	0.304028	0.146865	0.100209	NA	NA	NA	NA	NA	NA	NA	14.9084	3.89976	8.18398	9.54162	1.26267	0.283296	-10.6855	-4.99576
tr13965	chr1	65264754	65415869	151116	+	HAVANA	ENSG00000116675.16	protein_coding	DNAJC6	DNAJC6-203	tr13965	TRUE	NA	NA	NA	NA	TRUE	1.59461	0.417946	0.334804	0.249286	0.221211	0.0591619	0.0331353	0.00412295	0.0127288	0.0148285	NA	NA	NA	NA	NA	NA	NA	NA	NA	NA	NA	NA	NA	NA	NA
tr20924	chr1	66332004	66374579	42576	+	HAVANA	ENSG00000184588.18	protein_coding	PDE4B	PDE4B-203	tr20924	TRUE	NA	NA	NA	NA	TRUE	0.0540269	0.738296	1.52232	1.97577	3.16208	0.00199792	0.0021522	0.00430291	0.00719411	0.0299951	NA	NA	NA	NA	NA	NA	NA	NA	NA	NA	NA	NA	NA	NA	NA
tr25009	chr1	66999350	67054148	54799	-	HAVANA	ENSG00000116704.8	protein_coding	SLC35D1	SLC35D1-201	tr25009	TRUE	TRUE	155	TRUE	0	TRUE	9.00025	6.28992	5.90929	4.33023	3.22001	0.607123	0.47795	0.705197	0.745833	0.778409	0.0921318	0.0970221	0.158753	0.232417	0.341752	TRUE	preB	47.8065	84.9862	8.78478	7.13856	3.77209	8.25208	-1.38601	0.609794
tr12400	chr1	67096296	67134977	38682	-	HAVANA	ENSG00000203963.11	protein_coding	C1orf141	C1orf141-207	tr12400	NA	NA	NA	NA	NA	NA	0.00615941	0	0	0	0	0	0	0	0	0	NA	NA	NA	NA	NA	NA	NA	NA	NA	NA	NA	NA	NA	NA	NA
tr16512	chr1	67166454	67259979	93526	+	HAVANA	ENSG00000162594.16	protein_coding	IL23R	IL23R-201	tr16512	TRUE	NA	NA	NA	NA	NA	0.0620027	0	0.00996687	0	0	0	0	0.00412295	0	0	NA	NA	NA	NA	NA	NA	NA	NA	NA	NA	NA	NA	NA	NA	NA
tr16493	chr1	67307905	67397090	89186	+	HAVANA	ENSG00000081985.12	protein_coding	IL12RB2	IL12RB2-207	tr16493	TRUE	TRUE	6	TRUE	0	TRUE	47.5262	7.06243	4.58944	1.52854	1.77045	0.994261	0.258669	0.206613	0.0525096	0.0660159	0.016119	0.0364205	0.0396146	0.0280151	0.0263255	TRUE	preB	38.1238	10.456	9.54808	7.69773	2.76762	0.941514	-16.1723	-0.880427
tr15131	chr1	67685201	67688334	3134	+	HAVANA	ENSG00000116717.13	protein_coding	GADD45A	GADD45A-202	tr15131	TRUE	TRUE	49	TRUE	0	TRUE	14.9171	11.7274	10.3947	20.1262	22.872	5.52495	5.26417	3.94103	3.79236	3.57321	0.453819	0.546854	0.448619	0.221421	0.182546	TRUE	bend	773.794	518.601	5.93887	6.76064	90.3123	53.1705	0.834828	0.569837
tr13825	chr1	68474152	68497221	23070	-	HAVANA	ENSG00000024526.17	protein_coding	DEPDC1	DEPDC1-201	tr13825	TRUE	TRUE	230	TRUE	37.7478	NA	9.45571	5.9792	4.48162	4.77806	4.26024	0.745849	0.578783	0.917616	0.425307	0.485194	0.150548	0.141782	0.335273	0.141575	0.179867	NA	NA	108.512	35.5399	9.45903	13.3988	7.95164	1.83855	-0.189153	-1.31717
tr18374	chr1	69567922	70144364	576443	+	HAVANA	ENSG00000033122.21	protein_coding	LRRC7	LRRC7-214	tr18374	TRUE	NA	NA	NA	NA	TRUE	0.163985	0.0856021	0.0627911	0.0766022	0.0771111	0	0	0	0	0	NA	NA	NA	NA	NA	NA	NA	NA	NA	NA	NA	NA	NA	NA	NA
tr18362	chr1	70144805	70205579	60775	-	HAVANA	ENSG00000066557.6	protein_coding	LRRC40	LRRC40-201	tr18362	TRUE	TRUE	33	TRUE	2.84605	NA	12.2569	8.10266	7.38663	6.69586	5.13021	1.18727	1.70037	2.09177	1.78657	2.2664	0.110992	0.254409	0.340534	0.331065	0.539988	NA	NA	88.7003	117.746	7.91843	7.69295	7.76447	10.6091	-0.578582	0.516432
tr13559	chr1	70434851	70439232	4382	+	HAVANA	ENSG00000116761.12	protein_coding	CTH	CTH-205	tr13559	TRUE	NA	NA	NA	NA	NA	2.06007	0.959927	1.42088	0.993506	0.677875	0.00194621	0	0.00206147	0.00362948	0.0018097	NA	NA	NA	NA	NA	NA	NA	NA	NA	NA	NA	NA	NA	NA	NA
tr21728	chr1	71006631	71047808	41178	-	HAVANA	ENSG00000050628.20	protein_coding	PTGER3	PTGER3-206	tr21728	TRUE	TRUE	9	TRUE	1.41421	NA	0.0287009	0.0149626	0.0161162	0.0123088	0	0.145674	0.131334	0.0984382	0.121837	0.111623	8.06299	9.5732	5.79007	4.99342	NA	NA	NA	NA	NA	NA	NA	NA	NA	NA	NA
tr19976	chr1	71395943	72282539	886597	-	HAVANA	ENSG00000172260.15	protein_coding	NEGR1	NEGR1-202	tr19976	TRUE	NA	NA	NA	NA	TRUE	0.628923	0.391882	0.151897	0.142432	0.19474	0.0195138	0.00606431	0.00842156	0.0218043	0.00192665	NA	NA	NA	NA	NA	NA	NA	NA	NA	NA	NA	NA	NA	NA	NA
tr18386	chr1	74179907	74198147	18241	-	HAVANA	ENSG00000162620.16	protein_coding	LRRIQ3	LRRIQ3-203	tr18386	TRUE	TRUE	97	TRUE	0	NA	0.292439	0.180326	0.197434	0.165621	0.0754296	0.96021	0.655544	0.783886	1.81827	1.57347	4.39896	4.57916	5.37538	14.6315	14.214	NA	NA	28.4248	20.1321	8.69735	7.90519	2.26535	1.76523	0.870908	0.957269
tr15012	chr1	74198212	74207234	9023	+	HAVANA	ENSG00000254685.6	protein_coding	FPGT	FPGT-202	tr15012	TRUE	TRUE	68	TRUE	0	NA	1.48139	1.39015	1.21753	2.1941	1.65334	0.618448	0.866723	1.49708	3.26539	3.52665	0.462242	0.746496	1.44396	1.73286	2.64646	NA	NA	27.9737	81.3159	8.78361	8.62279	2.20751	6.53662	0.328931	0.747065
tr15013	chr1	74198244	74375848	177605	+	HAVANA	ENSG00000259030.7	protein_coding	FPGT-TNNI3K	FPGT-TNNI3K-202	tr15013	TRUE	TRUE	36	TRUE	0	TRUE	0.616243	0.425355	0.705986	1.0623	1.76184	0.772166	0.93226	1.58893	3.57259	3.9182	2.0921	2.45839	2.68519	3.86076	2.49128	TRUE	bend	28.2826	74.3186	8.92336	8.51305	2.19693	6.05115	0.719499	0.708843
tr26478	chr1	74369234	74418346	49113	+	HAVANA	ENSG00000116783.15	protein_coding	TNNI3K	TNNI3K-205	tr26478	TRUE	NA	NA	NA	NA	NA	0.15816	0.175887	0.473686	0.532007	0.417445	0.00194621	0	0	0	0.0018097	NA	NA	NA	NA	NA	NA	NA	NA	NA	NA	NA	NA	NA	NA	NA
tr14454	chr1	74573475	74578578	5104	-	HAVANA	ENSG00000178965.14	protein_coding	ERICH3	ERICH3-205	tr14454	NA	NA	NA	NA	NA	NA	0	0.0119741	0	0	0	0	0	0	0	0	NA	NA	NA	NA	NA	NA	NA	NA	NA	NA	NA	NA	NA	NA	NA
tr25037	chr1	75204475	75611084	406610	-	HAVANA	ENSG00000137968.16	protein_coding	SLC44A5	SLC44A5-201	tr25037	TRUE	NA	NA	NA	NA	TRUE	0.863764	0.1951	0.2419	0.215575	0.124717	0.0671019	0.0331353	0.0236791	0.010914	0.00951632	NA	NA	NA	NA	NA	NA	NA	NA	NA	NA	NA	NA	NA	NA	NA
tr19435	chr1	75796882	75913242	116361	+	HAVANA	ENSG00000057468.7	protein_coding	MSH4	MSH4-201	tr19435	TRUE	NA	NA	NA	NA	NA	0.224798	0.296337	0.223004	0.260837	0.0754667	9.35814	11.453	7.84896	7.42118	6.43456	NA	NA	NA	NA	NA	NA	NA	45.2573	46.2759	6.93092	11.9849	4.52609	2.67636	0.950333	0.971802
tr25750	chr1	76313913	76577209	263297	+	HAVANA	ENSG00000184005.11	protein_coding	ST6GALNAC3	ST6GALNAC3-202	tr25750	TRUE	TRUE	68	TRUE	0	TRUE	1.81179	13.5694	8.71581	9.07081	7.25226	0.00394413	0.022847	0.0323262	0.0599759	0.028315	0.00279974	0.00207293	0.00434835	0.00786284	0.00481434	TRUE	peak	NA	NA	NA	NA	NA	NA	NA	NA
tr21734	chr1	78303884	78539749	235866	+	HAVANA	ENSG00000122420.10	protein_coding	PTGFR	PTGFR-203	tr21734	NA	NA	NA	NA	NA	NA	0.00561711	0.00290676	0.00338046	0	0	0	0	0	0	0	NA	NA	NA	NA	NA	NA	NA	NA	NA	NA	NA	NA	NA	NA	NA
tr7762	chr1	78938209	79188399	250191	-	HAVANA	ENSG00000162618.15	protein_coding	ADGRL4	ADGRL4-213	tr7762	TRUE	NA	NA	NA	NA	NA	0.0312863	0	0	0.0205686	0	0	0	0	0	0	NA	NA	NA	NA	NA	NA	NA	NA	NA	NA	NA	NA	NA	NA	NA
tr26837	chr1	83949313	83951927	2615	-	HAVANA	ENSG00000137941.17	protein_coding	TTLL7	TTLL7-203	tr26837	NA	NA	NA	NA	NA	NA	0	0	0	0	0	0	0	0	0	0	NA	NA	NA	NA	NA	NA	NA	NA	NA	NA	NA	NA	NA	NA	NA
tr24498	chr1	84302651	84350796	48146	+	HAVANA	ENSG00000203943.8	protein_coding	SAMD13	SAMD13-201	tr24498	TRUE	NA	NA	NA	NA	NA	0.0215382	0	0.0116599	0.0569116	0.0928088	0.00199792	0.00203403	0.00206147	0.00363587	0	NA	NA	NA	NA	NA	NA	NA	NA	NA	NA	NA	NA	NA	NA	NA
tr15393	chr1	84498325	84506581	8257	-	HAVANA	ENSG00000174021.11	protein_coding	GNG5	GNG5-202	tr15393	TRUE	TRUE	52	TRUE	0.744024	NA	148.988	129.504	109.527	88.724	64.6934	0.158249	0.330404	0.705652	2.3578	2.92146	0.000737276	0.00228935	0.00649328	0.0281058	0.0483564	NA	NA	10.8591	122.546	13.5036	8.10669	0.557404	10.4781	-266.289	-5.17416
tr18310	chr1	84811602	84866159	54558	-	HAVANA	ENSG00000171517.6	protein_coding	LPAR3	LPAR3-202	tr18310	NA	NA	NA	NA	NA	NA	0.0133876	0	0	0	0	0	0	0	0	0	NA	NA	NA	NA	NA	NA	NA	NA	NA	NA	NA	NA	NA	NA	NA
tr18596	chr1	84925583	84997113	71531	-	HAVANA	ENSG00000153898.13	protein_coding	MCOLN2	MCOLN2-202	tr18596	TRUE	NA	NA	NA	NA	NA	0.240831	0.0526377	0.0473327	0.13404	0.0703771	0.0314312	0.0101135	0.00226205	0.0108628	0.0168721	NA	NA	NA	NA	NA	NA	NA	NA	NA	NA	NA	NA	NA	NA	NA
tr18597	chr1	85018083	85023520	5438	-	HAVANA	ENSG00000055732.13	protein_coding	MCOLN3	MCOLN3-204	tr18597	NA	NA	NA	NA	NA	NA	0	0	0	0	0	0	0	0	0	0	NA	NA	NA	NA	NA	NA	NA	NA	NA	NA	NA	NA	NA	NA	NA
tr12415	chr1	85257443	85259633	2191	-	HAVANA	ENSG00000162642.14	protein_coding	C1orf52	C1orf52-202	tr12415	TRUE	TRUE	196	NA	86.6724	NA	10.4156	10.9769	7.03826	8.55663	12.8349	2.29861	1.95065	2.62928	3.70441	4.49792	NA	NA	NA	NA	NA	NA	NA	347.095	414.998	5.86188	5.81375	41.0428	49.4784	0.746226	0.740596
tr13769	chr1	85318486	85578363	259878	-	ENSEMBL	ENSG00000153904.20	protein_coding	DDAH1	DDAH1-202	tr13769	TRUE	NA	NA	NA	NA	NA	0	0.049433	0.0181656	0.00434297	0.0080208	0	0.00837245	0.00412295	0.00362948	0	NA	NA	NA	NA	NA	NA	NA	NA	NA	NA	NA	NA	NA	NA	NA
tr27931	chr1	85649417	85708433	59017	-	HAVANA	ENSG00000117174.11	protein_coding	ZNHIT6	ZNHIT6-201	tr27931	TRUE	TRUE	76	TRUE	3.16228	NA	11.4545	14.4503	9.7508	11.3279	11.6363	0.689941	0.62111	0.776901	0.852591	0.828777	0.0748888	0.0534412	0.0981125	0.093308	0.0892714	NA	NA	81.7941	133.882	7.82505	6.65029	7.24537	13.9543	-0.580942	0.166115
tr13341	chr1	85730082	86156763	426682	-	HAVANA	ENSG00000171502.15	protein_coding	COL24A1	COL24A1-202	tr13341	TRUE	NA	NA	NA	NA	TRUE	0.195922	0.117844	0.322881	0.158884	0.442818	0	0	0	0.00544422	0.00367969	NA	NA	NA	NA	NA	NA	NA	NA	NA	NA	NA	NA	NA	NA	NA
tr13199	chr1	86424171	86456553	32383	+	HAVANA	ENSG00000137975.8	protein_coding	CLCA2	CLCA2-201	tr13199	TRUE	NA	NA	NA	NA	TRUE	0.0185871	0.0161956	0.0375511	0.319433	0.278086	0	0	0	0	0.00192665	NA	NA	NA	NA	NA	NA	NA	NA	NA	NA	NA	NA	NA	NA	NA
tr5312	chr1	86993009	87169204	176196	+	HAVANA	ENSG00000267561.2	protein_coding	AC093155.3	AC093155.3-201	tr5312	TRUE	NA	NA	NA	NA	TRUE	6.5719	8.98416	7.46007	17.9348	17.1488	0.00389242	0.00837245	0.00432353	0.00545701	0.0054291	NA	NA	NA	NA	NA	NA	NA	NA	NA	NA	NA	NA	NA	NA	NA
tr18292	chr1	87331668	87345408	13741	+	HAVANA	ENSG00000143013.13	protein_coding	LMO4	LMO4-201	tr18292	TRUE	TRUE	121	TRUE	17.2977	NA	32.6846	42.4564	43.7121	28.4809	25.3418	1.01543	1.23012	1.36296	0.931799	0.698349	0.0392067	0.035449	0.0382335	0.0398055	0.0336037	NA	NA	21.0209	23.4774	8.33161	7.45725	1.74883	2.18221	-17.6894	-10.6129
tr17045	chr1	88935773	88992776	57004	-	HAVANA	ENSG00000137944.18	protein_coding	KYAT3	KYAT3-203	tr17045	TRUE	TRUE	248	TRUE	22.7684	NA	14.2923	12.2843	11.5941	13.9563	11.817	0.431459	0.543427	0.73258	0.741117	0.876211	0.078319	0.0979194	0.131234	0.114447	0.157411	NA	NA	35.7408	71.9426	18.0859	15.1916	1.36978	3.28252	-9.43403	-2.59997
tr15228	chr1	89131742	89176003	44262	-	HAVANA	ENSG00000213512.3	protein_coding	GBP7	GBP7-201	tr15228	NA	NA	NA	NA	NA	NA	0	0.0173035	0.00517251	0	0	0	0	0.00678616	0	0	NA	NA	NA	NA	NA	NA	NA	NA	NA	NA	NA	NA	NA	NA	NA
tr15225	chr1	89181144	89198942	17799	-	HAVANA	ENSG00000162654.9	protein_coding	GBP4	GBP4-201	tr15225	TRUE	TRUE	32	TRUE	0	TRUE	0.75484	1.33623	1.50098	0.434951	0.248845	0.0743432	0.0602678	0.14755	0.0708643	0.0688905	0.132126	0.0559325	0.121996	0.229269	0.308379	TRUE	peak	NA	NA	NA	NA	NA	NA	NA	NA
tr15226	chr1	89262698	89272804	10107	-	HAVANA	ENSG00000154451.14	protein_coding	GBP5	GBP5-202	tr15226	TRUE	NA	NA	NA	NA	NA	0.00269059	0.036993	0.0533621	0.0283063	0.0109301	0	0	0	0	0	NA	NA	NA	NA	NA	NA	NA	NA	NA	NA	NA	NA	NA	NA	NA
tr15227	chr1	89364059	89388160	24102	+	HAVANA	ENSG00000183347.15	protein_coding	GBP6	GBP6-201	tr15227	NA	NA	NA	NA	NA	NA	0	0.00297593	0.00393415	0	0	0.00199792	0	0	0	0	NA	NA	NA	NA	NA	NA	NA	NA	NA	NA	NA	NA	NA	NA	NA
tr18381	chr1	89633120	89719533	86414	+	HAVANA	ENSG00000171488.15	protein_coding	LRRC8C	LRRC8C-201	tr18381	TRUE	TRUE	48	TRUE	0.632456	TRUE	17.4917	74.4468	74.3728	62.387	53.8782	0.72455	1.57565	1.82094	1.55174	1.62965	0.0477572	0.0246872	0.0281133	0.0286578	0.0342084	TRUE	peak	38.0245	87.2962	7.95186	10.1127	3.31451	5.9835	-4.2773	-8.00447
tr27728	chr1	89995112	90028226	33115	+	HAVANA	ENSG00000162664.17	protein_coding	ZNF326	ZNF326-204	tr27728	TRUE	TRUE	77	TRUE	1.93218	NA	64.3879	43.9782	42.5854	41.3481	70.3879	16.7037	16.6317	20.9868	17.1343	20.9197	0.315731	0.46063	0.600476	0.503012	0.365498	NA	NA	420.096	333.424	7.06387	7.94304	41.2223	29.0962	-0.561968	-1.41915
tr15868	chr1	91380233	91404856	24624	-	HAVANA	ENSG00000162669.16	protein_coding	HFM1	HFM1-204	tr15868	TRUE	TRUE	171	TRUE	0	NA	1.72196	0.635501	0.341692	0.165497	0.0787928	0.151837	0.0499792	0.0576205	0.0304945	0.0239863	0.10546	0.104119	0.189499	0.29231	0.339214	NA	NA	18.3291	2.71083	7.41408	9.2097	1.7136	0.204024	-0.00488005	0.613807
tr12917	chr1	91500851	91525764	24914	+	HAVANA	ENSG00000097046.13	protein_coding	CDC7	CDC7-201	tr12917	TRUE	TRUE	52	TRUE	56.6329	TRUE	38.2081	17.9969	19.0825	10.4376	10.1185	4.30619	2.94118	3.85735	1.77017	1.46561	0.137558	0.201072	0.245762	0.205852	0.176289	TRUE	preB	173.735	57.0985	7.68222	5.94715	15.6756	6.6549	-1.43742	-0.520459
tr26150	chr1	91682426	91906335	223910	-	HAVANA	ENSG00000069702.11	protein_coding	TGFBR3	TGFBR3-202	tr26150	TRUE	NA	NA	NA	NA	TRUE	1.70359	0.675056	0.392379	0.247511	0.319486	0	0.00203403	0	0	0	NA	NA	NA	NA	NA	NA	NA	NA	NA	NA	NA	NA	NA	NA	NA
tr12197	chr1	91949401	91962796	13396	+	HAVANA	ENSG00000137948.18	protein_coding	BRDT	BRDT-201	tr12197	NA	NA	NA	NA	NA	NA	0	0	0	0	0	0	0	0	0	0	NA	NA	NA	NA	NA	NA	NA	NA	NA	NA	NA	NA	NA	NA	NA
tr14423	chr1	92032561	92043794	11234	+	HAVANA	ENSG00000172031.7	protein_coding	EPHX4	EPHX4-202	tr14423	TRUE	NA	NA	NA	NA	NA	0	0	0.00769321	0.0325777	0	0.00394413	0.0021522	0	0	0	NA	NA	NA	NA	NA	NA	NA	NA	NA	NA	NA	NA	NA	NA	NA
tr24753	chr1	92074533	92075411	879	-	HAVANA	ENSG00000230667.5	protein_coding	SETSIP	SETSIP-201	tr24753	TRUE	NA	NA	NA	NA	NA	0.450149	0.225858	0.270949	0.0302987	0.292583	0	0.00645659	0	0	0	NA	NA	NA	NA	NA	NA	NA	NA	NA	NA	NA	NA	NA	NA	NA
tr12401	chr1	92218032	92245715	27684	+	HAVANA	ENSG00000203910.9	protein_coding	C1orf146	C1orf146-201	tr12401	NA	NA	NA	NA	NA	NA	0.00683154	0	0.00755524	0	0	0	0	0	0.00182113	0	NA	NA	NA	NA	NA	NA	NA	NA	NA	NA	NA	NA	NA	NA	NA
tr23545	chr1	92299059	92402056	102998	+	HAVANA	ENSG00000122484.9	protein_coding	RPAP2	RPAP2-203	tr23545	TRUE	TRUE	19	TRUE	0.948683	NA	5.15558	5.28078	4.79023	4.45926	4.17141	1.88338	1.93442	2.60791	2.08135	2.45871	0.45862	0.457508	0.685869	0.589154	0.754937	NA	NA	103.584	121.8	9.23336	7.04135	7.77605	11.9899	0.336992	0.65209
tr15274	chr1	92473043	92486925	13883	-	HAVANA	ENSG00000162676.12	protein_coding	GFI1	GFI1-201	tr15274	TRUE	TRUE	31	TRUE	72.1675	TRUE	7.92541	13.2889	11.3474	5.83598	4.86587	0.285355	0.106538	0.144187	0.174243	0.240927	0.0331332	0.0086444	0.012532	0.0309267	0.0500561	TRUE	peak	52.898	28.8313	8.09012	9.01987	4.5322	2.21559	-0.748687	-1.1962
tr23938	chr1	92832040	92841924	9885	+	HAVANA	ENSG00000122406.14	protein_coding	RPL5	RPL5-202	tr23938	TRUE	TRUE	83	TRUE	56.1114	TRUE	1885.75	1446.42	1224.58	824.835	740.994	9.27033	5.69617	7.10982	8.54043	9.40783	0.00452045	0.00381423	0.00581376	0.0109663	0.0138237	TRUE	preB	988.977	1007.11	7.62995	7.66389	89.8441	91.0859	-19.9891	-7.13511
tr14537	chr1	94529310	94541637	12328	-	HAVANA	ENSG00000117525.14	protein_coding	F3	F3-202	tr14537	TRUE	TRUE	69	TRUE	0	TRUE	0.138084	0.130769	0.23612	0.789947	0.909914	0.0333401	0.0126379	0.00882273	0.0561098	0.0631897	0.584832	0.118813	0.0353155	0.0967031	0.0879071	TRUE	bend	NA	NA	NA	NA	NA	NA	NA	NA
tr26231	chr1	95117355	95197607	80253	+	HAVANA	ENSG00000152078.10	protein_coding	TLCD4	TLCD4-201	tr26231	TRUE	NA	NA	NA	NA	NA	0.368712	0.0816616	0.163531	0.438498	0.584026	0	0	0	0.00182113	0.0128649	NA	NA	NA	NA	NA	NA	NA	NA	NA	NA	NA	NA	NA	NA	NA
tr26232	chr1	95117923	95244955	127033	+	HAVANA	ENSG00000271092.5	protein_coding	TLCD4-RWDD3	TLCD4-RWDD3-202	tr26232	TRUE	NA	NA	NA	NA	NA	3.98449	4.44585	3.41361	3.39948	3.36062	0	0	0	0	0.00747271	NA	NA	NA	NA	NA	NA	NA	NA	NA	NA	NA	NA	NA	NA	NA
tr25529	chr1	98661701	98760498	98798	+	HAVANA	ENSG00000162627.17	protein_coding	SNX7	SNX7-205	tr25529	TRUE	NA	NA	NA	NA	NA	0.0127898	0.120719	0.0357172	0	0	0	0	0	0	0	NA	NA	NA	NA	NA	NA	NA	NA	NA	NA	NA	NA	NA	NA	NA
tr20770	chr1	99683266	99694541	11276	+	HAVANA	ENSG00000099260.11	protein_coding	PALMD	PALMD-202	tr20770	TRUE	NA	NA	NA	NA	NA	0.0353938	0	0	0	0	0	0	0	0	0	NA	NA	NA	NA	NA	NA	NA	NA	NA	NA	NA	NA	NA	NA	NA
tr7892	chr1	99850361	99924020	73660	+	HAVANA	ENSG00000162688.17	protein_coding	AGL	AGL-203	tr7892	TRUE	NA	NA	NA	NA	NA	2.21594	1.69903	1.17472	1.77908	1.27985	0.078679	0.0291287	0.0357606	0.081528	0.0935598	NA	NA	NA	NA	NA	NA	NA	NA	NA	NA	NA	NA	NA	NA	NA
tr6691	chr1	99970039	100083292	113254	+	HAVANA	ENSG00000283761.1	protein_coding	AC118553.2	AC118553.2-206	tr6691	TRUE	TRUE	62	TRUE	14.1421	NA	19.8359	20.4115	15.8965	20.7021	17.5794	0.405618	0.395807	0.30853	0.434613	0.588661	0.0240233	0.0226349	0.0226282	0.0241846	0.0388188	NA	NA	130.158	100.617	5.60173	7.26289	16.1055	9.60257	-0.231621	-0.830695
tr18667	chr1	100038095	100083377	45283	+	HAVANA	ENSG00000156875.14	protein_coding	MFSD14A	MFSD14A-201	tr18667	TRUE	TRUE	71	TRUE	0.632456	NA	18.9807	19.4237	14.6054	22.6353	18.0789	4.03174	4.45395	4.31453	4.27923	4.57602	0.203987	0.254018	0.318003	0.199367	0.267589	NA	NA	174.511	166.367	9.65397	9.39651	12.5298	12.2723	-0.514849	-0.473145
tr24524	chr1	100083570	100132930	49361	-	HAVANA	ENSG00000156876.10	protein_coding	SASS6	SASS6-201	tr24524	TRUE	TRUE	67	TRUE	0.333333	TRUE	12.1357	7.08718	7.38496	5.62223	5.30045	0.546265	0.359017	0.415315	0.208929	0.193379	0.0542428	0.0596006	0.0686001	0.0423348	0.0429484	TRUE	preB	49.2692	13.8015	7.35951	5.96929	4.64037	1.60262	-1.61525	-2.30737
tr18359	chr1	100148853	100178215	29363	-	HAVANA	ENSG00000122477.12	protein_coding	LRRC39	LRRC39-202	tr18359	TRUE	NA	NA	NA	NA	NA	0.999313	1.42619	0.840513	0.970391	0.781478	0.0117106	0.0249992	0.006385	0.00724614	0.0312327	NA	NA	NA	NA	NA	NA	NA	NA	NA	NA	NA	NA	NA	NA	NA
tr13735	chr1	100186919	100249834	62916	-	HAVANA	ENSG00000137992.14	protein_coding	DBT	DBT-202	tr13735	TRUE	TRUE	46	TRUE	5.79367	NA	3.40472	3.53964	3.82803	4.57453	4.84866	3.75546	3.64079	4.47735	4.34087	5.42102	1.14371	1.1544	1.26206	0.974833	1.13452	NA	NA	280.704	338.708	7.61748	7.27294	25.5424	32.2806	0.866703	0.849796
tr24426	chr1	100266207	100292769	26563	+	HAVANA	ENSG00000137996.12	protein_coding	RTCA	RTCA-203	tr24426	TRUE	TRUE	98	TRUE	52.5649	NA	14.5448	12.6262	11.4618	12.7589	9.37547	0.70608	0.636969	0.9919	0.816293	0.978455	0.0474203	0.0490562	0.092452	0.060473	0.101616	NA	NA	76.1273	73.3018	8.43048	6.95926	6.25913	7.30091	-1.32378	-0.284151
tr15530	chr1	100538139	100542021	3883	+	HAVANA	ENSG00000181656.7	protein_coding	GPR88	GPR88-201	tr15530	TRUE	NA	NA	NA	NA	TRUE	0.00845124	0.0261946	0.0631305	0.459725	0.214234	0.00399583	0	0.0112854	0.0108492	0.0018097	NA	NA	NA	NA	NA	NA	NA	NA	NA	NA	NA	NA	NA	NA	NA
tr24998	chr1	100896090	100981757	85668	+	HAVANA	ENSG00000162695.12	protein_coding	SLC30A7	SLC30A7-201	tr24998	TRUE	TRUE	41	TRUE	1.0328	NA	14.9146	20.4362	15.3946	18.0359	16.3452	1.00683	1.53457	2.68498	3.45162	4.41493	0.0742668	0.0893707	0.208506	0.226208	0.320452	NA	NA	105.606	199.376	7.09288	7.78768	10.3203	17.7456	-0.445172	0.0789191
tr10935	chr1	103693366	103696680	3315	-	HAVANA	ENSG00000174876.16	protein_coding	AMY1B	AMY1B-204	tr10935	NA	NA	NA	NA	NA	NA	0	0	0	0	0	0	0	0	0	0	NA	NA	NA	NA	NA	NA	NA	NA	NA	NA	NA	NA	NA	NA	NA
tr21574	chr1	107056674	107059294	2621	+	HAVANA	ENSG00000198890.9	protein_coding	PRMT6	PRMT6-201	tr21574	TRUE	TRUE	72	TRUE	50.4011	TRUE	8.81973	7.32878	4.77326	4.62874	3.45057	3.64638	2.48922	2.7245	2.72785	2.355	0.456934	0.396958	0.666862	0.716027	0.792273	TRUE	preB	135.366	92.9182	9.73904	5.62115	9.63428	11.4578	0.0845466	0.698846
tr20273	chr1	107141369	107148807	7439	+	HAVANA	ENSG00000162631.18	protein_coding	NTNG1	NTNG1-210	tr20273	TRUE	NA	NA	NA	NA	NA	0	0	0.0257954	0.0180855	0	0	0	0	0	0	NA	NA	NA	NA	NA	NA	NA	NA	NA	NA	NA	NA	NA	NA	NA
tr19890	chr1	108450321	108465395	15075	+	HAVANA	ENSG00000186086.18	protein_coding	NBPF6	NBPF6-203	tr19890	NA	NA	NA	NA	NA	NA	0	0.00137496	0	0	0	0	0	0	0	0	NA	NA	NA	NA	NA	NA	NA	NA	NA	NA	NA	NA	NA	NA	NA
tr14558	chr1	108560100	108639322	79223	+	HAVANA	ENSG00000162636.16	protein_coding	FAM102B	FAM102B-201	tr14558	TRUE	TRUE	28	TRUE	11.8333	TRUE	8.98823	5.29305	6.76368	14.684	15.6117	0.0766735	0.0967244	0.217996	0.210832	0.235479	0.0107021	0.0224399	0.0411384	0.0176397	0.0190476	TRUE	bend	52.0988	57.9816	5.5642	5.07971	6.49008	7.91183	-0.384917	-0.973216
tr14923	chr1	108712908	108742749	29842	+	HAVANA	ENSG00000143107.10	protein_coding	FNDC7	FNDC7-201	tr14923	TRUE	NA	NA	NA	NA	NA	0.137648	0.154147	0.0642173	0.0468225	0.0970867	0.0177227	0.0167449	0.0148315	0.00363587	0.00758966	NA	NA	NA	NA	NA	NA	NA	NA	NA	NA	NA	NA	NA	NA	NA
tr15543	chr1	108903170	108909981	6812	+	HAVANA	ENSG00000121957.14	protein_coding	GPSM2	GPSM2-210	tr15543	TRUE	NA	NA	NA	NA	NA	0.913402	1.06769	1.54906	1.47006	1.34903	0.00178097	0	0	0	0.00381553	NA	NA	NA	NA	NA	NA	NA	NA	NA	NA	NA	NA	NA	NA	NA
tr13201	chr1	108929508	108963457	33950	-	HAVANA	ENSG00000121940.15	protein_coding	CLCC1	CLCC1-203	tr13201	TRUE	TRUE	45	TRUE	0	NA	9.32574	7.82158	7.03226	8.16798	6.55635	2.24047	2.1488	2.2623	2.97386	3.18649	0.30028	0.342238	0.402387	0.454635	0.606495	NA	NA	110.966	104.287	7.78123	8.13747	9.88477	8.88314	0.0565541	0.261933
tr27273	chr1	108970214	109041986	71773	-	HAVANA	ENSG00000085433.15	protein_coding	WDR47	WDR47-205	tr27273	TRUE	TRUE	244	TRUE	0	NA	8.0187	10.5228	10.2799	11.5348	9.31274	0.255024	0.294484	0.44608	0.71997	0.826613	0.0406709	0.0370231	0.0625449	0.0797935	0.117839	NA	NA	32.6459	33.3546	7.17717	7.44333	3.15283	3.10609	-1.54333	-1.99822
tr25942	chr1	109064140	109076003	11864	-	HAVANA	ENSG00000197780.10	protein_coding	TAF13	TAF13-201	tr25942	TRUE	TRUE	68	TRUE	18.8753	TRUE	3.53173	6.24884	4.43383	9.91365	7.88096	0.864959	1.21349	1.47398	1.67258	1.967	0.273463	0.196273	0.364913	0.186643	0.266474	TRUE	iMacI	124.33	239.69	8.50297	7.40489	10.1352	22.4366	0.651537	0.648745
tr16828	chr1	109187979	109206781	18803	+	HAVANA	ENSG00000116299.17	protein_coding	KIAA1324	KIAA1324-201	tr16828	TRUE	NA	NA	NA	NA	TRUE	0.0517353	0.0854833	0.0891402	0.0342128	0.00314515	0	0	0	0.00182113	0	NA	NA	NA	NA	NA	NA	NA	NA	NA	NA	NA	NA	NA	NA	NA
tr24520	chr1	109213918	109238182	24265	+	HAVANA	ENSG00000031698.13	protein_coding	SARS1	SARS1-201	tr24520	TRUE	TRUE	55	TRUE	0	NA	44.9021	31.6909	28.5553	31.7556	28.1754	2.80246	1.89345	2.36859	3.31003	3.38216	0.0675095	0.0679675	0.0963474	0.120441	0.134275	NA	NA	91.9371	114.354	8.81958	8.19872	7.22551	9.66788	-5.21438	-1.91433
tr13003	chr1	109249539	109275751	26213	+	HAVANA	ENSG00000143126.8	protein_coding	CELSR2	CELSR2-201	tr13003	TRUE	NA	NA	NA	NA	TRUE	5.26858	1.38453	1.69728	0.938031	0.51751	0.043282	0.0367307	0.0481605	0.0526978	0.022652	NA	NA	NA	NA	NA	NA	NA	NA	NA	NA	NA	NA	NA	NA	NA
tr19745	chr1	109292365	109307011	14647	-	HAVANA	ENSG00000221986.7	protein_coding	MYBPHL	MYBPHL-201	tr19745	TRUE	NA	NA	NA	NA	NA	0.166326	0.0153849	0.170901	0.234581	0.0997021	0.00389242	0.0275059	0.0131712	0.0145307	0.0224181	NA	NA	NA	NA	NA	NA	NA	NA	NA	NA	NA	NA	NA	NA	NA
tr25914	chr1	109466546	109482134	15589	+	HAVANA	ENSG00000143028.9	protein_coding	SYPL2	SYPL2-201	tr25914	TRUE	NA	NA	NA	NA	NA	0.00748716	0.00386998	0	0	0.0408204	0	0	0	0	0	NA	NA	NA	NA	NA	NA	NA	NA	NA	NA	NA	NA	NA	NA	NA
tr13633	chr1	109494099	109500433	6335	+	HAVANA	ENSG00000174151.14	protein_coding	CYB561D1	CYB561D1-201	tr13633	TRUE	TRUE	57	TRUE	10.4355	NA	2.8278	2.5236	2.19742	3.34683	2.98012	3.4073	3.7655	4.16864	3.58364	3.60803	1.52781	1.86423	2.34659	1.31379	1.52283	NA	NA	128.716	146.386	15.3564	9.34917	5.80994	10.853	0.513282	0.725411
tr10927	chr1	109507068	109509738	2671	-	HAVANA	ENSG00000181754.7	protein_coding	AMIGO1	AMIGO1-201	tr10927	TRUE	TRUE	66	TRUE	0	TRUE	1.29952	0.721645	0.343904	0.100462	0.140894	0.0434371	0.0350323	0.0506788	0.0162632	0.0222494	0.0446532	0.0597005	0.17268	0.238705	0.198284	TRUE	preB	NA	NA	NA	NA	NA	NA	NA	NA
tr15379	chr1	109548615	109600195	51581	+	HAVANA	ENSG00000065135.12	protein_coding	GNAI3	GNAI3-201	tr15379	TRUE	TRUE	152	TRUE	45.0482	TRUE	10.9216	19.4134	15.9119	21.6963	18.5171	0.734948	0.74872	0.864493	1.64317	2.30112	0.0751348	0.0449734	0.0596989	0.0849899	0.137163	TRUE	iMacI	269.577	421.958	6.88004	7.09359	27.1592	41.2314	0.597869	0.550899
tr15609	chr1	109656099	109661700	5602	+	HAVANA	ENSG00000168765.17	protein_coding	GSTM4	GSTM4-204	tr15609	TRUE	TRUE	38	TRUE	0	TRUE	19.3522	11.9007	19.3542	11.002	7.51633	0.219105	0.152267	0.29077	0.650213	0.676383	0.014135	0.0159816	0.0188438	0.073823	0.113401	TRUE	peak	20.3749	55.2479	7.41794	7.69441	1.90388	4.97698	-9.16464	-0.510221
tr15607	chr1	109687817	109693745	5929	+	HAVANA	ENSG00000134184.13	protein_coding	GSTM1	GSTM1-201	tr15607	TRUE	TRUE	15	TRUE	7.47217	TRUE	40.9624	15.3487	19.4141	7.16698	2.95827	1.8248	1.18408	1.62575	1.41049	1.81272	0.0505194	0.0894161	0.100093	0.236889	1.01411	TRUE	preB	152.006	85.6874	6.48925	6.08829	16.2365	9.75545	-1.52286	0.696758
tr15610	chr1	109713733	109717731	3999	+	HAVANA	ENSG00000134201.12	protein_coding	GSTM5	GSTM5-208	tr15610	TRUE	NA	NA	NA	NA	NA	0.0894191	0.15336	0.118239	0	0	0.0297102	0.00837245	0.00658558	0.00725896	0.00735576	NA	NA	NA	NA	NA	NA	NA	NA	NA	NA	NA	NA	NA	NA	NA
tr15608	chr1	109733932	109740516	6585	-	ENSEMBL	ENSG00000134202.11	protein_coding	GSTM3	GSTM3-201	tr15608	NA	NA	NA	NA	NA	NA	0	0.00304318	0	0	0	0	0	0	0	0	NA	NA	NA	NA	NA	NA	NA	NA	NA	NA	NA	NA	NA	NA	NA
tr7903	chr1	109984765	110023742	38978	+	HAVANA	ENSG00000168710.18	protein_coding	AHCYL1	AHCYL1-202	tr7903	TRUE	TRUE	59	TRUE	4.21637	NA	24.7868	30.4559	28.0148	18.4904	15.6208	1.72663	2.00298	2.64268	2.10729	2.64482	0.0848857	0.0792979	0.113643	0.138048	0.205521	NA	NA	95.3257	129.484	7.11197	8.29027	9.29064	10.8261	-1.66793	-0.442881
tr25067	chr1	110150494	110202202	51709	+	HAVANA	ENSG00000197106.7	protein_coding	SLC6A17	SLC6A17-201	tr25067	NA	NA	NA	NA	NA	NA	0.00770359	0.00308675	0.00348918	0	0	0.00199792	0	0	0	0	NA	NA	NA	NA	NA	NA	NA	NA	NA	NA	NA	NA	NA	NA	NA
tr21987	chr1	110339425	110342690	3266	+	HAVANA	ENSG00000162775.16	protein_coding	RBM15	RBM15-207	tr21987	TRUE	TRUE	60	TRUE	1.64655	NA	39.6192	35.7502	32.5436	23.3751	24.0205	3.4564	2.23313	3.27848	3.04434	3.36564	0.103025	0.073656	0.118932	0.157289	0.165523	NA	NA	283.87	218.88	9.87541	10.3693	19.9246	14.6312	-0.988459	-0.641724
tr24910	chr1	110362860	110391061	28202	-	HAVANA	ENSG00000168679.18	protein_coding	SLC16A4	SLC16A4-204	tr24910	TRUE	NA	NA	NA	NA	NA	0.143808	0.137332	0.103865	0.183117	0.322434	0.00503223	0.00316984	0.00659671	0.0147389	0.0130252	NA	NA	NA	NA	NA	NA	NA	NA	NA	NA	NA	NA	NA	NA	NA
tr17079	chr1	110401253	110407708	6456	-	HAVANA	ENSG00000134248.13	protein_coding	LAMTOR5	LAMTOR5-206	tr17079	TRUE	TRUE	52	TRUE	2.41523	NA	167.896	169.225	135.762	78.0431	69.0675	1.44717	2.08201	3.19955	5.57472	6.59817	0.0106159	0.0152375	0.0294809	0.0886042	0.119025	NA	NA	168.664	247.531	10.655	10.8466	10.9722	15.8184	-14.302	-3.36628
tr21584	chr1	110451149	110457358	6210	+	HAVANA	ENSG00000143125.6	protein_coding	PROK1	PROK1-201	tr21584	TRUE	NA	NA	NA	NA	NA	0.00664404	0.015588	0.0890414	0	0	0.00199792	0	0.00452411	0.00181474	0	NA	NA	NA	NA	NA	NA	NA	NA	NA	NA	NA	NA	NA	NA	NA
tr16721	chr1	110599441	110607368	7928	-	HAVANA	ENSG00000177301.15	protein_coding	KCNA2	KCNA2-211	tr16721	TRUE	NA	NA	NA	NA	NA	0.0242385	0.00482055	0	0.00359509	0	0.00192785	0	0	0	0.0054291	NA	NA	NA	NA	NA	NA	NA	NA	NA	NA	NA	NA	NA	NA	NA
tr16722	chr1	110672465	110674940	2476	-	HAVANA	ENSG00000177272.9	protein_coding	KCNA3	KCNA3-201	tr16722	TRUE	NA	NA	NA	NA	TRUE	4.7482	0.800451	0.784125	1.10146	1.76726	0.0666665	0.0331968	0.0370259	0.0616618	0.0376586	NA	NA	NA	NA	NA	NA	NA	NA	NA	NA	NA	NA	NA	NA	NA
tr12877	chr1	110873148	110899922	26775	+	HAVANA	ENSG00000143119.14	protein_coding	CD53	CD53-201	tr12877	TRUE	TRUE	96	TRUE	58.9881	NA	108.2	183.433	168.878	116.548	87.7819	1.79778	4.60533	5.43821	4.32443	4.64361	0.0176076	0.0279262	0.0327773	0.0378645	0.0547967	NA	NA	107.472	384.12	7.33318	5.91305	10.1585	45.0279	-9.6512	-0.949502
tr18329	chr1	110947190	110963922	16733	-	HAVANA	ENSG00000121931.16	protein_coding	LRIF1	LRIF1-201	tr18329	TRUE	TRUE	67	TRUE	62.06	NA	12.7861	10.1751	9.79184	10.112	9.66617	0.555366	0.516544	0.90882	1.5053	2.40846	0.0454295	0.0591882	0.107876	0.15691	0.259731	NA	NA	217.242	422.388	8.44034	6.66692	17.8406	43.9149	0.283313	0.779888
tr13110	chr1	111290862	111320557	29696	+	HAVANA	ENSG00000134216.19	protein_coding	CHIA	CHIA-209	tr13110	NA	NA	NA	NA	NA	NA	0	0	0	0	0	0	0.0021522	0	0	0	NA	NA	NA	NA	NA	NA	NA	NA	NA	NA	NA	NA	NA	NA	NA
tr20699	chr1	111414319	111427735	13417	-	HAVANA	ENSG00000085465.13	protein_coding	OVGP1	OVGP1-201	tr20699	TRUE	TRUE	36	TRUE	0	TRUE	2.57265	4.1556	2.44195	1.71182	1.83813	0.613803	0.717834	0.813024	0.612699	0.555252	0.262489	0.184685	0.357403	0.359125	0.30804	NA	NA	2.89045	3.68233	50.6389	60.2364	0.0395646	0.042373	-64.0242	-42.3797
tr12404	chr1	111473869	111478472	4604	+	HAVANA	ENSG00000143110.11	protein_coding	C1orf162	C1orf162-202	tr12404	TRUE	TRUE	156	TRUE	46.494	TRUE	2.77259	3.07572	8.43437	22.1175	31.9161	0.239036	0.26553	0.515469	0.838152	1.09215	0.0860927	0.0851984	0.075027	0.0450282	0.0419815	TRUE	iMacII	1.23316	8.79205	29.7025	11.4908	0.0287774	0.530352	-95.3462	-59.179
tr7779	chr1	111499429	111503633	4205	-	HAVANA	ENSG00000282608.2	protein_coding	ADORA3	ADORA3-201	tr7779	TRUE	TRUE	196	TRUE	0	TRUE	0.0830254	0.118061	0.389508	2.79474	2.65853	0.0295034	0.0380305	0.0462997	0.419899	0.529749	0.175809	0.239462	0.123095	0.16768	0.202593	TRUE	iMacII	NA	NA	NA	NA	NA	NA	NA	NA
tr16559	chr1	111680630	111739403	58774	-	HAVANA	ENSG00000197852.12	protein_coding	INKA2	INKA2-203	tr16559	TRUE	TRUE	148	TRUE	52.1562	NA	0.00720054	0.0362128	0.0178581	0	0	0.25414	0.37269	0.553374	0.603162	0.810174	19.7404	3.5514	13.5994	NA	NA	NA	NA	23.0301	35.1226	10.4906	6.82368	1.52168	3.56774	0.995268	1
tr13792	chr1	111755901	111768000	12100	+	HAVANA	ENSG00000064703.12	protein_coding	DDX20	DDX20-201	tr13792	TRUE	TRUE	91	TRUE	1.68655	NA	13.2552	17.1779	11.5208	10.7348	10.1705	0.738164	0.563491	0.670316	0.53218	0.566166	0.0672796	0.0395553	0.0702435	0.0585795	0.0698227	NA	NA	207.25	128.693	10.5204	9.5751	13.6549	9.31612	0.0292754	-0.091708
tr16731	chr1	111770662	111982796	212135	-	HAVANA	ENSG00000171385.9	protein_coding	KCND3	KCND3-203	tr16731	NA	NA	NA	NA	NA	NA	0.0025719	0	0.00234551	0.00173554	0	0	0	0	0	0	NA	NA	NA	NA	NA	NA	NA	NA	NA	NA	NA	NA	NA	NA	NA
tr27312	chr1	112467434	112530165	62732	+	HAVANA	ENSG00000134245.18	protein_coding	WNT2B	WNT2B-203	tr27312	TRUE	NA	NA	NA	NA	NA	0.0405236	0.0630676	0.0864053	0.0696828	0.0482512	0.00599375	0.0188971	0.0249383	0.0418094	0.0207254	NA	NA	NA	NA	NA	NA	NA	NA	NA	NA	NA	NA	NA	NA	NA
tr12625	chr1	112619832	112671616	51785	+	HAVANA	ENSG00000116489.13	protein_coding	CAPZA1	CAPZA1-201	tr12625	TRUE	TRUE	61	TRUE	7.58947	NA	48.7861	52.612	50.1173	83.5362	59.7513	1.8066	2.05461	2.81221	3.4735	4.75203	0.0451351	0.0480331	0.0698103	0.0513702	0.0986421	NA	NA	257.993	358.745	8.56484	7.70189	20.8792	32.286	-1.33658	-0.85069
tr22123	chr1	112701131	112707127	5997	-	HAVANA	ENSG00000155366.17	protein_coding	RHOC	RHOC-202	tr22123	TRUE	TRUE	59	TRUE	2.94897	TRUE	46.7647	17.7258	27.7723	32.6452	23.948	0.175176	0.311694	0.608974	0.897782	1.28606	0.00299268	0.0177081	0.023863	0.0317409	0.0635927	TRUE	bend	32.1869	94.7397	7.7934	6.20807	2.86272	10.5779	-15.3358	-1.26396
tr25955	chr1	112720577	112727235	6659	+	HAVANA	ENSG00000184599.13	protein_coding	TAFA3	TAFA3-201	tr25955	TRUE	NA	NA	NA	NA	NA	0.0447816	0.0119924	0.0123498	0	0.0888281	0	0.00203403	0.00206147	0	0	NA	NA	NA	NA	NA	NA	NA	NA	NA	NA	NA	NA	NA	NA	NA
tr24905	chr1	112911847	112956196	44350	-	HAVANA	ENSG00000155380.12	protein_coding	SLC16A1	SLC16A1-201	tr24905	TRUE	TRUE	40	TRUE	1.68655	NA	19.4381	25.6229	17.8038	23.3823	18.3447	12.1618	9.689	11.1567	16.3299	15.4144	0.784403	0.473321	0.781432	0.870462	1.05813	NA	NA	452.639	603.447	6.31046	6.1521	49.7183	67.9894	0.609035	0.730183
tr18494	chr1	113390515	113685923	295409	+	HAVANA	ENSG00000081026.19	protein_coding	MAGI3	MAGI3-201	tr18494	TRUE	TRUE	35	TRUE	0	NA	6.51808	4.36957	4.30641	3.59051	3.7837	0.471529	0.575096	0.792795	0.612407	0.80418	0.0906131	0.164063	0.227974	0.209397	0.266523	NA	NA	108.708	134.38	5.28038	5.88302	14.2699	15.8329	0.543229	0.761023
tr12057	chr1	113878989	113885455	6467	-	HAVANA	ENSG00000188761.13	protein_coding	BCL2L15	BCL2L15-207	tr12057	TRUE	NA	NA	NA	NA	TRUE	0.57608	0.84107	1.01302	1.07785	0.706529	0.0117807	0.0126768	0.0302647	0.0181666	0.00928241	NA	NA	NA	NA	NA	NA	NA	NA	NA	NA	NA	NA	NA	NA	NA
tr20367	chr1	113979474	113982253	2780	+	HAVANA	ENSG00000116774.12	protein_coding	OLFML3	OLFML3-201	tr20367	TRUE	TRUE	8	TRUE	0.632456	TRUE	0.280447	3.53317	13.3896	5.32042	3.13351	0.543144	0.825154	0.943256	0.601415	0.520521	2.36312	0.291722	0.0858494	0.134508	0.197496	TRUE	peak	NA	NA	NA	NA	NA	NA	NA	NA
tr12045	chr1	114567557	114581615	14059	-	HAVANA	ENSG00000116752.6	protein_coding	BCAS2	BCAS2-201	tr12045	TRUE	TRUE	58	TRUE	1.26491	NA	22.8965	23.4939	16.8136	10.2498	7.8835	1.66372	1.82958	2.1706	2.40153	3.18854	0.0881629	0.095799	0.158323	0.295483	0.49151	NA	NA	269.879	306.088	7.62389	7.05639	24.5368	30.067	0.0668495	0.737802
tr20227	chr1	114704469	114716771	12303	-	HAVANA	ENSG00000213281.5	protein_coding	NRAS	NRAS-201	tr20227	TRUE	TRUE	115	TRUE	0	NA	10.5382	12.4132	8.73896	13.3788	10.9072	7.20491	8.96679	8.83077	7.89695	8.02719	0.6784	0.668152	0.944361	0.603975	0.710645	NA	NA	NA	NA	NA	NA	NA	NA	NA	NA
tr25894	chr1	114859688	114863110	3423	+	HAVANA	ENSG00000198765.12	protein_coding	SYCP1	SYCP1-204	tr25894	NA	NA	NA	NA	NA	NA	0	0	0	0	0	0	0	0	0	0	NA	NA	NA	NA	NA	NA	NA	NA	NA	NA	NA	NA	NA	NA	NA
tr26774	chr1	115048011	115089503	41493	-	HAVANA	ENSG00000134198.10	protein_coding	TSPAN2	TSPAN2-202	tr26774	TRUE	TRUE	54	TRUE	0	TRUE	2.53176	0.132122	0.448606	0.101392	0.106844	1.61302	0.977176	0.949296	0.14723	0.0990719	0.802978	9.0078	2.63595	2.08213	1.29062	TRUE	bend	43.3566	2.56741	8.42868	25.4294	3.5655	0.0699818	0.289928	-0.526741
tr12655	chr1	115727025	115732927	5903	-	HAVANA	ENSG00000118729.11	protein_coding	CASQ2	CASQ2-202	tr12655	NA	NA	NA	NA	NA	NA	0	0	0	0	0	0	0	0	0	0	NA	NA	NA	NA	NA	NA	NA	NA	NA	NA	NA	NA	NA	NA	NA
tr24928	chr1	115976513	116070054	93542	+	HAVANA	ENSG00000163393.13	protein_coding	SLC22A15	SLC22A15-202	tr24928	TRUE	NA	NA	NA	NA	TRUE	0.012358	0.0141586	0.101973	1.20728	2.0119	0	0.0021522	0.00452411	0.0145499	0.02419	NA	NA	NA	NA	NA	NA	NA	NA	NA	NA	NA	NA	NA	NA	NA
tr18461	chr1	116111755	116135240	23486	+	HAVANA	ENSG00000173212.4	protein_coding	MAB21L3	MAB21L3-201	tr18461	TRUE	NA	NA	NA	NA	NA	0	0.00309091	0.000958145	0.022936	0.0575982	0	0.00406806	0.00412295	0.0472472	0.0732683	NA	NA	NA	NA	NA	NA	NA	NA	NA	NA	NA	NA	NA	NA	NA
tr11894	chr1	116373244	116404774	31531	+	HAVANA	ENSG00000163399.16	protein_coding	ATP1A1	ATP1A1-201	tr11894	TRUE	TRUE	65	TRUE	0	TRUE	35.6423	73.2536	52.6034	40.8552	26.3883	1.53676	1.51273	2.15468	2.5279	2.81406	0.032091	0.0179978	0.0378993	0.0494045	0.0888629	TRUE	peak	161.239	159.077	8.74605	10.2107	12.7786	10.7989	-1.78922	-1.44361
tr16478	chr1	116574408	116667733	93326	-	HAVANA	ENSG00000143061.18	protein_coding	IGSF3	IGSF3-203	tr16478	TRUE	TRUE	78	TRUE	0	NA	6.62646	8.00275	9.719	7.99212	5.93033	0.936409	1.66921	2.8778	3.17018	3.47377	0.176467	0.260296	0.371613	0.527216	0.745206	NA	NA	13.666	25.979	9.0468	9.38038	1.04706	1.91967	-5.32863	-2.08924
tr12848	chr1	116754430	116769229	14800	+	HAVANA	ENSG00000116824.5	protein_coding	CD2	CD2-202	tr12848	TRUE	NA	NA	NA	NA	TRUE	0.000886855	0.00610122	0.0601238	0.883729	0.372291	0	0	0	0.00910567	0.00385331	NA	NA	NA	NA	NA	NA	NA	NA	NA	NA	NA	NA	NA	NA	NA
tr21735	chr1	116909916	116990353	80438	+	HAVANA	ENSG00000134247.10	protein_coding	PTGFRN	PTGFRN-201	tr21735	TRUE	TRUE	41	NA	115.47	TRUE	0.60664	0.326315	0.633892	5.72993	5.66612	0.011729	0.0271514	0.0452718	0.243703	0.374656	NA	NA	NA	NA	NA	NA	NA	NA	NA	NA	NA	NA	NA	NA	NA
tr27224	chr1	117143587	117173266	29680	-	HAVANA	ENSG00000134258.17	protein_coding	VTCN1	VTCN1-202	tr27224	NA	NA	NA	NA	NA	NA	0	0	0.00358922	0	0	0	0.0021522	0	0	0	NA	NA	NA	NA	NA	NA	NA	NA	NA	NA	NA	NA	NA	NA	NA
tr18503	chr1	117367449	117528872	161424	+	HAVANA	ENSG00000198162.12	protein_coding	MAN1A2	MAN1A2-201	tr18503	TRUE	TRUE	56	TRUE	0.966092	NA	8.01982	10.929	8.92382	11.1066	9.65297	0.425015	0.531766	0.635755	0.974553	1.24283	0.0653278	0.0585059	0.0879798	0.106728	0.155818	NA	NA	43.5354	53.3026	6.4193	6.17595	4.7009	5.98233	-0.706019	-0.613581
tr26102	chr1	117606048	117628389	22342	+	HAVANA	ENSG00000183508.5	protein_coding	TENT5C	TENT5C-201	tr26102	TRUE	TRUE	39	TRUE	0	TRUE	0.428702	0.121926	0.0471421	0.205605	0.11999	2.29427	1.6406	1.5055	2.55964	3.03641	6.80527	16.7784	44.7066	16.7597	32.7764	TRUE	bend	208.428	147.8	5.25008	6.68194	27.5179	15.3319	0.984421	0.992174
tr27847	chr1	119619377	119648266	28890	-	HAVANA	ENSG00000143067.5	protein_coding	ZNF697	ZNF697-201	tr27847	TRUE	TRUE	238	NA	78.2277	TRUE	1.33077	2.59123	2.60542	4.82833	5.64142	0.118047	0.145868	0.300858	0.579848	0.735543	NA	NA	NA	NA	NA	NA	NA	4.99464	35.4276	9.94194	9.13268	0.348224	2.68886	-2.82159	-1.09807
tr24641	chr1	120150898	120176520	25623	-	HAVANA	ENSG00000265808.4	protein_coding	SEC22B	SEC22B-201	tr24641	TRUE	TRUE	145	TRUE	0	NA	8.11693	7.33049	5.89963	8.96437	6.66098	3.746	2.99336	3.96005	4.01705	5.16819	0.57196	0.503511	0.832367	0.552441	0.979486	NA	NA	153.176	233.696	12.4433	8.90217	8.53259	18.1962	0.0487146	0.633936
tr7593	chr1	120723946	120793874	69929	+	HAVANA	ENSG00000286106.1	protein_coding	AC253572.1	AC253572.1-201	tr7593	TRUE	NA	NA	NA	NA	TRUE	1.87174	5.33549	4.37303	10.2909	7.5904	0.0472928	0.0394737	0.0583356	0.0835949	0.133832	NA	NA	NA	NA	NA	NA	NA	NA	NA	NA	NA	NA	NA	NA	NA
tr19888	chr1	120805418	120840619	35202	+	ENSEMBL	ENSG00000273136.7	protein_coding	NBPF26	NBPF26-205	tr19888	TRUE	NA	NA	NA	NA	TRUE	2.26157	3.88663	3.04718	8.86161	5.66388	0	0	0	0.00182113	0	NA	NA	NA	NA	NA	NA	NA	NA	NA	NA	NA	NA	NA	NA	NA
tr21374	chr1	120889746	120890405	660	+	HAVANA	ENSG00000263353.3	protein_coding	PPIAL4A	PPIAL4A-201	tr21374	TRUE	NA	NA	NA	NA	NA	0.0743051	0.0527999	0.00887684	0	0	0	0	0	0	0	NA	NA	NA	NA	NA	NA	NA	NA	NA	NA	NA	NA	NA	NA	NA
tr14802	chr1	121087362	121093801	6440	+	HAVANA	ENSG00000198019.13	protein_coding	FCGR1B	FCGR1B-208	tr14802	TRUE	TRUE	212	TRUE	0	TRUE	0.00679783	0.903032	1.88733	33.2642	47.8331	0	0	0.0267186	0.521487	0.736362	0	0.00280178	0.0332738	0.0321074	0.0359664	TRUE	iMacI	NA	NA	NA	NA	NA	NA	NA	NA
tr14689	chr1	121167646	121184340	16695	-	HAVANA	ENSG00000188610.12	protein_coding	FAM72B	FAM72B-202	tr14689	TRUE	TRUE	209	TRUE	0	TRUE	2.10652	1.20718	1.15514	2.14958	1.40349	0.236681	0.205447	0.313294	0.179865	0.16656	0.143305	0.221831	0.339773	0.109528	0.148237	NA	NA	NA	NA	NA	NA	NA	NA	NA	NA
tr25683	chr1	121184975	121392874	207900	+	HAVANA	ENSG00000171943.12	protein_coding	SRGAP2C	SRGAP2C-202	tr25683	TRUE	TRUE	56	TRUE	5.48862	TRUE	5.06539	5.31224	5.20752	10.7577	10.2437	0.485909	0.760646	1.33303	1.06131	1.34886	0.121947	0.18011	0.320553	0.1232	0.165137	TRUE	iMacI	25.0897	37.4576	20.2341	16.2476	0.859485	1.598	-4.89351	-5.41031
tr15731	chr1	143902387	143905966	3580	-	HAVANA	ENSG00000273213.3	protein_coding	H3-2	H3-2-202	tr15731	TRUE	NA	NA	NA	NA	NA	0.0115162	0.0217309	0.0393583	0.0511813	0.0695971	0.00394413	0.0021522	0.0044992	0.00175176	0.00332587	NA	NA	NA	NA	NA	NA	NA	NA	NA	NA	NA	NA	NA	NA	NA
tr14690	chr1	143955364	143971965	16602	-	HAVANA	ENSG00000263513.5	protein_coding	FAM72C	FAM72C-202	tr14690	TRUE	NA	NA	NA	NA	TRUE	0.436522	0.39522	0.400262	0.616051	0.0169123	0	0	0	0	0	NA	NA	NA	NA	NA	NA	NA	NA	NA	NA	NA	NA	NA	NA	NA
tr21376	chr1	144372875	144373659	785	-	HAVANA	ENSG00000271567.1	protein_coding	PPIAL4E	PPIAL4E-201	tr21376	NA	NA	NA	NA	NA	NA	0	0	0	0	0	0	0	0	0	0	NA	NA	NA	NA	NA	NA	NA	NA	NA	NA	NA	NA	NA	NA	NA
tr25682	chr1	144892021	145095528	203508	-	HAVANA	ENSG00000196369.11	protein_coding	SRGAP2B	SRGAP2B-207	tr25682	TRUE	NA	NA	NA	NA	TRUE	6.28022	6.86439	7.13246	11.4298	11.5048	0	0	0	0	0	NA	NA	NA	NA	NA	NA	NA	NA	NA	NA	NA	NA	NA	NA	NA
tr14691	chr1	145095974	145112696	16723	+	HAVANA	ENSG00000215784.6	protein_coding	FAM72D	FAM72D-201	tr14691	TRUE	NA	NA	NA	NA	TRUE	0.652755	0.217371	0.198492	0.408484	0.0554612	0	0	0	0	0	NA	NA	NA	NA	NA	NA	NA	NA	NA	NA	NA	NA	NA	NA	NA
tr21375	chr1	145241630	145242124	495	-	HAVANA	ENSG00000256374.2	protein_coding	PPIAL4D	PPIAL4D-201	tr21375	NA	NA	NA	NA	NA	NA	0	0	0	0	0	0	0	0	0	0	NA	NA	NA	NA	NA	NA	NA	NA	NA	NA	NA	NA	NA	NA	NA
tr20960	chr1	145670985	145691802	20818	-	HAVANA	ENSG00000174827.14	protein_coding	PDZK1	PDZK1-201	tr20960	TRUE	NA	NA	NA	NA	NA	0.0337216	0.111013	0.038385	0.122316	0.00252633	0	0.00150518	0.00181368	0	0	NA	NA	NA	NA	NA	NA	NA	NA	NA	NA	NA	NA	NA	NA	NA
tr12842	chr1	145719471	145739153	19683	+	HAVANA	ENSG00000117281.16	protein_coding	CD160	CD160-205	tr12842	TRUE	NA	NA	NA	NA	NA	0.0244241	0.069327	0.0322912	0	0.0315526	0.00799167	0.0309253	0.006385	0.00181474	0.00574219	NA	NA	NA	NA	NA	NA	NA	NA	NA	NA	NA	NA	NA	NA	NA
tr20289	chr1	145845630	145848954	3325	+	HAVANA	ENSG00000186364.12	protein_coding	NUDT17	NUDT17-201	tr20289	TRUE	TRUE	82	TRUE	17.5575	NA	3.79363	5.3158	4.5632	3.70715	2.71871	4.19871	4.29739	3.91435	4.89169	5.18932	1.3298	0.96252	1.03173	1.63625	2.28227	NA	NA	NA	NA	NA	NA	NA	NA	NA	NA
tr10987	chr1	145866560	145885866	19307	-	ENSEMBL	ENSG00000198483.13	protein_coding	ANKRD35	ANKRD35-202	tr10987	TRUE	NA	NA	NA	NA	TRUE	0.303132	0.147041	0.012056	0.0402206	0.00366311	0.0137786	0.0169812	0.0302647	0.0254703	0.00758966	NA	NA	NA	NA	NA	NA	NA	NA	NA	NA	NA	NA	NA	NA	NA
tr16640	chr1	145905758	145910111	4354	-	HAVANA	ENSG00000143127.13	protein_coding	ITGA10	ITGA10-202	tr16640	TRUE	TRUE	106	TRUE	5.34997	TRUE	0.200484	0.480764	0.359918	0.610802	0.0767153	1.05463	1.05254	1.10419	1.17432	1.04933	6.28947	2.59291	3.67345	2.39165	16.1983	TRUE	peak	1.85043	2.0512	29.1669	14.2401	0.0439752	0.0998432	-3.55903	0.231642
tr20984	chr1	145911350	145918717	7368	-	HAVANA	ENSG00000131779.11	protein_coding	PEX11B	PEX11B-201	tr20984	TRUE	TRUE	40	TRUE	0	NA	10.7808	11.7599	10.915	8.1853	7.28456	1.00337	1.04291	1.13383	0.943594	1.21684	0.0836755	0.0842835	0.106315	0.116519	0.175242	NA	NA	90.0227	119.21	8.28453	7.36742	7.53198	11.2156	-0.431332	0.3505
tr7464	chr1	145927258	145975402	48145	+	HAVANA	ENSG00000280778.1	protein_coding	AC243547.3	AC243547.3-201	tr7464	TRUE	NA	NA	NA	NA	TRUE	13.4503	5.6382	6.37477	4.85272	7.96336	0	0.00195189	0.00065366	0	0	NA	NA	NA	NA	NA	NA	NA	397.669	408.954	6.45174	6.11419	42.7239	46.3619	0.685181	0.828235
tr18273	chr1	145933423	145958017	24595	-	HAVANA	ENSG00000271601.4	protein_coding	LIX1L	LIX1L-201	tr18273	TRUE	TRUE	53	TRUE	1.57762	NA	13.0979	7.58194	6.78626	10.1992	6.77866	1.96257	1.95242	2.82282	4.36167	4.55158	0.18697	0.318731	0.5203	0.538735	0.860948	NA	NA	102.636	153.094	7.37085	6.78906	9.65175	15.6305	-0.357049	0.566318
tr10985	chr1	145959441	145964575	5135	-	HAVANA	ENSG00000272031.3	protein_coding	ANKRD34A	ANKRD34A-201	tr10985	TRUE	TRUE	48	TRUE	45.1035	TRUE	2.16045	0.701549	0.570314	0.663681	0.279085	0.702846	0.504843	0.95072	2.47349	2.73731	0.382146	0.882613	1.96231	5.49987	12.4476	TRUE	preB	59.0868	137.411	5.64129	7.52212	7.26002	12.6622	0.702418	0.977959
tr21317	chr1	145964690	145978848	14159	+	HAVANA	ENSG00000121851.13	protein_coding	POLR3GL	POLR3GL-202	tr21317	TRUE	TRUE	32	NA	86.3435	TRUE	20.819	8.46608	10.2135	9.65842	20.1006	0.88782	0.639763	1.03795	1.23605	1.52046	NA	NA	NA	NA	NA	NA	NA	144.044	264.655	6.7542	6.2625	14.7825	29.2926	-0.408354	0.313799
tr26898	chr1	145992435	145996579	4145	-	HAVANA	ENSG00000265972.6	protein_coding	TXNIP	TXNIP-204	tr26898	TRUE	TRUE	51	TRUE	1.49443	TRUE	34.2372	38.0088	47.4509	117.8	238.866	1.15115	0.974445	1.63048	2.53291	3.28666	0.0416915	0.032403	0.0432024	0.0267674	0.0173156	TRUE	iMacII	464.124	1417.18	5.45832	4.10838	58.9387	239.101	0.419105	0.000979485
tr19882	chr1	146066318	146144804	78487	-	ENSEMBL	ENSG00000271425.9	protein_coding	NBPF10	NBPF10-203	tr19882	TRUE	NA	NA	NA	NA	TRUE	0.463954	0.891029	0.786808	2.45092	1.13244	0	0	0	0	0	NA	NA	NA	NA	NA	NA	NA	NA	NA	NA	NA	NA	NA	NA	NA
tr21378	chr1	146344131	146344790	660	-	HAVANA	ENSG00000270339.3	protein_coding	PPIAL4H	PPIAL4H-201	tr21378	TRUE	NA	NA	NA	NA	NA	0.251228	0	0.0672795	0	0.142429	0	0	0	0	0	NA	NA	NA	NA	NA	NA	NA	NA	NA	NA	NA	NA	NA	NA	NA
tr19883	chr1	146959971	146994601	34631	+	ENSEMBL	ENSG00000268043.7	protein_coding	NBPF12	NBPF12-207	tr19883	TRUE	NA	NA	NA	NA	NA	5.8359	7.15925	7.23888	10.5265	8.48059	0	0	0	0	0	NA	NA	NA	NA	NA	NA	NA	NA	NA	NA	NA	NA	NA	NA	NA
tr21552	chr1	147155106	147172470	17365	-	HAVANA	ENSG00000131791.8	protein_coding	PRKAB2	PRKAB2-201	tr21552	TRUE	TRUE	52	TRUE	0	NA	5.93638	4.79331	4.95164	4.71306	5.23325	0.171197	0.146439	0.252036	0.404717	0.4672	0.0356376	0.0377828	0.062693	0.105965	0.108788	NA	NA	28.203	35.3962	7.85658	5.29211	2.48821	4.6361	-1.3858	-0.128803
tr15314	chr1	147756199	147760602	4404	-	HAVANA	ENSG00000265107.3	protein_coding	GJA5	GJA5-202	tr15314	TRUE	TRUE	21	TRUE	0	TRUE	0.992014	0.0819055	0.0884625	0	0	0.149722	0.0104065	0.0170935	0	0	0.134105	0.456651	0.203367	NA	NA	NA	NA	NA	NA	NA	NA	NA	NA	NA	NA
tr21377	chr1	148479824	148483679	3856	-	HAVANA	ENSG00000236334.2	protein_coding	PPIAL4G	PPIAL4G-201	tr21377	NA	NA	NA	NA	NA	NA	0	0.0135508	0.00272741	0	0	0	0	0	0	0	NA	NA	NA	NA	NA	NA	NA	NA	NA	NA	NA	NA	NA	NA	NA
tr20117	chr1	148607040	148679779	72740	-	HAVANA	ENSG00000286019.1	protein_coding	NOTCH2NLB	NOTCH2NLB-201	tr20117	TRUE	TRUE	75	NA	75.5169	TRUE	0.737592	1.60853	1.317	2.99929	1.80291	0.12058	0.129188	0.138955	0.2383	0.434242	NA	NA	NA	NA	NA	NA	NA	NA	NA	NA	NA	NA	NA	NA	NA
tr20295	chr1	148748894	148750099	1206	+	HAVANA	ENSG00000177144.7	protein_coding	NUDT4B	NUDT4B-201	tr20295	NA	NA	NA	NA	NA	NA	0	0	0	0	0	0	0	0	0	0	NA	NA	NA	NA	NA	NA	NA	NA	NA	NA	NA	NA	NA	NA	NA
tr7457	chr1	149390623	149556361	165739	+	HAVANA	ENSG00000286185.1	protein_coding	AC242842.3	AC242842.3-201	tr7457	TRUE	TRUE	101	TRUE	0	TRUE	0.679937	0.75605	0.823606	2.59173	2.30361	0.274622	0.196398	0.31838	0.636363	0.990668	0.503332	0.327178	0.490719	0.306788	0.538477	TRUE	iMacI	6.24489	13.0078	6.7564	8.41567	0.64067	1.07137	-0.0612915	-1.15016
tr20118	chr1	149406376	149468030	61655	+	ENSEMBL	ENSG00000286219.1	protein_coding	NOTCH2NLC	NOTCH2NLC-201	tr20118	TRUE	NA	NA	NA	NA	TRUE	2.18479	2.18484	2.40369	6.43393	7.2867	0.00594204	0.0144745	0.0129706	0.00727175	0.022652	NA	NA	NA	NA	NA	NA	NA	NA	NA	NA	NA	NA	NA	NA	NA
tr19885	chr1	149499966	149524617	24652	+	ENSEMBL	ENSG00000271383.7	protein_coding	NBPF19	NBPF19-202	tr19885	TRUE	NA	NA	NA	NA	NA	0.125528	0.0207001	0.0876788	0.277526	0.277092	0	0	0	0	0	NA	NA	NA	NA	NA	NA	NA	NA	NA	NA	NA	NA	NA	NA	NA
tr15711	chr1	149782689	149812373	29685	-	ENSEMBL	ENSG00000203814.6	protein_coding	H2BC18	H2BC18-204	tr15711	TRUE	TRUE	139	TRUE	0	NA	0	0.0509112	0	0	0	3.37479	2.2802	2.81098	2.6594	2.98008	NA	26.8676	NA	NA	NA	NA	NA	NA	NA	NA	NA	NA	NA	NA	NA
tr15737	chr1	149813225	149813693	469	-	HAVANA	ENSG00000183598.4	protein_coding	H3C13	H3C13-201	tr15737	TRUE	TRUE	185	TRUE	2.72845	TRUE	5.03133	3.69802	4.77505	21.9642	10.5943	0.560079	0.375159	0.413382	0.417025	0.5102	0.138921	0.128573	0.110379	0.02274	0.0589257	NA	NA	25.1387	44.7603	6.14326	6.5914	2.83642	4.70696	-0.773832	-1.25077
tr15773	chr1	149832659	149833241	583	+	HAVANA	ENSG00000270882.2	protein_coding	H4C14	H4C14-201	tr15773	TRUE	NA	NA	NA	NA	NA	0.0417021	0.00794382	0.124656	0.120946	0.209868	0	0	0	0	0	NA	NA	NA	NA	NA	NA	NA	NA	NA	NA	NA	NA	NA	NA	NA
tr15738	chr1	149839538	149841193	1656	-	HAVANA	ENSG00000203811.1	protein_coding	H3C14	H3C14-201	tr15738	TRUE	NA	NA	NA	NA	NA	0	0	0.0297512	0.138033	0.0178048	0	0	0	0	0	NA	NA	NA	NA	NA	NA	NA	NA	NA	NA	NA	NA	NA	NA	NA
tr15687	chr1	149851061	149851624	564	+	HAVANA	ENSG00000272196.2	protein_coding	H2AC19	H2AC19-201	tr15687	TRUE	NA	NA	NA	NA	NA	0.0541471	0.16496	0.234312	1.13169	0.257214	0	0	0	0	0	NA	NA	NA	NA	NA	NA	NA	NA	NA	NA	NA	NA	NA	NA	NA
tr15774	chr1	149859185	149861148	1964	-	HAVANA	ENSG00000270276.2	protein_coding	H4C15	H4C15-202	tr15774	TRUE	NA	NA	NA	NA	NA	0	0.0527744	0	0.384576	0.124691	0	0	0	0	0	NA	NA	NA	NA	NA	NA	NA	NA	NA	NA	NA	NA	NA	NA	NA
tr15714	chr1	149884459	149886652	2194	-	HAVANA	ENSG00000184678.10	protein_coding	H2BC21	H2BC21-201	tr15714	TRUE	TRUE	25	TRUE	10.9869	TRUE	16.4905	15.447	18.6698	28.7243	40.383	23.2951	14.2192	18.2091	11.4575	14.6221	1.76134	1.23626	1.21355	0.497218	0.45486	TRUE	bend	788.46	902.416	5.19232	4.99669	105.255	125.184	0.843329	0.677412
tr15688	chr1	149886918	149887411	494	+	HAVANA	ENSG00000184260.6	protein_coding	H2AC20	H2AC20-201	tr15688	TRUE	TRUE	36	TRUE	0	TRUE	109.442	63.3066	79.3107	123.783	133.712	30.2527	22.9678	27.3212	18.0364	22.8071	0.336198	0.456731	0.420324	0.180133	0.209277	TRUE	bend	1009.89	1313.86	5.18458	4.81738	135.017	189.045	0.189421	0.2927
tr15689	chr1	149887469	149887965	497	-	HAVANA	ENSG00000184270.6	protein_coding	H2AC21	H2AC21-201	tr15689	TRUE	TRUE	248	TRUE	69.4294	NA	19.2022	16.3263	17.7089	21.7232	17.8814	5.44014	3.52598	4.17728	2.36698	2.95311	0.481437	0.37783	0.360135	0.193812	0.276926	NA	NA	329.585	246.907	5.09204	5.45714	44.8644	31.3613	0.571995	0.429824
tr12170	chr1	149899606	149900798	1193	+	HAVANA	ENSG00000178096.9	protein_coding	BOLA1	BOLA1-204	tr12170	TRUE	TRUE	77	TRUE	0.843274	TRUE	7.55037	5.61826	4.90488	2.56902	2.25049	0.728468	0.921656	1.0759	1.12199	1.15953	0.132802	0.210934	0.276296	0.541573	0.656757	TRUE	preB	87.183	67.3418	9.60518	6.81867	6.29147	6.84558	-0.200096	0.671249
tr25878	chr1	149903318	149917844	14527	-	HAVANA	ENSG00000159164.10	protein_coding	SV2A	SV2A-202	tr25878	TRUE	TRUE	46	TRUE	0	TRUE	11.869	6.61093	10.6276	4.16158	2.75672	0.122663	0.189967	0.242093	0.134515	0.136183	0.0118324	0.0352641	0.0286692	0.0401025	0.0621553	TRUE	preB	41.9178	14.2325	6.32966	6.77777	4.59033	1.45553	-1.58565	-0.893968
tr24758	chr1	149923317	149927803	4487	-	HAVANA	ENSG00000143368.10	protein_coding	SF3B4	SF3B4-201	tr24758	TRUE	TRUE	79	TRUE	0	NA	100.638	94.651	77.2192	50.8215	41.4635	0.915063	1.35885	1.93957	2.9811	2.97392	0.0113487	0.0176407	0.0309198	0.0733727	0.0895542	NA	NA	212.621	193.895	8.22395	9.00013	17.9205	14.9329	-4.61581	-1.77666
tr19602	chr1	149928652	149936350	7699	-	HAVANA	ENSG00000014914.21	protein_coding	MTMR11	MTMR11-201	tr19602	TRUE	NA	NA	NA	NA	TRUE	0.0208168	0.230734	0.873438	4.31375	4.37444	0.00399583	0.0166267	0.0126875	0.00721598	0.00186999	NA	NA	NA	NA	NA	NA	NA	NA	NA	NA	NA	NA	NA	NA	NA
tr20692	chr1	149937812	150010726	72915	-	HAVANA	ENSG00000264522.6	protein_coding	OTUD7B	OTUD7B-202	tr20692	TRUE	NA	NA	NA	NA	TRUE	0.25608	0.160815	0.241669	0.0888288	0.234282	0.00594204	0.00633842	0.00226205	0.00545701	0.00928241	NA	NA	NA	NA	NA	NA	NA	NA	NA	NA	NA	NA	NA	NA	NA
tr21213	chr1	150149916	150160065	10150	+	HAVANA	ENSG00000023902.14	protein_coding	PLEKHO1	PLEKHO1-201	tr21213	TRUE	TRUE	159	TRUE	18.7046	NA	40.3575	59.679	76.9657	58.8612	68.046	0.456629	0.539264	0.666351	0.511786	0.658121	0.0136278	0.0107612	0.010762	0.0108946	0.0119871	NA	NA	58.2563	68.3832	8.67803	8.35826	4.65315	5.67099	-7.67315	-10.999
tr12541	chr1	150257851	150261331	3481	+	HAVANA	ENSG00000118298.12	protein_coding	CA14	CA14-203	tr12541	NA	NA	NA	NA	NA	NA	0.00306443	0	0	0	0	0	0	0	0	0	NA	NA	NA	NA	NA	NA	NA	0.208132	0.807643	107.302	52.5665	0.00134448	0.0106497	-1.27926	1
tr13168	chr1	150282849	150285535	2687	+	HAVANA	ENSG00000159208.16	protein_coding	CIART	CIART-206	tr13168	TRUE	NA	NA	NA	NA	NA	0.0831576	0.152739	0.0407205	0.0186806	0.017136	0.114587	0.0717567	0.0530858	0.0581868	0.016989	NA	NA	NA	NA	NA	NA	NA	NA	NA	NA	NA	NA	NA	NA	NA
tr19399	chr1	150293720	150308979	15260	+	HAVANA	ENSG00000266472.5	protein_coding	MRPS21	MRPS21-202	tr19399	TRUE	TRUE	178	TRUE	8.16565	TRUE	89.7183	81.7595	72.0595	43.4103	32.3434	0.880823	0.862433	1.41038	2.12805	2.33246	0.0129876	0.0134068	0.0246524	0.0635596	0.0906097	TRUE	preB	168.872	237.479	10.2447	7.16272	11.4257	22.9811	-6.8523	-0.407391
tr24078	chr1	150364711	150473556	108846	+	HAVANA	ENSG00000163125.15	protein_coding	RPRD2	RPRD2-202	tr24078	TRUE	TRUE	75	TRUE	0.421637	NA	39.5319	41.9506	43.0888	39.3523	40.8067	3.74084	6.01898	7.42362	9.43323	12.3915	0.100096	0.162602	0.194048	0.271966	0.358874	NA	NA	144.361	198.992	7.34221	6.98681	13.6285	19.7416	-1.90068	-1.06704
tr14400	chr1	150622125	150629612	7488	-	HAVANA	ENSG00000143420.19	protein_coding	ENSA	ENSA-208	tr14400	TRUE	TRUE	173	TRUE	0	NA	93.3941	61.9752	62.3363	53.201	48.3742	0.592878	0.246773	0.471486	0.760456	0.854902	0.00682289	0.00390238	0.00739743	0.0158151	0.0189933	NA	NA	90.0231	71.5174	6.28762	7.16202	9.92414	6.92152	-8.4108	-5.98896
tr15445	chr1	150646230	150697154	50925	-	HAVANA	ENSG00000143457.11	protein_coding	GOLPH3L	GOLPH3L-201	tr15445	TRUE	TRUE	50	TRUE	24.2707	NA	9.06803	6.54238	6.85011	8.41998	7.58436	0.431701	0.317917	0.620928	1.69072	1.72348	0.0595346	0.0611036	0.113249	0.250845	0.283036	NA	NA	48.8481	66.8644	7.02798	7.16529	4.81773	6.46825	-0.882222	-0.172552
tr16142	chr1	150698554	150706823	8270	-	HAVANA	ENSG00000143452.16	protein_coding	HORMAD1	HORMAD1-208	tr16142	TRUE	NA	NA	NA	NA	TRUE	0.212834	0.162722	0.460603	1.47411	4.41116	0	0	0.00432353	0.00364227	0.0072388	NA	NA	NA	NA	NA	NA	NA	NA	NA	NA	NA	NA	NA	NA	NA
tr13580	chr1	150730188	150765778	35591	-	HAVANA	ENSG00000163131.11	protein_coding	CTSS	CTSS-201	tr13580	TRUE	TRUE	72	TRUE	4.42719	TRUE	2.23208	5.30253	5.22717	20.2209	31.876	0.226185	0.323726	0.767577	2.13222	2.82107	0.116423	0.0743609	0.174624	0.121506	0.101083	TRUE	iMacI	6.64761	107.725	12.5538	6.80202	0.367042	10.9775	-5.08125	-1.90376
tr13576	chr1	150804041	150807434	3394	-	HAVANA	ENSG00000143387.13	protein_coding	CTSK	CTSK-202	tr13576	TRUE	TRUE	222	TRUE	25.4558	TRUE	4.00302	2.8116	3.77438	8.10606	6.91583	0.12821	0.196989	0.222873	0.247107	0.320471	0.0439878	0.116786	0.0949902	0.0442287	0.0594048	NA	NA	NA	NA	NA	NA	NA	NA	NA	NA
tr13589	chr1	150887136	150913292	26157	+	HAVANA	ENSG00000283324.1	protein_coding	CTXND2	CTXND2-201	tr13589	TRUE	NA	NA	NA	NA	NA	0.0226802	0	0	0	0.10182	0	0	0.00226205	0	0	NA	NA	NA	NA	NA	NA	NA	NA	NA	NA	NA	NA	NA	NA	NA
tr11028	chr1	150982292	150995634	13343	+	HAVANA	ENSG00000143412.10	protein_coding	ANXA9	ANXA9-201	tr11028	TRUE	NA	NA	NA	NA	TRUE	0.0521987	0.0351616	0.152673	0.5093	0.218736	0.00978276	0.00213218	0.00610196	0.0144768	0.0242196	NA	NA	NA	NA	NA	NA	NA	NA	NA	NA	NA	NA	NA	NA	NA
tr12165	chr1	151036586	151047720	11135	+	HAVANA	ENSG00000163141.20	protein_coding	BNIPL	BNIPL-203	tr12165	TRUE	TRUE	159	TRUE	68.7895	NA	0.4873	0.28496	0.489872	0.44743	0.431446	0.258137	0.376642	0.34544	0.254489	0.236597	0.639014	1.59924	0.833462	0.679952	0.71717	NA	NA	NA	NA	NA	NA	NA	NA	NA	NA
tr19256	chr1	151060397	151069544	9148	+	HAVANA	ENSG00000213190.4	protein_coding	MLLT11	MLLT11-201	tr19256	TRUE	TRUE	233	NA	107.029	TRUE	80.0005	60.4724	59.253	12.8652	6.13308	1.26695	1.09277	0.971776	0.371064	0.200896	NA	NA	NA	NA	NA	NA	NA	65.5162	8.07018	8.79543	6.64242	5.16318	0.842137	-14.4944	-6.28276
tr15114	chr1	151070761	151125542	54782	+	HAVANA	ENSG00000143458.12	protein_coding	GABPB2	GABPB2-202	tr15114	TRUE	TRUE	148	TRUE	19.9223	NA	3.31403	3.21285	3.44369	4.63455	3.66222	4.23308	6.49021	4.5469	1.54178	1.06428	1.5221	2.44948	1.57173	0.398201	0.353841	NA	NA	58.2239	29.6108	7.58655	8.37842	5.31965	2.4497	0.377021	-0.494963
tr26439	chr1	151156649	151159749	3101	+	HAVANA	ENSG00000163154.6	protein_coding	TNFAIP8L2	TNFAIP8L2-201	tr26439	TRUE	TRUE	113	TRUE	18.5472	TRUE	3.87234	34.9497	37.6798	43.0762	42.8903	0.227653	0.462572	0.977043	1.60199	1.90698	0.061554	0.0145166	0.0271887	0.0397887	0.0492372	TRUE	iMacII	NA	NA	NA	NA	NA	NA	NA	NA
tr18453	chr1	151159748	151165902	6155	-	HAVANA	ENSG00000163155.12	protein_coding	LYSMD1	LYSMD1-201	tr18453	TRUE	TRUE	99	TRUE	12.5	TRUE	1.09699	0.730295	0.440196	0.595556	0.249512	0.460654	0.273311	0.184092	0.153906	0.156588	0.524311	0.443706	0.518354	0.382386	0.823831	TRUE	preB	10.2047	30.8456	10.045	15.212	0.704165	1.40551	-0.557861	0.822475
tr27208	chr1	151176873	151190213	13341	-	ENSEMBL	ENSG00000163159.14	protein_coding	VPS72	VPS72-206	tr27208	TRUE	TRUE	99	TRUE	0	NA	37.4674	29.73	25.7644	15.772	17.0573	7.37279	7.00804	6.52029	5.27314	4.87818	0.245804	0.291709	0.314285	0.414828	0.352173	NA	NA	238.181	188.339	9.51154	7.33158	17.3573	17.8061	-1.1586	0.0420515
tr21701	chr1	151254734	151267479	12746	+	HAVANA	ENSG00000159352.16	protein_coding	PSMD4	PSMD4-202	tr21701	TRUE	TRUE	53	TRUE	0	NA	52.6384	61.153	55.4762	39.4938	25.171	0.872719	1.57693	2.66929	3.47723	4.28297	0.0217237	0.0311561	0.0595424	0.109021	0.2109	NA	NA	199.314	336.65	7.69486	6.70596	17.954	34.7971	-1.93185	0.276634
tr27844	chr1	151288191	151289539	1349	+	HAVANA	ENSG00000143373.18	protein_coding	ZNF687	ZNF687-207	tr27844	TRUE	TRUE	85	TRUE	31.5193	NA	14.7219	16.2458	17.7976	13.0054	15.5943	0.162564	0.294038	0.331143	0.282655	0.325159	0.0133826	0.0220672	0.0226654	0.027563	0.0253475	NA	NA	13.0408	11.1418	17.8171	42.2456	0.507332	0.182809	-28.0182	-84.3038
tr21675	chr1	151399573	151401937	2365	+	HAVANA	ENSG00000159377.11	protein_coding	PSMB4	PSMB4-201	tr21675	TRUE	TRUE	28	NA	94.8613	NA	111.854	115.906	100.541	50.3589	38.792	0.477125	0.328613	0.430953	0.315512	0.40151	NA	NA	NA	NA	NA	NA	NA	181.203	196.54	6.87022	7.18907	18.2818	18.9498	-5.11833	-1.0471
tr26871	chr1	151540323	151583576	43254	+	ENSEMBL	ENSG00000143367.16	protein_coding	TUFT1	TUFT1-201	tr26871	TRUE	TRUE	24	TRUE	28.6201	NA	0.483882	0.392698	0.368308	0.545341	0.181693	0.288645	0.281329	0.33904	0.490849	0.499268	0.782974	0.916992	1.13026	1.12017	3.49821	NA	NA	66.1581	51.3246	6.0968	8.35656	7.52153	4.2572	0.935667	0.957321
tr12998	chr1	151700058	151716803	16746	-	HAVANA	ENSG00000159409.15	protein_coding	CELF3	CELF3-201	tr12998	TRUE	NA	NA	NA	NA	TRUE	0.383405	0.155452	0.17602	0.0358311	0.0016659	0	0	0	0.00181474	0	NA	NA	NA	NA	NA	NA	NA	NA	NA	NA	NA	NA	NA	NA	NA
tr22143	chr1	151710433	151729606	19174	+	HAVANA	ENSG00000178796.13	protein_coding	RIIAD1	RIIAD1-201	tr22143	TRUE	NA	NA	NA	NA	NA	0.0309929	0.00220302	0	0	0	0	0.00203403	0	0.00182113	0.0018097	NA	NA	NA	NA	NA	NA	NA	NA	NA	NA	NA	NA	NA	NA	NA
tr19384	chr1	151759647	151763496	3850	-	HAVANA	ENSG00000143436.11	protein_coding	MRPL9	MRPL9-202	tr19384	TRUE	TRUE	30	TRUE	23.8803	TRUE	43.3377	43.825	33.9072	20.2335	13.7693	1.2999	0.992357	1.11167	1.04349	1.28624	0.0306359	0.0246265	0.0356528	0.0545058	0.103203	TRUE	peak	137.378	99.5681	8.00786	7.97811	11.8912	8.65059	-2.64452	-0.591721
tr20337	chr1	151763578	151771332	7755	+	HAVANA	ENSG00000143450.17	protein_coding	OAZ3	OAZ3-204	tr20337	TRUE	TRUE	19	TRUE	45.9586	NA	0.0980065	0.0301382	0.0745783	0.0691243	0.412977	0.814303	0.547076	0.76472	0.752561	0.825512	9.68368	10.438	41.0037	4.88759	1.39307	NA	NA	60.4775	65.8893	10.6266	9.17541	3.94479	4.97754	0.975155	0.917032
tr18259	chr1	151800264	151805419	5156	-	HAVANA	ENSG00000213171.3	protein_coding	LINGO4	LINGO4-201	tr18259	TRUE	NA	NA	NA	NA	NA	0.0428813	0.075473	0.0498406	0	0	0.0749718	0.0229451	0.0308664	0.00362948	0.0146926	NA	NA	NA	NA	NA	NA	NA	4.66612	0.912795	63.1843	26.7976	0.0511885	0.0236104	0.162285	1
tr23536	chr1	151806958	151814789	7832	-	HAVANA	ENSG00000143365.19	protein_coding	RORC	RORC-203	tr23536	TRUE	NA	NA	NA	NA	NA	0.0952342	0.120502	0.11119	0.0603275	0	0.0928639	0.0186419	0.0304653	0.00906728	0.0109382	NA	NA	NA	NA	NA	NA	NA	NA	NA	NA	NA	NA	NA	NA	NA
tr26177	chr1	151870866	151909511	38646	-	HAVANA	ENSG00000159445.13	protein_coding	THEM4	THEM4-201	tr26177	TRUE	NA	NA	NA	NA	NA	0.0134993	0.0216228	0	0	0	0	0	0.00226205	0	0	NA	NA	NA	NA	NA	NA	NA	NA	NA	NA	NA	NA	NA	NA	NA
tr24466	chr1	151982915	151993859	10945	-	HAVANA	ENSG00000197747.9	protein_coding	S100A10	S100A10-202	tr24466	TRUE	TRUE	118	TRUE	32.909	TRUE	25.41	18.191	36.223	102.491	89.1052	0.0176636	0.018603	0.0713908	0.158768	0.228424	0.00088202	0.00125118	0.00246573	0.00183072	0.00309463	NA	NA	10.1001	62.2413	8.43352	12.7209	0.830125	3.39146	-29.6099	-25.2734
tr24467	chr1	152032506	152037004	4499	-	HAVANA	ENSG00000163191.6	protein_coding	S100A11	S100A11-201	tr24467	TRUE	TRUE	17	TRUE	15.6826	TRUE	54.4737	155.187	271.202	755.114	865.103	0.295635	0.911936	2.88784	6.83146	8.64451	0.00614801	0.00647383	0.0112613	0.00824106	0.0093058	TRUE	iMacI	14.1398	415.381	8.13648	7.22471	1.20457	39.8522	-44.2226	-20.7078
tr26060	chr1	152106317	152114080	7764	-	HAVANA	ENSG00000159450.12	protein_coding	TCHH	TCHH-201	tr26060	TRUE	NA	NA	NA	NA	TRUE	0.24062	0.143318	0.0901892	0.0494271	0.0342411	0	0	0	0	0	NA	NA	NA	NA	NA	NA	NA	NA	NA	NA	NA	NA	NA	NA	NA
tr16169	chr1	152212076	152224193	12118	-	HAVANA	ENSG00000197915.7	protein_coding	HRNR	HRNR-201	tr16169	NA	NA	NA	NA	NA	NA	0	0	0	0	0	0	0	0	0	0	NA	NA	NA	NA	NA	NA	NA	NA	NA	NA	NA	NA	NA	NA	NA
tr14901	chr1	152348735	152360006	11272	-	HAVANA	ENSG00000143520.6	protein_coding	FLG2	FLG2-201	tr14901	NA	NA	NA	NA	NA	NA	0.0041849	0	0	0	0	0	0	0	0	0	NA	NA	NA	NA	NA	NA	NA	NA	NA	NA	NA	NA	NA	NA	NA
tr17103	chr1	152786214	152787702	1489	+	HAVANA	ENSG00000186226.9	protein_coding	LCE1E	LCE1E-202	tr17103	NA	NA	NA	NA	NA	NA	0	0	0	0	0	0.00194621	0	0	0.00545061	0	NA	NA	NA	NA	NA	NA	NA	NA	NA	NA	NA	NA	NA	NA	NA
tr16673	chr1	152908546	152911886	3341	+	HAVANA	ENSG00000163207.7	protein_coding	IVL	IVL-201	tr16673	NA	NA	NA	NA	NA	NA	0	0	0	0	0	0	0	0	0	0	NA	NA	NA	NA	NA	NA	NA	NA	NA	NA	NA	NA	NA	NA	NA
tr25650	chr1	153039732	153041120	1389	-	HAVANA	ENSG00000163216.7	protein_coding	SPRR2D	SPRR2D-201	tr25650	TRUE	NA	NA	NA	NA	NA	0	0.046683	0	0	0	0	0	0	0	0	NA	NA	NA	NA	NA	NA	NA	NA	NA	NA	NA	NA	NA	NA	NA
tr25649	chr1	153056120	153057512	1393	-	HAVANA	ENSG00000241794.2	protein_coding	SPRR2A	SPRR2A-201	tr25649	TRUE	NA	NA	NA	NA	TRUE	0	2.35209	0.289113	0.655366	0.247033	0	0.00418623	0	0.0109012	0.0036194	NA	NA	NA	NA	NA	NA	NA	NA	NA	NA	NA	NA	NA	NA	NA
tr21029	chr1	153297862	153310718	12857	-	HAVANA	ENSG00000159527.3	protein_coding	PGLYRP3	PGLYRP3-201	tr21029	TRUE	NA	NA	NA	NA	NA	0	0.0205876	0.0760282	0	0.0146116	0	0	0.00429862	0	0	NA	NA	NA	NA	NA	NA	NA	NA	NA	NA	NA	NA	NA	NA	NA
tr24479	chr1	153357854	153361023	3170	+	HAVANA	ENSG00000163220.11	protein_coding	S100A9	S100A9-201	tr24479	TRUE	TRUE	35	TRUE	70.8394	TRUE	3.9302	268.017	1460.29	2739.88	2062.51	0.00793996	3.28017	11.7155	12.1623	12.4917	0.0120671	0.0125149	0.00751575	0.00448735	0.00632079	TRUE	iMacII	NA	NA	NA	NA	NA	NA	NA	NA
tr24468	chr1	153373711	153375621	1911	-	HAVANA	ENSG00000163221.9	protein_coding	S100A12	S100A12-201	tr24468	TRUE	TRUE	248	TRUE	0	TRUE	0.354925	21.4813	97.9466	215.223	142.986	0	0.0440548	0.235326	0.739273	0.561639	0	0.00223293	0.00283573	0.0038409	0.00450161	TRUE	iMacI	NA	NA	NA	NA	NA	NA	NA	NA
tr24478	chr1	153390032	153391073	1042	-	HAVANA	ENSG00000143546.10	protein_coding	S100A8	S100A8-202	tr24478	TRUE	TRUE	46	TRUE	0	TRUE	2.67626	91.3699	917.039	2948.86	1936.53	0	0.243117	1.92157	4.28687	4.61231	0	0.00292777	0.00234593	0.00168928	0.00278424	TRUE	iMacI	0.40584	405.226	34.0022	5.71124	0.00827321	49.1805	-322.486	-38.3759
tr24477	chr1	153417944	153419355	1412	+	HAVANA	ENSG00000184330.12	protein_coding	S100A7A	S100A7A-201	tr24477	NA	NA	NA	NA	NA	NA	0	0	0	0	0	0	0	0	0	0	NA	NA	NA	NA	NA	NA	NA	NA	NA	NA	NA	NA	NA	NA	NA
tr24476	chr1	153457744	153460651	2908	-	HAVANA	ENSG00000143556.9	protein_coding	S100A7	S100A7-202	tr24476	TRUE	NA	NA	NA	NA	NA	0.0381254	0.0349727	0.0452454	0	0.143085	0	0	0.00226205	0	0	NA	NA	NA	NA	NA	NA	NA	NA	NA	NA	NA	NA	NA	NA	NA
tr24475	chr1	153534599	153535991	1393	-	HAVANA	ENSG00000197956.10	protein_coding	S100A6	S100A6-201	tr24475	TRUE	TRUE	139	NA	118.584	TRUE	2.4538	4.05642	15.2055	62.7905	61.2133	0.0137929	0.029521	0.201781	0.807771	1.11118	NA	NA	NA	NA	NA	NA	NA	NA	NA	NA	NA	NA	NA	NA	NA
tr24474	chr1	153537157	153540694	3538	-	HAVANA	ENSG00000196420.7	protein_coding	S100A5	S100A5-201	tr24474	TRUE	TRUE	183	TRUE	58.0431	NA	0.285231	0.259239	0.717104	0.769081	0.943849	0.0393379	0.0335691	0.162533	0.359896	0.246684	0.14297	0.164114	0.313278	0.523434	0.345133	NA	NA	NA	NA	NA	NA	NA	NA	NA	NA
tr24473	chr1	153543621	153545806	2186	-	HAVANA	ENSG00000196154.12	protein_coding	S100A4	S100A4-204	tr24473	TRUE	TRUE	198	TRUE	2.10819	TRUE	37.4321	17.3653	91.7193	147.192	104.123	0.813926	0.199561	0.997086	2.78996	2.30776	0.0319694	0.0144318	0.0144223	0.0246978	0.0254997	NA	NA	59.5508	699.359	6.07292	4.53407	6.79697	106.915	-4.50718	0.0261109
tr24472	chr1	153547329	153549258	1930	-	HAVANA	ENSG00000188015.10	protein_coding	S100A3	S100A3-202	tr24472	TRUE	NA	NA	NA	NA	NA	0	0	0.131608	0.159706	0	0	0	0	0.00181474	0.00177277	NA	NA	NA	NA	NA	NA	NA	NA	NA	NA	NA	NA	NA	NA	NA
tr24471	chr1	153561340	153565830	4491	-	HAVANA	ENSG00000196754.13	protein_coding	S100A2	S100A2-206	tr24471	TRUE	NA	NA	NA	NA	NA	0.0752615	0.206108	0.612298	0.506171	0.174748	0.00192785	0.0125587	0.0303905	0.0690103	0.0519244	NA	NA	NA	NA	NA	NA	NA	3.80335	11.1036	10.1624	6.52257	0.259415	1.17997	0.70988	0.851905
tr24469	chr1	153618787	153628248	9462	-	HAVANA	ENSG00000189171.14	protein_coding	S100A13	S100A13-205	tr24469	TRUE	TRUE	105	TRUE	0	TRUE	25.3226	87.6877	108.764	44.6208	22.5379	0.321505	0.494945	0.278968	0.292563	0.230294	0.0122463	0.00592876	0.00260292	0.00729716	0.0134899	TRUE	peak	3.31714	2.6163	11.7342	292.609	0.195946	0.00619763	-128.233	-3635.54
tr24465	chr1	153628434	153632039	3606	+	HAVANA	ENSG00000160678.12	protein_coding	S100A1	S100A1-201	tr24465	TRUE	NA	NA	NA	NA	TRUE	22.2759	23.6144	58.8341	48.1976	58.2266	0.0471888	0.00898023	0.0535418	0.0752014	0.104244	NA	NA	NA	NA	NA	NA	NA	4.54548	12.9696	21.5928	8.83178	0.145914	1.0179	-151.664	-56.203
tr25205	chr1	153658703	153661852	3150	+	HAVANA	ENSG00000143553.11	protein_coding	SNAPIN	SNAPIN-201	tr25205	TRUE	TRUE	52	TRUE	1.72884	NA	11.9629	10.7924	12.1256	9.64132	9.58988	1.13061	0.865593	1.63432	3.12096	3.87695	0.11698	0.0990892	0.166753	0.403633	0.510587	NA	NA	110.091	165.725	5.39144	5.38371	14.1538	21.3369	0.154789	0.550549
tr16530	chr1	153661788	153670993	9206	-	HAVANA	ENSG00000143621.17	protein_coding	ILF2	ILF2-201	tr16530	TRUE	TRUE	228	NA	82.797	TRUE	152.08	127.511	96.031	53.9667	41.2763	6.88576	2.56665	3.19826	2.02855	2.09332	NA	NA	NA	NA	NA	NA	NA	404.914	295.349	6.40939	5.97817	43.7897	34.2447	-2.47296	-0.205335
tr20195	chr1	153678688	153693992	15305	+	HAVANA	ENSG00000169418.10	protein_coding	NPR1	NPR1-202	tr20195	TRUE	NA	NA	NA	NA	TRUE	0.451024	1.15864	1.0466	0.404753	0.274393	0.00513183	0.0119911	0.0148045	0.0136451	0.00983393	NA	NA	NA	NA	NA	NA	NA	NA	NA	NA	NA	NA	NA	NA	NA
tr9867	chr1	153975850	153986246	10397	-	HAVANA	ENSG00000285641.1	protein_coding	AL358472.6	AL358472.6-201	tr9867	TRUE	NA	NA	NA	NA	NA	32.2135	52.2043	45.0096	29.2561	31.8151	0.0054465	0.0377337	0.0353763	0.0514778	0.0175944	NA	NA	NA	NA	NA	NA	NA	NA	NA	NA	NA	NA	NA	NA	NA
tr21832	chr1	153981650	153986339	4690	-	HAVANA	ENSG00000143545.10	protein_coding	RAB13	RAB13-201	tr21832	TRUE	TRUE	42	TRUE	12.1244	TRUE	32.5151	87.5516	82.4405	57.2722	80.8125	0.0210378	0.160174	0.167692	0.0908976	0.0887287	0.000836327	0.00226817	0.00258625	0.00199565	0.00137878	TRUE	peak	4.59777	24.3506	10.0823	6.66574	0.316092	2.53214	-101.866	-30.9147
tr24192	chr1	153990762	153992155	1394	+	HAVANA	ENSG00000177954.14	protein_coding	RPS27	RPS27-205	tr24192	TRUE	TRUE	42	TRUE	0	TRUE	7312.32	7113.24	5433.64	2088.67	1446.81	12.073	7.01967	8.86387	10.173	11.6268	0.00198917	0.00119226	0.0019736	0.00592203	0.0100688	TRUE	preB	751.245	905.367	5.10719	4.85651	101.959	129.219	-70.7184	-10.1966
tr20308	chr1	153992694	154155116	162423	-	ENSEMBL	ENSG00000143552.9	protein_coding	NUP210L	NUP210L-201	tr20308	TRUE	TRUE	81	TRUE	44.3917	NA	0.446767	0.420981	0.369086	0.261554	0.426432	1.93415	4.27659	3.65732	2.80846	2.71736	5.44211	13.0698	12.035	13.254	7.92486	NA	NA	21.6718	44.1405	31.4171	28.1629	0.478138	1.08639	0.0656115	0.607477
tr12408	chr1	154199085	154206333	7249	-	HAVANA	ENSG00000163263.7	protein_coding	C1orf189	C1orf189-201	tr12408	TRUE	TRUE	60	TRUE	0	NA	0.171411	0.263205	0.155605	0.375938	0.0670867	4.23231	5.20534	4.12422	4.54877	3.98001	35.3415	23.6144	31.5185	25.9387	144.69	NA	NA	5.83319	7.30458	21.7218	17.4697	0.186138	0.289824	0.0791199	0.768526
tr15806	chr1	154272629	154275875	3247	+	HAVANA	ENSG00000143575.15	protein_coding	HAX1	HAX1-201	tr15806	TRUE	TRUE	16	TRUE	13.7032	TRUE	56.0185	38.0668	34.5621	21.6105	17.6506	2.85174	2.58587	2.85707	4.01482	4.04391	0.0609843	0.0818446	0.0994232	0.227546	0.276012	TRUE	preB	92.995	124.201	14.1058	12.2625	4.56971	7.02059	-11.2587	-1.51412
tr24819	chr1	154479481	154489166	9686	-	HAVANA	ENSG00000169291.10	protein_coding	SHE	SHE-203	tr24819	TRUE	NA	NA	NA	NA	NA	0.0384454	0.0851347	0.0919612	0.0437598	0.00918917	0.00993788	0.00406806	0	0.00180379	0	NA	NA	NA	NA	NA	NA	NA	NA	NA	NA	NA	NA	NA	NA	NA
tr26076	chr1	154521366	154548147	26782	+	HAVANA	ENSG00000163239.12	protein_coding	TDRD10	TDRD10-205	tr26076	TRUE	NA	NA	NA	NA	NA	0.0542192	0.00785188	0	0	0	0.00399583	0.0041662	0.00206147	0	0.00368096	NA	NA	NA	NA	NA	NA	NA	NA	NA	NA	NA	NA	NA	NA	NA
tr16775	chr1	154697455	154870281	172827	-	HAVANA	ENSG00000143603.19	protein_coding	KCNN3	KCNN3-201	tr16775	TRUE	NA	NA	NA	NA	TRUE	0.0865251	0.041133	0.0322487	0.0055914	0.00334473	0.0276606	0.00203403	0.0113103	0.0127224	0.0296569	NA	NA	NA	NA	NA	NA	NA	7.15303	4.4419	12.1166	6.33278	0.409198	0.486183	0.78855	0.99312
tr21263	chr1	154924740	154936719	11980	-	HAVANA	ENSG00000163344.6	protein_coding	PMVK	PMVK-201	tr21263	TRUE	TRUE	92	TRUE	20.9658	TRUE	16.546	8.4876	8.58696	8.41574	6.41994	2.39074	0.913198	1.27493	2.01258	2.35868	0.12895	0.104106	0.156617	0.252313	0.389999	TRUE	preB	55.8246	106.374	10.728	10.0881	3.60688	7.3089	-3.58733	0.121627
tr20823	chr1	154944080	154956099	12020	-	HAVANA	ENSG00000163346.17	protein_coding	PBXIP1	PBXIP1-202	tr20823	TRUE	TRUE	126	TRUE	36.374	TRUE	17.5128	6.37301	8.02899	6.39769	7.09494	3.9794	1.7942	1.6223	1.87803	1.67471	0.229805	0.26409	0.184896	0.289829	0.22843	TRUE	bend	93.3605	64.3552	7.76504	5.64478	8.33384	7.90246	-1.10141	0.102185
tr21810	chr1	154957026	154961782	4757	-	HAVANA	ENSG00000163348.4	protein_coding	PYGO2	PYGO2-202	tr21810	TRUE	TRUE	48	TRUE	26.0845	TRUE	9.58793	5.90833	5.69176	4.40706	3.33949	2.90612	2.96836	3.29571	3.84435	4.31531	0.371316	0.610051	0.725895	1.0876	1.57331	TRUE	preB	222.743	162.971	11.4556	14.2351	13.4776	7.93549	0.288602	0.57917
tr13193	chr1	154974681	154979251	4571	+	HAVANA	ENSG00000173207.13	protein_coding	CKS1B	CKS1B-201	tr13193	TRUE	TRUE	20	TRUE	64.6852	TRUE	33.8638	18.5407	16.3602	8.19165	5.63352	5.4918	2.56884	3.97659	2.12449	1.65305	0.12122	0.126408	0.24948	0.247627	0.295941	TRUE	preB	108.041	31.6207	7.52824	6.52085	9.94768	3.36119	-2.40419	-0.676049
tr27581	chr1	155014448	155016981	2534	+	HAVANA	ENSG00000160685.13	protein_coding	ZBTB7B	ZBTB7B-201	tr27581	TRUE	TRUE	84	TRUE	33.3117	TRUE	12.0526	6.32983	13.0532	30.9399	40.773	0.126275	0.125114	0.182792	0.612718	0.631093	0.0118129	0.0216992	0.0143974	0.0207674	0.0163173	TRUE	bend	NA	NA	NA	NA	NA	NA	NA	NA
tr13760	chr1	155033941	155035235	1295	+	HAVANA	ENSG00000163357.11	protein_coding	DCST1	DCST1-203	tr13760	TRUE	NA	NA	NA	NA	NA	0.0297553	0.0193425	0	0	0	0.00390709	0	0.00432353	0.00544606	0.00552759	NA	NA	NA	NA	NA	NA	NA	0.25	0.777876	222.945	25.4239	0.000777262	0.0212077	-37.2822	1
tr14237	chr1	155063740	155069553	5814	+	HAVANA	ENSG00000243364.8	protein_coding	EFNA4	EFNA4-202	tr14237	TRUE	TRUE	124	TRUE	33.8101	TRUE	16.4335	8.92257	8.26215	5.90159	3.87472	1.72074	1.2135	1.3512	1.44127	1.46465	0.12762	0.167998	0.200675	0.298795	0.463091	TRUE	preB	164.659	117.054	5.1764	5.70689	22.0488	14.2172	0.254675	0.727462
tr10779	chr1	155063748	155086807	23060	+	HAVANA	ENSG00000251246.1	protein_coding	AL691442.2	AL691442.2-201	tr10779	TRUE	TRUE	116	TRUE	33.8101	TRUE	1.18073	0.768473	0.547052	0.38272	0.176426	1.72276	1.21352	1.3512	1.44308	1.46079	1.76217	2.17941	3.03278	4.75556	10.7122	TRUE	preB	164.659	117.054	5.1764	5.70689	22.0488	14.2172	0.946449	0.987591
tr14236	chr1	155078837	155087538	8702	+	HAVANA	ENSG00000143590.14	protein_coding	EFNA3	EFNA3-201	tr14236	TRUE	TRUE	247	TRUE	5.65685	TRUE	2.73237	1.12702	0.963211	1.01671	0.621781	0.14762	0.186346	0.190289	0.125466	0.131006	0.0956448	0.22842	0.19747	0.206309	0.321817	TRUE	preB	4.77672	1.10863	60.9341	13.1591	0.0543369	0.0583968	-49.2858	-9.64753
tr14021	chr1	155139891	155140531	641	-	HAVANA	ENSG00000179085.8	protein_coding	DPM3	DPM3-203	tr14021	TRUE	TRUE	109	TRUE	67.9434	TRUE	87.7583	60.0186	72.8059	36.6788	24.8379	0.258935	0.24934	0.361439	1.16839	1.3134	0.00325767	0.0048519	0.00577818	0.0373019	0.0622961	TRUE	preB	64.8924	147.339	8.41711	7.31033	5.34388	13.9704	-15.4222	-0.777897
tr17040	chr1	155169408	155173333	3926	-	HAVANA	ENSG00000163463.12	protein_coding	KRTCAP2	KRTCAP2-201	tr17040	TRUE	TRUE	107	TRUE	0	TRUE	106.193	109.984	99.7808	54.2568	35.9154	1.39653	1.43651	1.97577	3.30969	3.76851	0.0158752	0.0160466	0.0243047	0.0748737	0.128928	TRUE	peak	146.4	208.628	7.95727	6.90431	12.7527	20.9449	-7.3271	-0.714758
tr10788	chr1	155169409	155187272	17864	-	HAVANA	ENSG00000273088.2	protein_coding	AL713999.1	AL713999.1-201	tr10788	TRUE	TRUE	113	TRUE	29.0689	TRUE	84.1789	86.9756	78.7851	42.8734	28.4886	0.0680944	0.0303384	0.0657855	0.340048	0.439477	0.00087431	0.000424567	0.000944731	0.00832889	0.0164661	TRUE	peak	NA	NA	NA	NA	NA	NA	NA	NA
tr19723	chr1	155185826	155192915	7090	-	ENSEMBL	ENSG00000185499.16	protein_coding	MUC1	MUC1-225	tr19723	TRUE	TRUE	194	TRUE	19.4454	TRUE	1.22934	1.01307	0.823775	2.78837	2.85932	0.293897	0.159352	0.225971	0.274469	0.312413	0.291072	0.193558	0.294273	0.0934504	0.103723	TRUE	bend	0.865425	5.70704	81.7194	16.1421	0.00734057	0.245062	-166.472	-10.6678
tr19721	chr1	155209247	155213824	4578	+	HAVANA	ENSG00000173171.14	protein_coding	MTX1	MTX1-207	tr19721	TRUE	TRUE	44	TRUE	3.83116	NA	5.94057	7.52341	4.97092	2.74386	2.10461	1.72963	1.8647	1.50179	2.06063	2.15245	0.385111	0.284773	0.34419	0.878361	1.20226	NA	NA	124.85	91.1246	6.29713	5.69572	13.7426	11.0895	0.567726	0.810216
tr24538	chr1	155255981	155262360	6380	-	HAVANA	ENSG00000116521.11	protein_coding	SCAMP3	SCAMP3-201	tr24538	TRUE	TRUE	91	TRUE	0.632456	TRUE	18.7184	25.6483	16.5093	10.4126	5.339	34.1174	37.0109	33.5702	46.2544	44.4135	2.30666	1.71789	2.40749	5.3278	9.89323	TRUE	peak	105.869	72.0839	30.2394	50.3527	2.42674	0.992295	-6.7134	-4.38046
tr15826	chr1	155277463	155289848	12386	+	HAVANA	ENSG00000143630.10	protein_coding	HCN3	HCN3-201	tr15826	TRUE	TRUE	61	TRUE	0	TRUE	2.66322	1.04262	1.47425	0.767695	0.572175	0.275915	0.26135	0.411537	0.256371	0.377316	0.130095	0.306958	0.347069	0.410867	1.32228	TRUE	preB	10.7052	4.16821	8.88891	15.064	0.834777	0.191794	-2.19034	-1.98328
tr25917	chr1	155859567	155885199	25633	+	HAVANA	ENSG00000132718.9	protein_coding	SYT11	SYT11-201	tr25917	TRUE	TRUE	42	TRUE	13.0931	NA	12.1701	8.19407	6.98622	7.0844	6.22267	1.70837	1.17525	1.1093	0.304907	0.32094	0.156321	0.176835	0.186074	0.0518041	0.0599954	NA	NA	146.622	24.7521	4.43659	5.90208	22.9074	2.90692	0.468727	-1.14064
tr24458	chr1	155941638	155943087	1450	+	HAVANA	ENSG00000173080.6	protein_coding	RXFP4	RXFP4-201	tr24458	TRUE	TRUE	44	TRUE	0	NA	0	0	0	0.102788	0	0	0	0	0.0387263	0.0137389	NA	NA	NA	0.826133	NA	NA	NA	NA	NA	NA	NA	NA	NA	NA	NA
tr25716	chr1	156009048	156020951	11904	-	HAVANA	ENSG00000163479.14	protein_coding	SSR2	SSR2-201	tr25716	TRUE	TRUE	108	TRUE	0	TRUE	118.272	99.9437	88.3764	66.3125	44.5349	1.5045	1.25202	1.52446	1.42191	1.30053	0.013737	0.0139564	0.0199639	0.0245517	0.0345067	TRUE	preB	91.9865	229.637	7.39593	6.05513	8.62098	26.2872	-12.7191	-0.694168
tr26992	chr1	156035299	156053798	18500	-	HAVANA	ENSG00000160803.8	protein_coding	UBQLN4	UBQLN4-201	tr26992	TRUE	NA	NA	NA	NA	TRUE	16.2932	17.1477	11.5203	11.2453	6.64393	0.114405	0.0919613	0.0705245	0.136218	0.09225	NA	NA	NA	NA	NA	NA	NA	7.41115	6.32979	11.5955	7.02455	0.443017	0.624591	-35.7779	-9.63725
tr17077	chr1	156054782	156058506	3725	+	HAVANA	ENSG00000116586.12	protein_coding	LAMTOR2	LAMTOR2-203	tr17077	TRUE	TRUE	111	TRUE	0	NA	61.9327	50.3252	52.9245	43.6521	43.2493	2.39513	3.15658	3.38593	6.98881	5.8805	0.0480939	0.0771254	0.0794171	0.199449	0.169048	NA	NA	57.7255	99.3123	7.65531	7.11069	5.22673	9.68092	-10.8492	-3.46748
tr21841	chr1	156061189	156066282	5094	+	HAVANA	ENSG00000132698.15	protein_coding	RAB25	RAB25-202	tr21841	TRUE	NA	NA	NA	NA	NA	0	0.153039	0.197255	0.1696	0.00713003	0.0352638	0.0414691	0.0564619	0.0581457	0.0497791	NA	NA	NA	NA	NA	NA	NA	NA	NA	NA	NA	NA	NA	NA	NA
tr18653	chr1	156072013	156082465	10453	-	HAVANA	ENSG00000254726.3	protein_coding	MEX3A	MEX3A-202	tr18653	TRUE	TRUE	71	TRUE	10.926	TRUE	18.5422	13.5435	5.95361	3.02938	2.66994	2.42337	1.40786	1.24822	0.594491	0.440908	0.161289	0.128413	0.259444	0.24561	0.208083	TRUE	preB	73.6566	16.199	8.4698	6.12842	6.02788	1.83217	-2.07608	-0.457257
tr18286	chr1	156082600	156083613	1014	+	HAVANA	ENSG00000160789.20	protein_coding	LMNA	LMNA-215	tr18286	TRUE	TRUE	137	TRUE	0	TRUE	0.619113	0.895839	0.679079	1.02568	0.00684515	0.167489	0.116684	0.181923	0.272754	0.271978	0.319008	0.120166	0.225043	0.187805	18.2951	TRUE	peak	8.20117	8.93465	12.6823	6.64866	0.448233	0.93147	-0.381229	0.992651
tr24958	chr1	156194089	156212796	18708	+	HAVANA	ENSG00000160785.13	protein_coding	SLC25A44	SLC25A44-201	tr24958	TRUE	TRUE	48	TRUE	0	NA	8.66654	11.838	9.809	12.6115	13.6071	1.36968	2.66185	5.18168	6.31752	7.74607	0.188771	0.269605	0.630231	0.602236	0.687298	NA	NA	227.001	272.237	5.95578	6.95293	26.4189	27.1397	0.671957	0.498627
tr12090	chr1	156242189	156243289	1101	+	HAVANA	ENSG00000242252.2	protein_coding	BGLAP	BGLAP-202	tr12090	TRUE	TRUE	54	TRUE	0	NA	1.27821	2.28857	1.97723	1.67815	0.77337	0.0541138	0.144554	0.188094	0.268386	0.215336	0.0680597	0.0710751	0.119833	0.201577	0.331105	NA	NA	NA	NA	NA	NA	NA	NA	NA	NA
tr25154	chr1	156249224	156282825	33602	-	HAVANA	ENSG00000198952.8	protein_coding	SMG5	SMG5-201	tr25154	TRUE	TRUE	101	TRUE	2.06559	NA	23.8273	31.4486	24.6393	21.1933	12.8231	1.14477	1.26575	1.21963	1.41364	1.71991	0.0589437	0.0488934	0.0589502	0.0812233	0.169837	NA	NA	357.068	307.429	5.93502	6.24195	41.7017	34.139	0.428624	0.624385
tr27164	chr1	156298624	156299307	684	-	HAVANA	ENSG00000189030.10	protein_coding	VHLL	VHLL-201	tr27164	TRUE	TRUE	46	TRUE	25.6158	TRUE	0.88271	0.89887	0.429819	0.794382	0	0.349114	0.331682	0.186313	0.301771	0.249689	0.481912	0.369502	0.515411	0.376189	NA	NA	NA	NA	NA	NA	NA	NA	NA	NA	NA
tr26757	chr1	156337314	156346995	9682	+	HAVANA	ENSG00000163467.11	protein_coding	TSACC	TSACC-205	tr26757	TRUE	NA	NA	NA	NA	NA	0.748828	0.490186	0.505737	0.202679	0	0.00270211	0	0.00387646	0	0.00247449	NA	NA	NA	NA	NA	NA	NA	NA	NA	NA	NA	NA	NA	NA	NA
tr22112	chr1	156369212	156371879	2668	+	HAVANA	ENSG00000132677.13	protein_coding	RHBG	RHBG-202	tr22112	NA	NA	NA	NA	NA	NA	0	0	0	0	0	0	0	0	0	0	NA	NA	NA	NA	NA	NA	NA	NA	NA	NA	NA	NA	NA	NA	NA
tr12416	chr1	156404257	156409030	4774	-	HAVANA	ENSG00000125462.18	protein_coding	C1orf61	C1orf61-220	tr12416	NA	NA	NA	NA	NA	NA	0.0030041	0	0	0.01779	0	0	0	0.00412295	0.00181474	0.00554605	NA	NA	NA	NA	NA	NA	NA	NA	NA	NA	NA	NA	NA	NA	NA
tr16600	chr1	156525405	156572565	47161	-	HAVANA	ENSG00000183856.11	protein_coding	IQGAP3	IQGAP3-201	tr16600	TRUE	TRUE	40	TRUE	0	TRUE	12.8746	14.2604	18.0755	8.54745	5.71911	0.314001	0.681711	1.02394	0.359797	0.268728	0.0237789	0.0520955	0.0609542	0.0457685	0.0478812	TRUE	peak	42.9986	19.3493	8.17933	6.77623	3.64386	1.97926	-2.53322	-1.88952
tr19876	chr1	156591776	156594299	2524	+	HAVANA	ENSG00000163382.12	protein_coding	NAXE	NAXE-203	tr19876	TRUE	TRUE	109	TRUE	52.3807	TRUE	47.3433	18.0682	20.2714	11.3969	11.6385	2.09428	1.9927	1.87748	2.30378	2.36158	0.0462826	0.11148	0.0971862	0.215178	0.22824	TRUE	preB	67.9753	29.6916	31.9933	36.9692	1.47271	0.556697	-31.147	-19.9064
tr19994	chr1	156668763	156677407	8645	-	HAVANA	ENSG00000132688.11	protein_coding	NES	NES-201	tr19994	TRUE	NA	NA	NA	NA	TRUE	2.21858	0.317604	0.396468	0.231575	0.125926	0.0415426	0.027624	0.00618442	0.00180379	0.00577996	NA	NA	NA	NA	NA	NA	NA	NA	NA	NA	NA	NA	NA	NA	NA
tr15833	chr1	156742109	156751675	9567	-	HAVANA	ENSG00000143321.19	protein_coding	HDGF	HDGF-201	tr15833	TRUE	TRUE	20	TRUE	20.5061	TRUE	193.276	148.252	93.1507	49.4047	44.151	0.288477	0.198819	0.138178	0.171899	0.153859	0.00180209	0.00161696	0.00180473	0.00383675	0.00401215	TRUE	preB	115.352	64.1292	9.05382	6.50831	8.83118	6.82988	-20.8857	-5.4644
tr24789	chr1	156806243	156816862	10620	-	HAVANA	ENSG00000027869.11	protein_coding	SH2D2A	SH2D2A-202	tr24789	TRUE	TRUE	83	TRUE	24.4888	TRUE	11.7974	4.9459	4.55789	6.18756	4.76952	0.255054	0.0809818	0.122521	0.170789	0.149835	0.0221013	0.0195942	0.0300245	0.0311438	0.0343399	TRUE	bend	15.7556	12.7205	13.4027	8.08347	0.814835	1.09077	-13.4782	-3.37262
tr16572	chr1	156840063	156859117	19055	-	HAVANA	ENSG00000027644.5	protein_coding	INSRR	INSRR-201	tr16572	TRUE	NA	NA	NA	NA	NA	0.0348439	0.0562113	0.0144432	0.00285646	0	0.00199792	0.00203403	0	0	0	NA	NA	NA	NA	NA	NA	NA	NA	NA	NA	NA	NA	NA	NA	NA
tr20964	chr1	156893731	156916434	22704	+	ENSEMBL	ENSG00000187800.13	protein_coding	PEAR1	PEAR1-201	tr20964	TRUE	NA	NA	NA	NA	TRUE	0.709997	0.577182	1.22255	1.12961	0.749445	0.0190282	0.0509758	0.0650607	0.0538866	0.0331129	NA	NA	NA	NA	NA	NA	NA	4.97298	1.60326	9.84033	10.011	0.350294	0.111008	-1.02686	-5.75128
tr14502	chr1	157121191	157138395	17205	-	HAVANA	ENSG00000117036.12	protein_coding	ETV3	ETV3-202	tr14502	TRUE	TRUE	65	TRUE	11.1131	TRUE	3.90465	6.93363	5.53883	9.31937	10.5503	0.35845	0.381144	0.570962	0.734615	0.936145	0.114905	0.0686772	0.128927	0.0983646	0.109701	TRUE	iMacI	98.0559	177.903	8.49349	6.93722	8.00227	17.7756	0.512057	0.406473
tr14814	chr1	157513378	157528669	15292	-	HAVANA	ENSG00000143297.19	protein_coding	FCRL5	FCRL5-208	tr14814	TRUE	NA	NA	NA	NA	NA	0.0485924	0	0.00675316	0	0	0.00394413	0.00203403	0.00226205	0	0	NA	NA	NA	NA	NA	NA	NA	NA	NA	NA	NA	NA	NA	NA	NA
tr14813	chr1	157674321	157676732	2412	-	HAVANA	ENSG00000160856.21	protein_coding	FCRL3	FCRL3-203	tr14813	NA	NA	NA	NA	NA	NA	0	0	0	0	0	0	0	0	0	0	NA	NA	NA	NA	NA	NA	NA	NA	NA	NA	NA	NA	NA	NA	NA
tr14812	chr1	157769350	157777132	7783	-	HAVANA	ENSG00000132704.16	protein_coding	FCRL2	FCRL2-204	tr14812	TRUE	NA	NA	NA	NA	NA	0.00853421	0	0	0	0.143103	0	0	0	0.0090801	0.00192665	NA	NA	NA	NA	NA	NA	NA	NA	NA	NA	NA	NA	NA	NA	NA
tr14811	chr1	157794403	157801967	7565	-	HAVANA	ENSG00000163534.15	protein_coding	FCRL1	FCRL1-204	tr14811	TRUE	NA	NA	NA	NA	NA	0.127635	0.00719791	0.00756704	0.0201298	0.0643813	0	0	0	0.00181474	0.00192665	NA	NA	NA	NA	NA	NA	NA	NA	NA	NA	NA	NA	NA	NA	NA
tr16870	chr1	157993645	158100262	106618	+	HAVANA	ENSG00000183853.18	protein_coding	KIRREL1	KIRREL1-201	tr16870	TRUE	TRUE	52	TRUE	18.3185	NA	5.5903	4.84613	4.79033	5.74743	4.44489	0.750161	0.670128	0.554106	0.537832	0.555926	0.166928	0.171313	0.144596	0.120458	0.15434	NA	NA	121.219	47.009	5.41126	5.97019	15.5273	5.45781	0.63997	0.185591
tr9018	chr1	158127287	158128301	1015	-	HAVANA	ENSG00000288460.1	protein_coding	AL138899.3	AL138899.3-201	tr9018	NA	NA	NA	NA	NA	NA	0	0	0	0	0	0	0	0	0	0	NA	NA	NA	NA	NA	NA	NA	NA	NA	NA	NA	NA	NA	NA	NA
tr12847	chr1	158180889	158186427	5539	+	HAVANA	ENSG00000158473.8	protein_coding	CD1D	CD1D-202	tr12847	TRUE	TRUE	244	TRUE	0	TRUE	0.00702202	0.14434	1.07257	1.01416	0.681281	0.00988617	0.0647885	0.200162	0.421222	0.241964	0.692895	0.147869	0.130861	0.354706	0.456488	TRUE	peak	NA	NA	NA	NA	NA	NA	NA	NA
tr12846	chr1	158254424	158258269	3846	+	HAVANA	ENSG00000158477.7	protein_coding	CD1A	CD1A-201	tr12846	TRUE	NA	NA	NA	NA	NA	0.0426421	0.0187751	0.0444556	0.0108066	0.0838874	0.00589034	0	0.00226205	0	0.00554605	NA	NA	NA	NA	NA	NA	NA	NA	NA	NA	NA	NA	NA	NA	NA
tr20401	chr1	158418210	158426237	8028	-	HAVANA	ENSG00000180708.5	protein_coding	OR10K2	OR10K2-202	tr20401	NA	NA	NA	NA	NA	NA	0	0	0	0	0.0052546	0	0	0	0	0	NA	NA	NA	NA	NA	NA	NA	NA	NA	NA	NA	NA	NA	NA	NA
tr20400	chr1	158461574	158468979	7406	+	HAVANA	ENSG00000173285.4	protein_coding	OR10K1	OR10K1-203	tr20400	NA	NA	NA	NA	NA	NA	0	0	0.00360737	0	0	0	0	0	0	0	NA	NA	NA	NA	NA	NA	NA	NA	NA	NA	NA	NA	NA	NA	NA
tr20594	chr1	158544550	158554405	9856	-	HAVANA	ENSG00000197532.2	protein_coding	OR6Y1	OR6Y1-202	tr20594	NA	NA	NA	NA	NA	NA	0	0	0	0.00538354	0	0	0	0	0	0	NA	NA	NA	NA	NA	NA	NA	NA	NA	NA	NA	NA	NA	NA	NA
tr20403	chr1	158605268	158612514	7247	+	HAVANA	ENSG00000198967.4	protein_coding	OR10Z1	OR10Z1-202	tr20403	NA	NA	NA	NA	NA	NA	0.0051456	0	0	0	0	0	0	0	0	0	NA	NA	NA	NA	NA	NA	NA	NA	NA	NA	NA	NA	NA	NA	NA
tr20588	chr1	158716327	158720720	4394	-	HAVANA	ENSG00000203757.2	protein_coding	OR6K3	OR6K3-201	tr20588	NA	NA	NA	NA	NA	NA	0	0	0.00790032	0	0	0	0	0	0	0	NA	NA	NA	NA	NA	NA	NA	NA	NA	NA	NA	NA	NA	NA	NA
tr19282	chr1	158831351	158849502	18152	+	HAVANA	ENSG00000163563.8	protein_coding	MNDA	MNDA-201	tr19282	TRUE	TRUE	48	TRUE	0	TRUE	0	0	0.0512777	0.858145	4.12261	0	0	0.00412295	0.103645	0.347481	NA	NA	0.141264	0.12062	0.0968823	NA	NA	NA	NA	NA	NA	NA	NA	NA	NA
tr21811	chr1	158931568	158940256	8689	+	HAVANA	ENSG00000163564.15	protein_coding	PYHIN1	PYHIN1-201	tr21811	TRUE	NA	NA	NA	NA	NA	0.0529345	0.0437043	0.0803755	0.210238	0.099743	0.00194621	0	0.00206147	0.00182113	0.0298908	NA	NA	NA	NA	NA	NA	NA	NA	NA	NA	NA	NA	NA	NA	NA
tr7917	chr1	159066316	159147096	80781	-	HAVANA	ENSG00000163568.15	protein_coding	AIM2	AIM2-203	tr7917	TRUE	NA	NA	NA	NA	NA	0	0.0430209	0.0538288	0.0523008	0.0630614	0	0.0021522	0	0	0	NA	NA	NA	NA	NA	NA	NA	NA	NA	NA	NA	NA	NA	NA	NA
tr14796	chr1	159302336	159307993	5658	+	HAVANA	ENSG00000179639.10	protein_coding	FCER1A	FCER1A-201	tr14796	TRUE	NA	NA	NA	NA	NA	0	0	0	0.323039	0.101217	0	0	0	0.0054634	0	NA	NA	NA	NA	NA	NA	NA	NA	NA	NA	NA	NA	NA	NA	NA
tr20398	chr1	159437845	159443078	5234	+	HAVANA	ENSG00000196184.10	protein_coding	OR10J1	OR10J1-203	tr20398	TRUE	NA	NA	NA	NA	NA	0	0	0.0850652	0.236105	0	0	0	0	0	0	NA	NA	NA	NA	NA	NA	NA	NA	NA	NA	NA	NA	NA	NA	NA
tr20399	chr1	159535078	159536007	930	-	HAVANA	ENSG00000184155.8	protein_coding	OR10J5	OR10J5-201	tr20399	NA	NA	NA	NA	NA	NA	0	0	0	0	0	0	0	0	0	0	NA	NA	NA	NA	NA	NA	NA	NA	NA	NA	NA	NA	NA	NA	NA
tr14089	chr1	159780960	159782543	1584	+	HAVANA	ENSG00000158716.9	protein_coding	DUSP23	DUSP23-202	tr14089	TRUE	NA	NA	NA	NA	NA	0.266825	0.360796	0.0279994	0.377544	0.124373	0.00788825	0	0	0.00182113	0	NA	NA	NA	NA	NA	NA	NA	NA	NA	NA	NA	NA	NA	NA	NA
tr14815	chr1	159802360	159816257	13898	+	HAVANA	ENSG00000181036.14	protein_coding	FCRL6	FCRL6-203	tr14815	TRUE	NA	NA	NA	NA	NA	0.00696837	0	0	0.0194784	0.0567165	0	0	0	0	0.00128444	NA	NA	NA	NA	NA	NA	NA	NA	NA	NA	NA	NA	NA	NA	NA
tr24885	chr1	159826873	159837492	10620	+	HAVANA	ENSG00000158714.11	protein_coding	SLAMF8	SLAMF8-201	tr24885	TRUE	NA	NA	NA	NA	TRUE	0.016062	0.252348	0.426321	4.6639	11.3343	0	0.00203403	0.00618442	0.0817911	0.0690452	NA	NA	NA	NA	NA	NA	NA	NA	NA	NA	NA	NA	NA	NA	NA
tr27215	chr1	159854316	159862657	8342	-	HAVANA	ENSG00000243284.1	protein_coding	VSIG8	VSIG8-201	tr27215	TRUE	NA	NA	NA	NA	NA	0.053178	0.0106374	0.0390797	0.0426512	0.00281117	0	0.0021522	0	0	0	NA	NA	NA	NA	NA	NA	NA	NA	NA	NA	NA	NA	NA	NA	NA
tr13049	chr1	159872364	159900165	27802	-	HAVANA	ENSG00000213085.10	protein_coding	CFAP45	CFAP45-201	tr13049	TRUE	NA	NA	NA	NA	NA	0.445228	0.376604	0.456972	0.372555	0.669107	0.00594204	0.0104065	0.0125694	0.0145627	0.0187987	NA	NA	NA	NA	NA	NA	NA	NA	NA	NA	NA	NA	NA	NA	NA
tr25957	chr1	159918111	159925507	7397	-	HAVANA	ENSG00000158710.15	protein_coding	TAGLN2	TAGLN2-203	tr25957	TRUE	TRUE	164	TRUE	0	TRUE	122.756	89.8182	97.1917	84.9769	50.2708	3.75467	2.16487	2.38427	4.29913	5.70358	0.0405321	0.0300639	0.0317487	0.0687238	0.151203	TRUE	preB	256.989	322.636	5.78204	5.53711	30.8077	40.3882	-2.98457	-0.244689
tr21091	chr1	160024953	160031990	7038	-	HAVANA	ENSG00000143315.8	protein_coding	PIGM	PIGM-201	tr21091	TRUE	TRUE	85	TRUE	3.86437	NA	2.89329	2.36186	1.79974	2.66699	2.75614	0.652856	0.433995	0.534817	1.54145	1.59015	0.210392	0.210579	0.322779	0.648387	0.646664	NA	NA	56.7133	145.447	6.07253	6.97807	6.47352	14.4476	0.553058	0.809232
tr16480	chr1	160091343	160098619	7277	-	HAVANA	ENSG00000162729.14	protein_coding	IGSF8	IGSF8-201	tr16480	TRUE	TRUE	22	TRUE	0	TRUE	8.72684	5.72326	6.56442	3.8283	1.71557	0.0690257	0.0432665	0.0687504	0.110762	0.141949	0.00859841	0.00903383	0.0130826	0.0365031	0.109647	TRUE	preB	7.35028	4.12535	10.3093	19.161	0.494199	0.149234	-16.6586	-10.4958
tr11895	chr1	160127672	160143591	15920	+	HAVANA	ENSG00000018625.15	protein_coding	ATP1A2	ATP1A2-203	tr11895	TRUE	NA	NA	NA	NA	TRUE	0.162068	0.0271046	0.00471686	0	0	0	0.00203403	0	0	0	NA	NA	NA	NA	NA	NA	NA	NA	NA	NA	NA	NA	NA	NA	NA
tr11896	chr1	160171404	160183428	12025	+	HAVANA	ENSG00000132681.17	protein_coding	ATP1A4	ATP1A4-202	tr11896	TRUE	NA	NA	NA	NA	TRUE	0.00735671	0.0214703	0.19126	0.503699	0.235629	0	0.0124405	0.0242809	0.0854398	0.0559284	NA	NA	NA	NA	NA	NA	NA	NA	NA	NA	NA	NA	NA	NA	NA
tr12654	chr1	160198210	160201493	3284	+	HAVANA	ENSG00000143318.13	protein_coding	CASQ1	CASQ1-202	tr12654	TRUE	NA	NA	NA	NA	NA	0	0	0	0.453061	0.11155	0.00192785	0	0.00420757	0	0	NA	NA	NA	NA	NA	NA	NA	NA	NA	NA	NA	NA	NA	NA	NA
tr20023	chr1	160367071	160372846	5776	+	HAVANA	ENSG00000171786.6	protein_coding	NHLH1	NHLH1-201	tr20023	TRUE	TRUE	15	TRUE	1.0328	NA	0.369163	0.496828	0.274248	0.236922	0.175986	0.143728	0.252617	0.199027	0.203647	0.187458	0.450014	0.57238	0.821788	0.945635	3.77782	NA	NA	NA	NA	NA	NA	NA	NA	NA	NA
tr27138	chr1	160400564	160428670	28107	+	HAVANA	ENSG00000162738.6	protein_coding	VANGL2	VANGL2-201	tr27138	TRUE	TRUE	39	TRUE	2.0702	TRUE	12.8689	5.06119	4.49551	2.50063	2.08651	0.106983	0.157397	0.24946	0.188712	0.238037	0.00889621	0.0359624	0.068553	0.0944645	0.144425	TRUE	preB	NA	NA	NA	NA	NA	NA	NA	NA
tr24884	chr1	160485030	160523262	38233	-	HAVANA	ENSG00000162739.14	protein_coding	SLAMF6	SLAMF6-203	tr24884	TRUE	NA	NA	NA	NA	TRUE	0.208184	0.019224	0.108742	0.153408	0.205952	0.00184849	0	0	0.00178644	0.00764995	NA	NA	NA	NA	NA	NA	NA	0.45292	0.846976	27.4577	15.3004	0.0114336	0.0383703	-17.208	-4.36748
tr12874	chr1	160678746	160711822	33077	-	HAVANA	ENSG00000117091.10	protein_coding	CD48	CD48-202	tr12874	TRUE	TRUE	64	TRUE	0	TRUE	38.1341	3.65934	2.43567	1.8873	1.60387	0.193558	0.0224725	0.0236379	0.0326471	0.0373447	0.00559386	0.00723009	0.0125073	0.021575	0.0292319	TRUE	preB	6.8724	3.92568	6.54178	6.83768	0.728179	0.397953	-51.3692	-3.03031
tr18438	chr1	160809749	160815339	5591	+	HAVANA	ENSG00000122224.18	protein_coding	LY9	LY9-208	tr18438	TRUE	NA	NA	NA	NA	TRUE	0.476522	0.172229	0.1132	0.0339915	0.0840268	0.0118324	0.00418623	0.00206147	0	0	NA	NA	NA	NA	NA	NA	NA	NA	NA	NA	NA	NA	NA	NA	NA
tr14532	chr1	160995211	161021152	25942	-	HAVANA	ENSG00000158769.18	protein_coding	F11R	F11R-202	tr14532	TRUE	TRUE	27	TRUE	0	TRUE	3.48021	4.47328	4.2151	8.05435	6.31132	1.37686	1.83221	2.41139	2.26667	2.50292	0.471075	0.485986	0.688217	0.342387	0.47506	TRUE	iMacII	33.9379	67.886	12.4292	6.31762	1.89264	7.44821	-0.838814	0.152639
tr10576	chr1	160997957	161038944	40988	-	HAVANA	ENSG00000270149.5	protein_coding	AL591806.4	AL591806.4-201	tr10576	TRUE	TRUE	72	TRUE	3.61478	TRUE	4.81551	6.4556	5.51191	9.94065	7.38707	3.00397	4.15386	3.2306	3.23387	3.56198	0.754684	0.773073	0.695956	0.414423	0.599329	TRUE	iMacII	105.779	76.8411	8.51148	8.95189	8.61433	5.94983	0.440988	-0.24156
tr26800	chr1	161037631	161038977	1347	-	HAVANA	ENSG00000215845.11	protein_coding	TSTD1	TSTD1-203	tr26800	TRUE	TRUE	105	TRUE	3.61478	TRUE	78.8258	31.0255	21.6588	15.7962	10.3465	3.20364	4.64146	3.53531	3.70857	4.16515	0.0494946	0.173479	0.179068	0.292443	0.456751	TRUE	preB	103.131	75.9999	8.86251	8.98617	8.06596	5.86225	-8.77264	-0.764932
tr11732	chr1	161046946	161069891	22946	-	HAVANA	ENSG00000186517.14	protein_coding	ARHGAP30	ARHGAP30-201	tr11732	TRUE	TRUE	72	NA	89.9383	TRUE	22.7099	24.5619	32.5759	54.2249	84.8726	1.23068	1.34083	1.91053	2.10419	2.00732	NA	NA	NA	NA	NA	NA	NA	67.1354	81.8775	7.51752	10.5576	6.19017	5.37559	-2.66871	-14.7885
tr19972	chr1	161070998	161089558	18561	-	HAVANA	ENSG00000143217.9	protein_coding	NECTIN4	NECTIN4-201	tr19972	TRUE	NA	NA	NA	NA	NA	0.00946075	0.0227772	0.0378471	0.029877	0.139137	0.00199792	0.00416734	0	0.0175241	0.00868111	NA	NA	NA	NA	NA	NA	NA	NA	NA	NA	NA	NA	NA	NA	NA
tr16905	chr1	161099508	161100346	839	+	HAVANA	ENSG00000162755.14	protein_coding	KLHDC9	KLHDC9-206	tr16905	TRUE	NA	NA	NA	NA	NA	0.296819	0	0	0	0.182278	0.00229608	0	0.00228224	0.0195675	0.00368331	NA	NA	NA	NA	NA	NA	NA	4.40569	3.35812	15.2609	9.42122	0.200106	0.247067	-0.483307	0.262235
tr20994	chr1	161100561	161118037	17477	-	HAVANA	ENSG00000143256.5	protein_coding	PFDN2	PFDN2-201	tr20994	TRUE	TRUE	28	TRUE	10.1986	TRUE	81.9193	75.7466	62.4355	32.9022	18.0769	1.00902	1.2331	1.40315	1.79282	1.71292	0.01517	0.0203414	0.0281125	0.0679182	0.117765	TRUE	preB	229.821	199.979	7.56623	7.34969	21.054	18.86	-2.89091	0.0415226
tr27104	chr1	161159500	161165723	6224	+	HAVANA	ENSG00000143258.16	protein_coding	USP21	USP21-203	tr27104	TRUE	TRUE	62	TRUE	11.6924	TRUE	14.4611	10.9208	10.0396	5.36592	4.20457	6.16096	6.09583	6.56396	5.73594	5.87444	0.51454	0.65355	0.775712	1.26375	1.68601	TRUE	preB	106.524	65.2059	9.574	11.4084	7.71221	3.96174	-0.875092	-0.0612932
tr12005	chr1	161171310	161177507	6198	-	HAVANA	ENSG00000158850.15	protein_coding	B4GALT3	B4GALT3-201	tr12005	TRUE	TRUE	61	TRUE	3.09839	NA	13.054	13.9486	10.1151	9.56294	7.97131	3.76226	3.35103	4.81039	5.05125	6.00622	0.366179	0.290544	0.58747	0.648273	0.928692	NA	NA	114.524	181.159	5.84819	5.51117	13.5737	22.7846	0.0382875	0.650145
tr7725	chr1	161184302	161199054	14753	-	HAVANA	ENSG00000158859.10	protein_coding	ADAMTS4	ADAMTS4-202	tr7725	TRUE	NA	NA	NA	NA	TRUE	0.0204786	0.00611564	0.0297319	0.0446961	0.0436068	0	0.00199625	0	0.00362948	0.00381553	NA	NA	NA	NA	NA	NA	NA	NA	NA	NA	NA	NA	NA	NA	NA
tr14797	chr1	161215279	161220699	5421	+	HAVANA	ENSG00000158869.11	protein_coding	FCER1G	FCER1G-202	tr14797	TRUE	TRUE	46	TRUE	64.9572	TRUE	0.108018	0.21299	0.269548	33.0862	35.5056	1.34813	1.34061	1.52713	3.20853	3.66661	13.6003	7.11368	5.7145	0.101945	0.111601	TRUE	iMacII	8.08865	212.09	11.8121	6.72457	0.474649	21.8616	0.772426	-0.624111
tr11677	chr1	161222293	161223425	1133	-	HAVANA	ENSG00000158874.11	protein_coding	APOA2	APOA2-209	tr11677	NA	NA	NA	NA	NA	NA	0	0	0	0	0	0	0	0	0	0	NA	NA	NA	NA	NA	NA	NA	NA	NA	NA	NA	NA	NA	NA	NA
tr20211	chr1	161235257	161238133	2877	-	HAVANA	ENSG00000143257.12	protein_coding	NR1I3	NR1I3-215	tr20211	NA	NA	NA	NA	NA	NA	0	0	0	0	0	0	0.00385947	0	0	0.00301001	NA	NA	NA	NA	NA	NA	NA	NA	NA	NA	NA	NA	NA	NA	NA
tr19325	chr1	161304779	161307471	2693	-	HAVANA	ENSG00000158887.18	protein_coding	MPZ	MPZ-204	tr19325	TRUE	NA	NA	NA	NA	TRUE	4.0439	10.3459	11.0396	8.2074	10.394	0.0197206	0.0206948	0.0389117	0.058174	0.0448178	NA	NA	NA	NA	NA	NA	NA	7.90157	11.288	9.55121	4.84194	0.57343	1.61593	-6.05212	-5.43225
tr16224	chr1	161524540	161526894	2355	+	HAVANA	ENSG00000173110.8	protein_coding	HSPA6	HSPA6-201	tr16224	TRUE	TRUE	40	TRUE	3.88158	TRUE	0.131664	0.495284	0.582269	2.29039	4.79122	0.0491689	0.0939939	0.125583	0.305326	0.46492	1.76062	0.297111	0.280044	0.177484	0.136742	TRUE	iMacII	NA	NA	NA	NA	NA	NA	NA	NA
tr14806	chr1	161541855	161549898	8044	-	HAVANA	ENSG00000203747.11	protein_coding	FCGR3A	FCGR3A-203	tr14806	TRUE	NA	NA	NA	NA	NA	0	0	0.00430563	0.059456	0.326981	0	0	0	0.0109268	0	NA	NA	NA	NA	NA	NA	NA	NA	NA	NA	NA	NA	NA	NA	NA
tr14807	chr1	161626307	161630250	3944	-	HAVANA	ENSG00000162747.12	protein_coding	FCGR3B	FCGR3B-203	tr14807	TRUE	NA	NA	NA	NA	NA	0	0	0	0	0.125495	0	0	0	0	0	NA	NA	NA	NA	NA	NA	NA	NA	NA	NA	NA	NA	NA	NA	NA
tr14804	chr1	161663192	161678053	14862	+	HAVANA	ENSG00000072694.21	protein_coding	FCGR2B	FCGR2B-204	tr14804	TRUE	NA	NA	NA	NA	TRUE	0.346031	0	0.029523	0.0227705	0.0955236	0	0	0	0	0	NA	NA	NA	NA	NA	NA	NA	NA	NA	NA	NA	NA	NA	NA	NA
tr14816	chr1	161721563	161728143	6581	+	HAVANA	ENSG00000162746.14	protein_coding	FCRLB	FCRLB-205	tr14816	TRUE	NA	NA	NA	NA	TRUE	0.367553	0.0555496	0.0156634	0.0804195	0	0	0	0	0	0	NA	NA	NA	NA	NA	NA	NA	NA	NA	NA	NA	NA	NA	NA	NA
tr14085	chr1	161749786	161757238	7453	+	HAVANA	ENSG00000081721.12	protein_coding	DUSP12	DUSP12-201	tr14085	TRUE	TRUE	56	TRUE	34.1884	NA	17.2563	18.8715	14.1635	13.3334	10.6056	1.60537	1.3535	1.59933	2.21106	2.34348	0.0900992	0.0758337	0.116556	0.165449	0.205016	NA	NA	159.564	175.16	7.51083	7.05372	14.7255	17.2124	-0.171863	0.383842
tr11877	chr1	161766320	161964070	197751	+	HAVANA	ENSG00000118217.6	protein_coding	ATF6	ATF6-201	tr11877	TRUE	TRUE	54	TRUE	3.09839	TRUE	11.1313	14.612	13.7674	20.6476	20.7738	0.616376	0.51169	0.826817	1.77829	2.56388	0.0635706	0.0423525	0.0730144	0.105336	0.149794	TRUE	iMacI	73.6142	186.99	7.75112	7.04418	6.58298	18.3998	-0.690924	-0.12902
tr20113	chr1	162070090	162367492	297403	+	HAVANA	ENSG00000198929.13	protein_coding	NOS1AP	NOS1AP-202	tr20113	TRUE	NA	NA	NA	NA	TRUE	0.0637674	1.74557	1.34212	0.572264	0.255892	0.0118324	0.0394548	0.0658146	0.00543779	0.00747271	NA	NA	NA	NA	NA	NA	NA	NA	NA	NA	NA	NA	NA	NA	NA
tr10356	chr1	162365407	162382115	16709	+	HAVANA	ENSG00000254706.3	protein_coding	AL512785.2	AL512785.2-201	tr10356	TRUE	NA	NA	NA	NA	NA	0.0774738	1.06954	0.704798	0.477115	0.173802	0	0	0	0.00544422	0.0036194	NA	NA	NA	NA	NA	NA	NA	NA	NA	NA	NA	NA	NA	NA	NA
tr12413	chr1	162381728	162386812	5085	+	HAVANA	ENSG00000239887.6	protein_coding	C1orf226	C1orf226-202	tr12413	TRUE	NA	NA	NA	NA	TRUE	0.122536	1.07477	0.701361	0.122921	0.350476	0	0	0	0.0054634	0.0054291	NA	NA	NA	NA	NA	NA	NA	NA	NA	NA	NA	NA	NA	NA	NA
tr27029	chr1	162497818	162529631	31814	+	HAVANA	ENSG00000152332.16	protein_coding	UHMK1	UHMK1-202	tr27029	TRUE	TRUE	63	TRUE	15.4002	NA	9.07408	10.4225	8.74794	16.537	14.3089	1.04813	0.978306	1.30115	1.72512	1.8882	0.136435	0.115195	0.180702	0.127954	0.158359	NA	NA	231.142	233.635	6.91074	6.32517	23.1835	25.603	0.608597	0.441125
tr10878	chr1	165662216	165698863	36648	-	HAVANA	ENSG00000143149.12	protein_coding	ALDH9A1	ALDH9A1-201	tr10878	TRUE	NA	NA	NA	NA	NA	8.61687	10.598	10.1351	12.176	10.0605	0.0283349	0.0328855	0.0303747	0.0497444	0.073676	NA	NA	NA	NA	NA	NA	NA	17.2342	23.0292	6.29569	4.83756	1.89746	3.29972	-3.54127	-2.04891
tr14695	chr1	166057426	166166225	108800	-	HAVANA	ENSG00000188859.7	protein_coding	FAM78B	FAM78B-203	tr14695	TRUE	NA	NA	NA	NA	TRUE	3.69864	1.20205	0.365901	0.184313	0.117896	0.0451604	0.00199625	0.00202024	0.00182113	0.00924548	NA	NA	NA	NA	NA	NA	NA	NA	NA	NA	NA	NA	NA	NA	NA
tr25936	chr1	166856510	166876264	19755	-	HAVANA	ENSG00000152382.6	protein_coding	TADA1	TADA1-201	tr25936	TRUE	TRUE	44	TRUE	3.85285	NA	11.2822	8.25632	6.11299	6.6943	5.0824	1.75779	1.56618	1.84374	2.5141	2.63908	0.194209	0.234816	0.37631	0.470899	0.663655	NA	NA	98.8802	71.2791	5.41287	6.09961	12.6621	8.10001	0.108979	0.372544
tr16529	chr1	166908187	166975540	67354	-	HAVANA	ENSG00000143195.13	protein_coding	ILDR2	ILDR2-201	tr16529	TRUE	NA	NA	NA	NA	TRUE	0.948883	0.159773	0.167397	0.0900622	0.0583073	0.0176523	0.00622025	0.006385	0.00181474	0.0018097	NA	NA	NA	NA	NA	NA	NA	NA	NA	NA	NA	NA	NA	NA	NA
tr18471	chr1	166989925	167022214	32290	+	HAVANA	ENSG00000143194.13	protein_coding	MAEL	MAEL-205	tr18471	TRUE	NA	NA	NA	NA	NA	0.114481	0.00228737	0.0490892	0	0	0.0276606	0.00645659	0.00412295	0.00182113	0	NA	NA	NA	NA	NA	NA	NA	NA	NA	NA	NA	NA	NA	NA	NA
tr15459	chr1	167052836	167090377	37542	-	HAVANA	ENSG00000143167.12	protein_coding	GPA33	GPA33-201	tr15459	TRUE	NA	NA	NA	NA	NA	0	0	0	0.0581448	0.0893303	0	0	0	0.0108948	0.00577996	NA	NA	NA	NA	NA	NA	NA	NA	NA	NA	NA	NA	NA	NA	NA
tr13465	chr1	167541013	167553762	12750	-	HAVANA	ENSG00000143162.9	protein_coding	CREG1	CREG1-201	tr13465	TRUE	TRUE	99	TRUE	0	TRUE	5.68278	8.21138	14.227	97.8571	110.746	0.351246	0.292039	0.606535	1.84906	2.91189	0.0629712	0.0349655	0.0413874	0.0170155	0.0240605	TRUE	iMacII	92.6834	440.606	5.75377	5.44869	11.1654	56.051	0.491038	-0.975812
tr19308	chr1	167916729	167936040	19312	-	HAVANA	ENSG00000143158.11	protein_coding	MPC2	MPC2-202	tr19308	TRUE	TRUE	100	TRUE	0	NA	9.79868	4.8361	5.82039	4.33178	3.88255	0.408947	0.321486	0.557503	1.16082	1.40056	0.050917	0.0829711	0.11913	0.329673	0.448202	NA	NA	68.8298	59.781	6.79845	6.04162	7.01766	6.8586	-0.396289	0.433915
tr13745	chr1	167936708	168075834	139127	+	HAVANA	ENSG00000143164.15	protein_coding	DCAF6	DCAF6-201	tr13745	TRUE	TRUE	140	TRUE	32.8877	NA	17.2104	12.635	13.9441	15.7677	17.1818	0.898482	1.05492	1.27089	1.53813	2.08709	0.0331224	0.0554872	0.0647418	0.0829903	0.10322	NA	NA	117.173	226.095	5.52036	5.55869	14.7125	28.1931	-0.169784	0.390569
tr15501	chr1	168079543	168137573	58031	-	ENSEMBL	ENSG00000143147.14	protein_coding	GPR161	GPR161-210	tr15501	TRUE	NA	NA	NA	NA	NA	0.258748	0.0992742	0.156399	0.11232	0.128203	0.0275385	0.0123223	0.00204086	0.0163838	0.0054291	NA	NA	NA	NA	NA	NA	NA	NA	NA	NA	NA	NA	NA	NA	NA
tr24768	chr1	168226004	168253021	27018	+	HAVANA	ENSG00000213064.10	protein_coding	SFT2D2	SFT2D2-201	tr24768	TRUE	TRUE	69	TRUE	0.316228	TRUE	10.7456	9.49924	8.82881	18.1241	14.5067	2.11524	2.15947	3.59602	5.19073	6.03699	0.238264	0.27479	0.496284	0.351325	0.50916	NA	NA	162.366	197.299	8.75469	10.0702	12.8552	13.5804	0.164106	-0.06821
tr26027	chr1	168280877	168314426	33550	+	HAVANA	ENSG00000143178.13	protein_coding	TBX19	TBX19-201	tr26027	TRUE	NA	NA	NA	NA	NA	1.84806	1.1245	1.42411	1.63458	1.69449	0	0.0021522	0.00658558	0	0.00373635	NA	NA	NA	NA	NA	NA	NA	NA	NA	NA	NA	NA	NA	NA	NA
tr11897	chr1	169106690	169132719	26030	+	HAVANA	ENSG00000143153.13	protein_coding	ATP1B1	ATP1B1-201	tr11897	TRUE	TRUE	46	TRUE	0.707107	TRUE	1.882	0.318413	0.735702	6.24827	12.2977	0.492117	0.242614	0.175914	0.319891	0.566314	0.299497	1.08583	0.294571	0.0500464	0.0455098	TRUE	bend	38.263	31.2117	5.44541	7.69419	4.8705	2.81177	0.613592	-3.37367
tr12722	chr1	169442638	169460452	17815	-	HAVANA	ENSG00000117477.12	protein_coding	CCDC181	CCDC181-204	tr12722	TRUE	TRUE	232	TRUE	0	NA	0.0240744	0.0658112	0.0496287	0.152529	0.0846309	0.104494	0.172798	0.24916	0.194497	0.219565	3.20655	3.29562	4.35932	2.21687	28.6543	NA	NA	NA	NA	NA	NA	NA	NA	NA	NA
tr24920	chr1	169463909	169485944	22036	-	HAVANA	ENSG00000117479.15	protein_coding	SLC19A2	SLC19A2-201	tr24920	TRUE	TRUE	33	TRUE	2.58199	NA	2.9083	4.87787	3.60574	3.76425	3.44434	1.04074	1.07602	1.22072	1.44824	1.84489	0.431981	0.269951	0.414062	0.471301	0.650589	NA	NA	62.7605	147.563	6.86303	6.53147	6.33863	15.66	0.541178	0.780055
tr14538	chr1	169511951	169586481	74531	-	HAVANA	ENSG00000198734.12	protein_coding	F5	F5-202	tr14538	TRUE	TRUE	109	NA	89.0955	TRUE	0.00803715	0.0144069	0.0281235	1.50836	3.94738	0.00199792	0.00645659	0.01277	0.181691	0.248348	NA	NA	NA	NA	NA	NA	NA	NA	NA	NA	NA	NA	NA	NA	NA
tr18645	chr1	169792529	169794907	2379	-	HAVANA	ENSG00000171806.12	protein_coding	METTL18	METTL18-202	tr18645	TRUE	TRUE	48	TRUE	43.8615	NA	4.024	4.70532	4.17933	4.01106	4.31442	1.18474	0.838642	1.19964	1.60833	1.8839	0.337093	0.201734	0.33354	0.471423	0.508905	NA	NA	97.5412	124.605	8.59279	6.37538	7.86827	13.5474	0.488578	0.681531
tr24607	chr1	169849631	169893896	44266	-	HAVANA	ENSG00000000457.14	protein_coding	SCYL3	SCYL3-202	tr24607	TRUE	TRUE	110	TRUE	69.6039	NA	5.6272	5.73532	6.05547	8.16908	8.20907	0.104488	0.080798	0.202186	0.33949	0.472665	0.0223892	0.0166883	0.0389527	0.0497479	0.0677584	NA	NA	81.9358	162.784	6.1414	6.11195	9.24765	18.4611	0.391499	0.555331
tr16864	chr1	169921329	170074695	153367	-	HAVANA	ENSG00000075945.13	protein_coding	KIFAP3	KIFAP3-201	tr16864	TRUE	TRUE	125	TRUE	30.7831	NA	5.18255	4.83661	4.61187	2.80793	2.54125	0.50254	0.543171	0.656775	0.639805	0.801955	0.118752	0.138137	0.173266	0.284193	0.396636	NA	NA	20.376	15.7696	7.89531	11.8935	1.78885	0.919045	-1.89714	-1.7651
tr21630	chr1	170663134	170736508	73375	+	HAVANA	ENSG00000116132.12	protein_coding	PRRX1	PRRX1-202	tr21630	NA	NA	NA	NA	NA	NA	0	0.00667213	0	0	0	0	0	0	0	0	NA	NA	NA	NA	NA	NA	NA	NA	NA	NA	NA	NA	NA	NA	NA
tr14915	chr1	171090901	171100413	9513	+	HAVANA	ENSG00000007933.13	protein_coding	FMO3	FMO3-205	tr14915	TRUE	NA	NA	NA	NA	NA	0.0586599	0.188232	0.168119	0	0.102014	0	0	0	0	0.00192665	NA	NA	NA	NA	NA	NA	NA	NA	NA	NA	NA	NA	NA	NA	NA
tr19791	chr1	171600621	171627747	27127	+	HAVANA	ENSG00000283683.1	protein_coding	MYOCOS	MYOCOS-201	tr19791	TRUE	NA	NA	NA	NA	NA	0.0455376	0.0325022	0.00762673	0.0291022	0.0159164	0.0770914	0.0855222	0.0963561	0.0581355	0.0654447	NA	NA	NA	NA	NA	NA	NA	NA	NA	NA	NA	NA	NA	NA	NA
tr27135	chr1	171700160	171742065	41906	-	HAVANA	ENSG00000117533.15	protein_coding	VAMP4	VAMP4-201	tr27135	TRUE	TRUE	190	TRUE	10.0747	TRUE	7.23639	4.96114	5.8971	7.86677	9.71939	0.14803	0.280366	0.347126	0.363504	0.495349	0.0264295	0.0483896	0.0512674	0.0414163	0.0461227	TRUE	bend	41.6904	56.3767	7.62912	7.46469	3.7878	5.23496	-0.910448	-0.856633
tr21085	chr1	172441457	172444069	2613	-	HAVANA	ENSG00000135845.10	protein_coding	PIGC	PIGC-201	tr21085	TRUE	TRUE	79	TRUE	0	NA	11.0023	9.87061	8.17754	8.13563	12.7833	0.860337	0.522954	0.723268	0.912531	1.10614	0.0969949	0.0675583	0.110829	0.13966	0.108628	NA	NA	121.414	150.439	6.49765	6.61103	12.952	15.7731	0.150535	0.189547
tr14744	chr1	172659103	172666876	7774	+	HAVANA	ENSG00000117560.8	protein_coding	FASLG	FASLG-202	tr14744	NA	NA	NA	NA	NA	NA	0	0	0	0	0	0	0	0	0	0	NA	NA	NA	NA	NA	NA	NA	NA	NA	NA	NA	NA	NA	NA	NA
tr26463	chr1	173039960	173050963	11004	-	HAVANA	ENSG00000120337.8	protein_coding	TNFSF18	TNFSF18-201	tr26463	TRUE	NA	NA	NA	NA	TRUE	0.0117935	0.010949	0.0258516	1.83691	5.63534	0	0	0	0.0127031	0.0586183	NA	NA	NA	NA	NA	NA	NA	NA	NA	NA	NA	NA	NA	NA	NA
tr26464	chr1	173183734	173205558	21825	-	HAVANA	ENSG00000117586.11	protein_coding	TNFSF4	TNFSF4-202	tr26464	TRUE	NA	NA	NA	NA	NA	1.42961	2.01079	1.74048	1.30488	1.47578	0.101989	0.0509237	0.0969536	0.0145371	0.0278288	NA	NA	NA	NA	NA	NA	NA	NA	NA	NA	NA	NA	NA	NA	NA
tr25100	chr1	173521215	173556205	34991	-	HAVANA	ENSG00000162753.13	protein_coding	SLC9C2	SLC9C2-205	tr25100	TRUE	NA	NA	NA	NA	NA	0.027819	0.00133474	0.00765643	0	0	0	0	0.00226205	0	0	NA	NA	NA	NA	NA	NA	NA	NA	NA	NA	NA	NA	NA	NA	NA
tr10994	chr1	173657626	173669832	12207	-	HAVANA	ENSG00000183831.7	protein_coding	ANKRD45	ANKRD45-202	tr10994	TRUE	NA	NA	NA	NA	NA	0.0179804	0.00914806	0.0179179	0.0158556	0.0268013	0	0	0	0	0.0036194	NA	NA	NA	NA	NA	NA	NA	NA	NA	NA	NA	NA	NA	NA	NA
tr16912	chr1	173714981	173786692	71712	+	HAVANA	ENSG00000076321.11	protein_coding	KLHL20	KLHL20-201	tr16912	TRUE	TRUE	82	TRUE	8.39907	NA	8.16317	9.35679	7.68832	8.73275	9.23441	1.28613	1.17049	1.68398	2.78396	2.89931	0.173284	0.146853	0.256256	0.373227	0.366317	NA	NA	118.492	207.615	6.14009	6.5522	13.3764	21.9632	0.389736	0.579552
tr27569	chr1	173868956	173903549	34594	+	HAVANA	ENSG00000185278.15	protein_coding	ZBTB37	ZBTB37-201	tr27569	TRUE	TRUE	65	TRUE	64.5316	TRUE	1.86425	2.43351	2.31446	3.8363	4.68507	0.187246	0.113028	0.17743	0.219706	0.290115	0.108341	0.0542216	0.0869251	0.0624633	0.0681206	TRUE	iMacII	3.25963	19.6156	8.62631	6.48304	0.261921	2.09725	-6.1176	-1.23391
tr15520	chr1	174447964	174449545	1582	+	HAVANA	ENSG00000203737.5	protein_coding	GPR52	GPR52-201	tr15520	TRUE	NA	NA	NA	NA	NA	4.88207	4.164	3.98161	4.14735	3.54367	0	0	0.00618442	0	0	NA	NA	NA	NA	NA	NA	NA	NA	NA	NA	NA	NA	NA	NA	NA
tr19388	chr1	175012958	175023425	10468	-	HAVANA	ENSG00000120333.4	protein_coding	MRPS14	MRPS14-202	tr19388	TRUE	TRUE	63	TRUE	2.63523	NA	15.7286	16.1094	12.6389	10.5865	12.7724	0.977758	0.800885	1.34237	1.44903	1.56214	0.068914	0.0564359	0.122623	0.158581	0.144049	NA	NA	169.497	182.555	7.77094	6.10775	15.1187	20.7175	-0.0403437	0.383498
tr26473	chr1	175077389	175147391	70003	+	ENSEMBL	ENSG00000120332.16	protein_coding	TNN	TNN-203	tr26473	TRUE	NA	NA	NA	NA	NA	0.0191471	0.0456075	0.024066	0.0310512	0.0254815	0	0	0	0	0	NA	NA	NA	NA	NA	NA	NA	NA	NA	NA	NA	NA	NA	NA	NA
tr16815	chr1	175156986	175192776	35791	-	HAVANA	ENSG00000235750.10	protein_coding	KIAA0040	KIAA0040-201	tr16815	TRUE	TRUE	45	TRUE	0.707107	TRUE	10.8434	3.79415	4.5526	6.30405	6.39769	0.167218	0.112498	0.166822	0.201671	0.217541	0.0175795	0.0342814	0.0427285	0.0393808	0.0424322	TRUE	bend	31.9467	32.4647	6.52726	5.70336	3.39251	3.94554	-2.19629	-0.6215
tr26482	chr1	175315194	175743595	428402	-	HAVANA	ENSG00000116147.17	protein_coding	TNR	TNR-202	tr26482	TRUE	NA	NA	NA	NA	NA	0.00217891	0.00548443	0.0458651	0.0136028	0.0616021	0	0	0	0	0	NA	NA	NA	NA	NA	NA	NA	NA	NA	NA	NA	NA	NA	NA	NA
tr12202	chr1	177256860	177281814	24955	+	HAVANA	ENSG00000198797.7	protein_coding	BRINP2	BRINP2-203	tr12202	TRUE	NA	NA	NA	NA	NA	0.00935171	0	0	0.020529	0.0401011	0	0	0	0	0	NA	NA	NA	NA	NA	NA	NA	NA	NA	NA	NA	NA	NA	NA	NA
tr13227	chr1	178479247	178486921	7675	-	HAVANA	ENSG00000188585.9	protein_coding	CLEC20A	CLEC20A-204	tr13227	TRUE	NA	NA	NA	NA	NA	1.9701	0.917596	0.567327	0.533029	0.30455	0.092809	0.0181254	0.0159284	0.0261313	0.0351054	NA	NA	NA	NA	NA	NA	NA	5.95302	4.97013	15.3365	57.0041	0.269053	0.0604348	-6.32235	-4.03932
tr26129	chr1	178513144	178523431	10288	+	HAVANA	ENSG00000240021.10	protein_coding	TEX35	TEX35-202	tr26129	NA	NA	NA	NA	NA	NA	0.00506977	0	0	0	0	0	0	0	0	0	NA	NA	NA	NA	NA	NA	NA	NA	NA	NA	NA	NA	NA	NA	NA
tr10948	chr1	178849535	178871077	21543	-	HAVANA	ENSG00000116194.13	protein_coding	ANGPTL1	ANGPTL1-201	tr10948	TRUE	NA	NA	NA	NA	NA	0.00324704	0.0121248	0.00441368	0.0491999	0	0	0	0	0	0	NA	NA	NA	NA	NA	NA	NA	0.661052	0.462408	20.0839	97.6353	0.0228146	0.0032828	0.857677	1
tr14634	chr1	179025894	179076567	50674	+	HAVANA	ENSG00000116199.12	protein_coding	FAM20B	FAM20B-201	tr14634	TRUE	TRUE	44	TRUE	1.44914	NA	8.84897	8.95026	7.46437	9.91012	9.70853	0.394371	0.569601	0.772013	0.596244	0.756113	0.0543172	0.077782	0.128512	0.0725936	0.0947242	NA	NA	11.4912	12.2624	5.37231	4.95107	1.48262	1.71673	-4.96846	-4.65524
tr25530	chr1	179293797	179358680	64884	+	HAVANA	ENSG00000057252.13	protein_coding	SOAT1	SOAT1-201	tr25530	TRUE	TRUE	80	TRUE	3.71334	NA	5.05742	5.77966	5.34565	9.01667	6.60979	1.40922	1.87802	2.11854	2.44253	2.5215	0.346546	0.405131	0.493297	0.337606	0.475877	NA	NA	76.0931	83.0593	9.73398	12.0517	5.41852	4.7771	0.0666404	-0.383641
tr11978	chr1	179365977	179468717	102741	+	HAVANA	ENSG00000162779.22	protein_coding	AXDND1	AXDND1-203	tr11978	TRUE	TRUE	123	TRUE	29.3757	NA	0.271424	0.291063	0.232206	0.191445	0.0723658	0.39641	0.687569	0.712888	1.20996	1.33556	2.02217	2.7215	3.74851	9.71136	23.6082	NA	NA	24.1938	38.4349	7.59147	11.8369	2.20904	2.25068	0.877131	0.967847
tr14592	chr1	179743163	179816198	73036	+	HAVANA	ENSG00000143340.6	protein_coding	FAM163A	FAM163A-201	tr14592	NA	NA	NA	NA	NA	NA	0	0	0.00811478	0	0.00531645	0	0	0	0	0	NA	NA	NA	NA	NA	NA	NA	NA	NA	NA	NA	NA	NA	NA	NA
tr13022	chr1	179954810	180114875	160066	+	HAVANA	ENSG00000135837.16	protein_coding	CEP350	CEP350-202	tr13022	TRUE	TRUE	51	TRUE	0.843274	NA	19.9332	20.4015	22.123	26.0853	25.5205	2.10791	1.92726	3.48231	3.73987	4.98702	0.132027	0.117995	0.197257	0.178588	0.243466	NA	NA	221.741	226.29	6.93819	8.43183	22.1527	18.6024	0.100189	-0.371894
tr21825	chr1	180154897	180198034	43138	+	HAVANA	ENSG00000116260.17	protein_coding	QSOX1	QSOX1-201	tr21825	TRUE	TRUE	62	TRUE	16.7362	TRUE	9.26856	8.79736	9.5135	14.1885	11.7789	0.875352	1.26504	1.48052	1.21112	1.69007	0.114541	0.181391	0.192002	0.100622	0.177627	NA	NA	124.653	145.298	6.64485	5.94643	13.003	16.9366	0.287197	0.304529
tr16832	chr1	180912897	180951614	38718	+	HAVANA	ENSG00000135835.12	protein_coding	KIAA1614	KIAA1614-202	tr16832	TRUE	NA	NA	NA	NA	TRUE	0.380852	0.189067	0.14123	0.0249639	0.210379	0	0	0.00223714	0.010882	0.0115599	NA	NA	NA	NA	NA	NA	NA	0.870637	1.53989	139.273	13.2386	0.00433306	0.0806256	-86.8944	-1.60933
tr25833	chr1	180972725	181022870	50146	-	HAVANA	ENSG00000135823.14	protein_coding	STX6	STX6-201	tr25833	TRUE	TRUE	40	TRUE	3.38132	TRUE	13.2989	21.8644	25.2154	28.8045	28.421	1.14186	2.60308	4.60707	5.24766	6.26035	0.103412	0.143944	0.217851	0.216694	0.266317	TRUE	iMacI	105.423	280.006	6.24249	7.03596	11.7058	27.5848	-0.136092	-0.0303147
tr16329	chr1	181088700	181092900	4201	+	HAVANA	ENSG00000162783.11	protein_coding	IER5	IER5-201	tr16329	TRUE	TRUE	61	TRUE	0	TRUE	6.32968	7.95227	8.14107	19.148	24.3025	4.61689	4.74661	6.30882	8.0423	9.78474	0.86222	0.666659	0.851631	0.457281	0.439007	TRUE	iMacII	1202.36	1528.63	5.71021	5.84956	145.951	181.136	0.956632	0.865833
tr27829	chr1	182054570	182061712	7143	-	HAVANA	ENSG00000179930.6	protein_coding	ZNF648	ZNF648-201	tr27829	NA	NA	NA	NA	NA	NA	0	0	0	0	0	0	0	0	0	0	NA	NA	NA	NA	NA	NA	NA	NA	NA	NA	NA	NA	NA	NA	NA
tr26089	chr1	182398117	182400667	2551	-	HAVANA	ENSG00000203730.3	protein_coding	TEDDM1	TEDDM1-201	tr26089	NA	NA	NA	NA	NA	NA	0	0.0118038	0	0	0	0	0	0	0	0	NA	NA	NA	NA	NA	NA	NA	NA	NA	NA	NA	NA	NA	NA	NA
tr22961	chr1	182573634	182589256	15623	-	HAVANA	ENSG00000135828.11	protein_coding	RNASEL	RNASEL-201	tr22961	TRUE	TRUE	51	TRUE	0	NA	2.75747	2.14755	1.98274	2.38709	2.14932	3.63577	2.95905	4.82329	6.63402	7.32455	1.6298	1.69325	3.05814	3.46649	4.43424	NA	NA	53.8749	136.783	5.94518	5.25704	6.28127	18.035	0.561001	0.880825
tr22101	chr1	182598623	182604389	5767	-	HAVANA	ENSG00000143333.7	protein_coding	RGS16	RGS16-201	tr22101	TRUE	TRUE	109	TRUE	35.813	TRUE	2.61067	9.69995	7.26684	1.12006	1.01848	0.328744	0.32694	0.343173	0.17626	0.188319	0.152218	0.0384275	0.0535815	0.205897	0.248064	TRUE	peak	137.014	135.423	8.37919	9.03558	11.3341	10.3887	0.769662	0.901963
tr13869	chr1	182839347	182887982	48636	+	HAVANA	ENSG00000135829.17	protein_coding	DHX9	DHX9-201	tr13869	TRUE	TRUE	54	TRUE	2.52982	NA	77.1505	94.381	65.3956	57.2639	48.3667	3.93237	2.29794	3.94159	6.93668	9.29592	0.0601642	0.0277941	0.0720172	0.149271	0.233348	NA	NA	632.891	496.061	5.40518	11.2771	81.1604	30.4904	0.0494069	-0.586291
tr24818	chr1	182950523	182953111	2589	-	HAVANA	ENSG00000157060.16	protein_coding	SHCBP1L	SHCBP1L-205	tr24818	NA	NA	NA	NA	NA	NA	0	0	0	0	0	0	0	0	0	0	NA	NA	NA	NA	NA	NA	NA	NA	NA	NA	NA	NA	NA	NA	NA
tr17071	chr1	183186238	183241261	55024	+	HAVANA	ENSG00000058085.15	protein_coding	LAMC2	LAMC2-204	tr17071	NA	NA	NA	NA	NA	NA	0.0146006	0.0032945	0.000558555	0	0	0	0	0	0	0	NA	NA	NA	NA	NA	NA	NA	NA	NA	NA	NA	NA	NA	NA	NA
tr11801	chr1	183626458	183635757	9300	-	HAVANA	ENSG00000162704.16	protein_coding	ARPC5	ARPC5-201	tr11801	TRUE	TRUE	116	TRUE	28.5441	TRUE	30.3797	33.2221	35.2205	60.4046	59.3756	1.96704	4.20438	6.08524	11.4232	15.3388	0.08014	0.150859	0.210608	0.234065	0.318093	TRUE	iMacI	99.0001	259.194	7.58326	11.7313	9.04909	15.3145	-2.35721	-2.87709
tr22086	chr1	183805120	183928531	123412	+	HAVANA	ENSG00000143344.15	protein_coding	RGL1	RGL1-202	tr22086	TRUE	TRUE	122	TRUE	49.4845	TRUE	20.2182	18.8689	11.9538	86.4901	137.636	1.0393	0.816372	0.465163	1.49219	1.95828	0.0583383	0.0495626	0.04568	0.0195734	0.0156752	TRUE	bend	146.566	216.828	7.25152	7.80386	14.0098	19.2589	-0.443151	-6.14664
tr20029	chr1	184887739	184890185	2447	-	HAVANA	ENSG00000135842.17	protein_coding	NIBAN1	NIBAN1-205	tr20029	TRUE	NA	NA	NA	NA	TRUE	0.112411	0.0585363	0.14834	2.80817	3.91991	0	0	0	0.00727814	0	NA	NA	NA	NA	NA	NA	NA	NA	NA	NA	NA	NA	NA	NA	NA
tr25888	chr1	185157080	185291007	133928	+	HAVANA	ENSG00000116668.13	protein_coding	SWT1	SWT1-202	tr25888	TRUE	TRUE	250	TRUE	1.58114	NA	2.95404	2.00423	2.68334	2.26114	2.95708	0.360341	0.556469	0.677195	0.85798	1.11185	0.186951	0.410855	0.403735	0.643733	0.652901	NA	NA	7.68883	16.6377	43.6016	12.8536	0.122232	0.897209	-23.1676	-2.29587
tr20351	chr1	186375838	186421375	45538	+	HAVANA	ENSG00000157181.16	protein_coding	ODR4	ODR4-201	tr20351	TRUE	TRUE	77	TRUE	41.8006	NA	14.9877	16.6003	13.4063	14.7446	18.3659	0.496412	0.539494	0.86288	0.948459	1.25983	0.0333845	0.0361307	0.0688767	0.0707302	0.0750161	NA	NA	40.0732	88.3281	9.38132	7.56455	2.96084	8.09359	-4.06197	-1.26919
tr20900	chr1	186443582	186448724	5143	-	HAVANA	ENSG00000116703.14	protein_coding	PDC	PDC-202	tr20900	TRUE	NA	NA	NA	NA	NA	0	0.0365579	0	0	0	0	0	0	0	0	NA	NA	NA	NA	NA	NA	NA	NA	NA	NA	NA	NA	NA	NA	NA
tr21159	chr1	186828949	186988981	160033	+	HAVANA	ENSG00000116711.10	protein_coding	PLA2G4A	PLA2G4A-201	tr21159	TRUE	NA	NA	NA	NA	TRUE	0.113675	0.0581761	0.0915004	0.723781	0.912691	0.00788825	0.00203403	0.00658558	0.027285	0.0649769	NA	NA	NA	NA	NA	NA	NA	NA	NA	NA	NA	NA	NA	NA	NA
tr22097	chr1	192575773	192580024	4252	+	HAVANA	ENSG00000090104.12	protein_coding	RGS1	RGS1-201	tr22097	TRUE	TRUE	241	TRUE	0	TRUE	0.409039	0.137165	0.0652826	0.459892	1.40949	0.0274538	0.0129132	0.0174741	0.0817976	0.119834	0.0953329	0.134128	0.334596	0.395773	0.185725	TRUE	bend	4.64215	13.9091	7.40202	10.9028	0.434705	0.884276	0.0590422	-0.593951
tr22100	chr1	192644531	192659862	15332	+	HAVANA	ENSG00000127074.14	protein_coding	RGS13	RGS13-203	tr22100	TRUE	NA	NA	NA	NA	NA	0.0999727	0.00222134	0.00873315	0	0	0	0	0	0	0	NA	NA	NA	NA	NA	NA	NA	NA	NA	NA	NA	NA	NA	NA	NA
tr24199	chr1	192716183	192716650	468	+	ENSEMBL	ENSG00000231767.4	protein_coding	RPS27AP5	RPS27AP5-201	tr24199	TRUE	NA	NA	NA	NA	TRUE	51.4651	45.5785	35.47	27.1984	4.63519	0.00194621	0	0	0.00544422	0	NA	NA	NA	NA	NA	NA	NA	NA	NA	NA	NA	NA	NA	NA	NA
tr22104	chr1	192809039	192812275	3237	+	HAVANA	ENSG00000116741.8	protein_coding	RGS2	RGS2-201	tr22104	TRUE	TRUE	48	TRUE	2.41523	TRUE	4.05386	15.2184	18.5882	66.1502	93.2135	3.91371	5.33907	8.12907	14.6978	18.2725	1.13324	0.408759	0.497297	0.256557	0.218979	TRUE	iMacII	266.603	1118.16	5.5806	6.31328	33.1139	122.765	0.877578	0.240714
tr15348	chr1	193096468	193105431	8964	-	HAVANA	ENSG00000023572.9	protein_coding	GLRX2	GLRX2-201	tr15348	TRUE	TRUE	63	TRUE	0.632456	TRUE	8.64627	8.54066	6.34767	5.06664	2.3269	0.449859	0.838132	1.53911	3.63229	4.05652	0.0647377	0.121164	0.301851	0.914499	2.39749	TRUE	preB	31.3686	130.286	8.95495	6.72295	2.42805	13.4327	-2.561	0.826774
tr13066	chr1	196676988	196747504	70517	+	HAVANA	ENSG00000000971.16	protein_coding	CFH	CFH-203	tr13066	TRUE	NA	NA	NA	NA	TRUE	0.0646996	0.529874	1.73495	4.7411	4.82471	0	0	0.00452411	0.0145307	0.0151793	NA	NA	NA	NA	NA	NA	NA	NA	NA	NA	NA	NA	NA	NA	NA
tr13069	chr1	196774840	196795407	20568	+	HAVANA	ENSG00000116785.14	protein_coding	CFHR3	CFHR3-201	tr13069	TRUE	NA	NA	NA	NA	NA	0	0.0107528	0.0141738	0.0794974	0.0579487	0	0	0	0	0.00747271	NA	NA	NA	NA	NA	NA	NA	NA	NA	NA	NA	NA	NA	NA	NA
tr13067	chr1	196819822	196821202	1381	+	HAVANA	ENSG00000244414.6	protein_coding	CFHR1	CFHR1-204	tr13067	TRUE	NA	NA	NA	NA	NA	0.0926825	0	0	0	0	0	0	0	0	0	NA	NA	NA	NA	NA	NA	NA	NA	NA	NA	NA	NA	NA	NA	NA
tr13068	chr1	196943756	196959212	15457	+	HAVANA	ENSG00000080910.13	protein_coding	CFHR2	CFHR2-202	tr13068	TRUE	NA	NA	NA	NA	NA	0.0204091	0	0	0	0	0	0	0	0	0	NA	NA	NA	NA	NA	NA	NA	NA	NA	NA	NA	NA	NA	NA	NA
tr11850	chr1	197084127	197146669	62543	-	HAVANA	ENSG00000066279.18	protein_coding	ASPM	ASPM-203	tr11850	TRUE	TRUE	79	TRUE	12.566	TRUE	38.2953	34.5967	23.4284	15.6812	15.8741	0.510604	0.333673	0.537567	0.227134	0.264377	0.014262	0.0104791	0.0254044	0.0166231	0.019061	TRUE	preB	47.183	28.0663	11.0783	9.10333	2.95214	2.13703	-11.9721	-6.42811
tr27573	chr1	197153680	197200542	46863	-	HAVANA	ENSG00000177888.7	protein_coding	ZBTB41	ZBTB41-201	tr27573	TRUE	NA	NA	NA	NA	TRUE	4.86254	3.1965	3.58056	5.36892	6.82821	0.0808951	0.0272495	0.0275559	0.0452908	0.0360134	NA	NA	NA	NA	NA	NA	NA	NA	NA	NA	NA	NA	NA	NA	NA
tr21766	chr1	198639097	198695171	56075	+	HAVANA	ENSG00000081237.20	protein_coding	PTPRC	PTPRC-206	tr21766	TRUE	TRUE	118	NA	80.2683	TRUE	0.0241709	0.00318856	0.849923	17.2597	18.107	0	0.0021522	0.0644517	2.48538	4.01456	NA	NA	NA	NA	NA	NA	NA	0.229792	93.3261	97.4274	4.07859	0.00163486	15.8606	-13.7847	-0.141638
tr20223	chr1	200043810	200058424	14615	+	HAVANA	ENSG00000116833.14	protein_coding	NR5A2	NR5A2-202	tr20223	TRUE	NA	NA	NA	NA	TRUE	0	0.00495768	0.0271359	0.33071	0.316789	0	0.00203403	0	0.00545061	0.00566301	NA	NA	NA	NA	NA	NA	NA	NA	NA	NA	NA	NA	NA	NA	NA
tr16843	chr1	200551500	200620751	69252	-	HAVANA	ENSG00000118193.12	protein_coding	KIF14	KIF14-201	tr16843	TRUE	TRUE	48	TRUE	3.77712	NA	14.1174	14.6911	13.9417	10.0155	5.77808	0.526179	0.791041	1.68577	0.752703	0.746567	0.0420342	0.0624087	0.142869	0.092142	0.156202	NA	NA	69.5156	32.1497	10.827	10.4484	4.4504	2.13281	-2.17215	-1.70914
tr15513	chr1	200872981	200874178	1198	+	HAVANA	ENSG00000170128.5	protein_coding	GPR25	GPR25-201	tr15513	TRUE	NA	NA	NA	NA	NA	0	0.0432594	0.0359697	0	0	0	0.00568656	0.0138837	0.0125011	0.00890608	NA	NA	NA	NA	NA	NA	NA	NA	NA	NA	NA	NA	NA	NA	NA
tr16545	chr1	200902952	200908162	5211	+	HAVANA	ENSG00000163362.11	protein_coding	INAVA	INAVA-206	tr16545	TRUE	NA	NA	NA	NA	TRUE	0	0.493725	0.772817	0.135717	0.0728178	0	0.0165878	0.0261211	0	0.00190777	NA	NA	NA	NA	NA	NA	NA	NA	NA	NA	NA	NA	NA	NA	NA
tr12564	chr1	201039512	201112451	72940	-	HAVANA	ENSG00000081248.11	protein_coding	CACNA1S	CACNA1S-202	tr12564	TRUE	NA	NA	NA	NA	NA	0.0420375	0.0143017	0.0259993	0	0	0	0.00213218	0.00206147	0	0	NA	NA	NA	NA	NA	NA	NA	NA	NA	NA	NA	NA	NA	NA	NA
tr26404	chr1	201134772	201154494	19723	-	HAVANA	ENSG00000116857.17	protein_coding	TMEM9	TMEM9-204	tr26404	TRUE	TRUE	61	TRUE	4.5326	TRUE	18.8478	22.3859	17.34	8.65222	6.48363	0.96617	1.78538	2.4038	1.58521	1.56021	0.0627233	0.0972152	0.168893	0.223939	0.30714	TRUE	peak	12.7196	7.63918	25.8971	9.46641	0.340444	0.559354	-54.3623	-10.5913
tr17059	chr1	201386811	201399915	13105	-	HAVANA	ENSG00000159166.15	protein_coding	LAD1	LAD1-205	tr17059	NA	NA	NA	NA	NA	NA	0	0	0	0	0	0	0	0	0	0	NA	NA	NA	NA	NA	NA	NA	NA	NA	NA	NA	NA	NA	NA	NA
tr26475	chr1	201403784	201421730	17947	-	HAVANA	ENSG00000159173.19	protein_coding	TNNI1	TNNI1-202	tr26475	NA	NA	NA	NA	NA	NA	0.00238916	0.011808	0.0136767	0.00243884	0	0	0	0	0.0108948	0.0036194	NA	NA	NA	NA	NA	NA	NA	NA	NA	NA	NA	NA	NA	NA	NA
tr21072	chr1	201464278	201469188	4911	-	HAVANA	ENSG00000174307.7	protein_coding	PHLDA3	PHLDA3-202	tr21072	TRUE	TRUE	33	TRUE	57.7659	NA	5.70304	5.93299	4.41071	7.39517	6.18838	1.77642	2.39289	2.60838	2.97261	3.49606	0.390778	0.507795	0.738072	0.499193	0.7258	NA	NA	70.2008	120.407	8.445	6.71336	5.76193	12.4319	0.01022	0.502216
tr18293	chr1	201896456	201946588	50133	-	ENSEMBL	ENSG00000163431.13	protein_coding	LMOD1	LMOD1-202	tr18293	NA	NA	NA	NA	NA	NA	0	0	0	0	0	0.00993788	0.0084706	0.006385	0.00362948	0.0036194	NA	NA	NA	NA	NA	NA	NA	NA	NA	NA	NA	NA	NA	NA	NA
tr14332	chr1	202010625	202011808	1184	+	HAVANA	ENSG00000163435.16	protein_coding	ELF3	ELF3-210	tr14332	TRUE	TRUE	193	TRUE	38.1838	NA	0.635254	0.156028	0.485154	0.417264	0.47914	0.132206	0.206686	0.184051	0.183596	0.197442	0.290111	1.75712	0.443719	0.595285	0.426195	NA	NA	NA	NA	NA	NA	NA	NA	NA	NA
tr15517	chr1	202122917	202133592	10676	+	HAVANA	ENSG00000170075.9	protein_coding	GPR37L1	GPR37L1-201	tr15517	NA	NA	NA	NA	NA	NA	0	0	0	0	0	0	0	0	0.0017571	0.00173584	NA	NA	NA	NA	NA	NA	NA	NA	NA	NA	NA	NA	NA	NA	NA
tr11784	chr1	202133404	202144737	11334	-	HAVANA	ENSG00000143862.8	protein_coding	ARL8A	ARL8A-201	tr11784	TRUE	TRUE	198	TRUE	0	NA	13.346	13.1078	11.3512	13.2417	14.3312	1.04924	0.853079	0.950326	1.0504	1.41076	0.134085	0.110688	0.145016	0.136235	0.160701	NA	NA	52.7006	74.5221	11.0279	13.8236	3.31245	3.7367	-3.02904	-2.83526
tr17158	chr1	202276270	202306921	30652	+	HAVANA	ENSG00000133067.17	protein_coding	LGR6	LGR6-202	tr17158	TRUE	NA	NA	NA	NA	TRUE	11.4567	0.683787	0.446548	0.12663	0.0119626	0.0158282	0	0.00678616	0	0	NA	NA	NA	NA	NA	NA	NA	NA	NA	NA	NA	NA	NA	NA	NA
tr26978	chr1	202331738	202341959	10222	-	HAVANA	ENSG00000077152.11	protein_coding	UBE2T	UBE2T-203	tr26978	TRUE	TRUE	79	TRUE	54.8401	TRUE	31.3281	16.645	18.497	3.92341	2.99105	4.06516	1.98037	2.82868	0.914475	0.799348	0.115502	0.125923	0.16217	0.27149	0.330041	TRUE	preB	253.336	56.2354	11.6637	8.15176	15.0552	4.78172	-1.08089	0.374482
tr25921	chr1	202590596	202643453	52858	-	HAVANA	ENSG00000143858.12	protein_coding	SYT2	SYT2-201	tr25921	NA	NA	NA	NA	NA	NA	0.000943128	7.69774e-05	0	0.0163754	0	0	0	0	0	0	NA	NA	NA	NA	NA	NA	NA	NA	NA	NA	NA	NA	NA	NA	NA
tr21875	chr1	202878282	202889149	10868	-	HAVANA	ENSG00000183155.5	protein_coding	RABIF	RABIF-201	tr21875	TRUE	TRUE	68	TRUE	2.23358	NA	6.96277	7.95625	5.97018	4.98718	4.85046	3.47982	4.13692	5.81252	7.90592	8.62857	0.608344	0.63643	1.19448	1.9402	2.44049	NA	NA	190.983	274.094	13.1719	9.98636	10.0501	19.0247	0.307195	0.745044
tr16909	chr1	202891120	202927234	36115	-	HAVANA	ENSG00000117153.16	protein_coding	KLHL12	KLHL12-203	tr16909	TRUE	TRUE	133	TRUE	2.66667	NA	10.9648	9.61068	8.75611	9.12245	9.24427	0.656777	0.990304	1.62917	2.33438	2.81297	0.0708116	0.120176	0.225371	0.315661	0.37534	NA	NA	128.097	166.26	6.6757	6.77744	13.3005	17.0039	0.175612	0.456343
tr7771	chr1	202940832	202958312	17481	-	HAVANA	ENSG00000159346.13	protein_coding	ADIPOR1	ADIPOR1-201	tr7771	TRUE	TRUE	145	TRUE	0.316228	NA	31.1441	27.8914	28.0394	37.3222	38.5742	0.942557	1.1667	1.68846	2.37142	3.96401	0.033831	0.0469882	0.070911	0.0752676	0.126309	NA	NA	134.45	117.492	8.02517	12.0852	11.6127	6.73871	-1.68191	-4.72427
tr13637	chr1	202961873	202967257	5385	-	HAVANA	ENSG00000159348.13	protein_coding	CYB5R1	CYB5R1-201	tr13637	TRUE	TRUE	43	TRUE	0.632456	NA	7.47927	9.28316	9.14698	6.19333	4.75123	0.270405	0.313849	0.53351	0.541841	0.596479	0.0379703	0.038604	0.0630859	0.0985085	0.142965	NA	NA	56.9474	81.8632	7.28371	5.16715	5.41934	10.9816	-0.380105	0.567345
tr7776	chr1	203090654	203167404	76751	+	HAVANA	ENSG00000163485.17	protein_coding	ADORA1	ADORA1-201	tr7776	TRUE	NA	NA	NA	NA	NA	0.0398351	0.0346881	0.00641901	0.0286496	0	0.0117807	0.0337261	0.0238797	0.00364227	0.0054291	NA	NA	NA	NA	NA	NA	NA	NA	NA	NA	NA	NA	NA	NA	NA
tr13109	chr1	203178931	203182134	3204	-	HAVANA	ENSG00000133048.13	protein_coding	CHI3L1	CHI3L1-204	tr13109	TRUE	NA	NA	NA	NA	NA	0.0399688	0.00820467	0	0.0443032	0	0.00390244	0	0	0	0	NA	NA	NA	NA	NA	NA	NA	NA	NA	NA	NA	NA	NA	NA	NA
tr12239	chr1	203305519	203309602	4084	+	HAVANA	ENSG00000159388.6	protein_coding	BTG2	BTG2-201	tr12239	TRUE	TRUE	59	TRUE	66.294	TRUE	39.262	107.052	82.0363	65.0714	94.3901	3.72832	6.08478	5.8527	5.86544	7.1806	0.111902	0.0678943	0.0857064	0.109255	0.0917254	TRUE	peak	1116.32	1706.69	4.85166	5.16277	159.486	229.139	0.753822	0.588066
tr21541	chr1	203475806	203491352	15547	+	HAVANA	ENSG00000188783.6	protein_coding	PRELP	PRELP-201	tr21541	NA	NA	NA	NA	NA	NA	0.0155225	0.00495423	0.00461026	0.0113678	0.013159	0	0	0	0	0	NA	NA	NA	NA	NA	NA	NA	NA	NA	NA	NA	NA	NA	NA	NA
tr11907	chr1	203626561	203744081	117521	+	HAVANA	ENSG00000058668.14	protein_coding	ATP2B4	ATP2B4-203	tr11907	TRUE	NA	NA	NA	NA	NA	13.488	17.1095	16.927	13.8331	13.509	0.063374	0.0408855	0.0274435	0.0210678	0.0253376	NA	NA	NA	NA	NA	NA	NA	11.2579	7.50149	6.14212	10.3673	1.27047	0.501541	-9.61651	-25.9351
tr17097	chr1	203765183	203776372	11190	+	HAVANA	ENSG00000122188.13	protein_coding	LAX1	LAX1-203	tr17097	TRUE	TRUE	31	TRUE	2.66667	TRUE	0.765033	6.31629	5.61021	10.0342	7.19751	1.56132	1.72281	2.61336	1.47411	1.50236	2.48465	0.333717	0.564016	0.170001	0.233906	TRUE	iMacII	47.9092	171.207	5.8119	4.94695	5.71381	23.9888	0.866108	0.699964
tr27549	chr1	203795714	203854999	59286	+	HAVANA	ENSG00000257315.2	protein_coding	ZBED6	ZBED6-202	tr27549	TRUE	TRUE	90	TRUE	40.56	NA	28.3249	31.5473	25.0233	43.3986	37.7557	0.570102	0.247194	0.403204	0.658447	1.02703	0.021921	0.00670456	0.0159814	0.0157049	0.0270744	NA	NA	12.4356	25.5393	6.73956	5.72408	1.27897	3.09263	-21.1467	-11.2083
tr25481	chr1	203861609	203870077	8469	+	HAVANA	ENSG00000182004.13	protein_coding	SNRPE	SNRPE-204	tr25481	TRUE	TRUE	247	TRUE	51.6808	TRUE	207.999	177.412	123.419	41.9202	24.5666	3.92793	1.78351	2.19143	1.66498	1.9602	0.0250134	0.0129631	0.0205442	0.0439109	0.079112	TRUE	preB	241.981	234.132	9.04885	7.57585	18.5359	21.4217	-10.2214	-0.146809
tr25555	chr1	204073115	204119859	46745	+	HAVANA	ENSG00000143842.15	protein_coding	SOX13	SOX13-202	tr25555	TRUE	TRUE	63	TRUE	6.29153	TRUE	0.136211	0.0576896	0.0530956	0.598138	0.471588	0.021822	0.0332535	0.0430347	0.639355	1.01154	0.206891	0.714643	1.50707	1.34334	2.68596	NA	NA	NA	NA	NA	NA	NA	NA	NA	NA
tr14498	chr1	204131062	204152044	20983	-	HAVANA	ENSG00000143845.15	protein_coding	ETNK2	ETNK2-203	tr14498	TRUE	TRUE	199	TRUE	0	TRUE	4.94921	2.04365	1.16164	0.536597	0.435436	0.0807693	0.111789	0.102506	0.0363048	0.0262148	0.0167908	0.0486013	0.097923	0.121552	0.0730079	TRUE	preB	NA	NA	NA	NA	NA	NA	NA	NA
tr22062	chr1	204154938	204190324	35387	-	HAVANA	ENSG00000143839.15	protein_coding	REN	REN-202	tr22062	NA	TRUE	135	TRUE	0	NA	0	0	0	0	0	0.025611	0.0810596	0.108946	0.0144768	0.00747271	NA	NA	NA	NA	NA	NA	NA	1.39606	0.934382	27.3786	14.2614	0.0353442	0.0454139	1	1
tr16874	chr1	204190341	204196491	6151	-	HAVANA	ENSG00000170498.9	protein_coding	KISS1	KISS1-201	tr16874	TRUE	NA	NA	NA	NA	NA	0	0.397816	0.53713	0	0	0.00786989	0.0500587	0.0108224	0.00542232	0.0018097	NA	NA	NA	NA	NA	NA	NA	NA	NA	NA	NA	NA	NA	NA	NA
tr15446	chr1	204198163	204213988	15826	-	HAVANA	ENSG00000174567.8	protein_coding	GOLT1A	GOLT1A-201	tr15446	TRUE	NA	NA	NA	NA	NA	0.0935956	0.131254	0.100291	0	0	0.0352903	0.0826421	0.0384487	0.0108948	0.0166382	NA	NA	NA	NA	NA	NA	NA	NA	NA	NA	NA	NA	NA	NA	NA
tr21197	chr1	204218853	204359929	141077	-	HAVANA	ENSG00000143850.16	protein_coding	PLEKHA6	PLEKHA6-201	tr21197	TRUE	NA	NA	NA	NA	TRUE	0.620428	0.332016	0.144441	0.0407806	0.0294736	0.00194621	0.00837245	0	0	0.00373635	NA	NA	NA	NA	NA	NA	NA	NA	NA	NA	NA	NA	NA	NA	NA
tr21473	chr1	204403381	204411817	8437	-	HAVANA	ENSG00000158615.9	protein_coding	PPP1R15B	PPP1R15B-201	tr21473	TRUE	TRUE	164	TRUE	28.4177	NA	19.5848	21.939	16.1524	23.2882	24.8319	1.63228	1.22314	1.62222	2.14706	2.76393	0.102816	0.0699711	0.126532	0.114488	0.14276	NA	NA	246.817	360.708	7.56592	7.75403	22.612	32.2444	0.133876	0.229886
tr18390	chr1	204617170	204622205	5036	-	HAVANA	ENSG00000170382.12	protein_coding	LRRN2	LRRN2-201	tr18390	TRUE	NA	NA	NA	NA	TRUE	6.47743	4.20843	1.9438	0.504107	0.2221	0.139887	0.0773145	0.017036	0.0084589	0.00356998	NA	NA	NA	NA	NA	NA	NA	NA	NA	NA	NA	NA	NA	NA	NA
tr20010	chr1	204828651	205010924	182274	+	HAVANA	ENSG00000163531.15	protein_coding	NFASC	NFASC-208	tr20010	TRUE	NA	NA	NA	NA	NA	0.0355889	0.00253881	0.0639178	0	0	0	0	0	0	0	NA	NA	NA	NA	NA	NA	NA	NA	NA	NA	NA	NA	NA	NA	NA
tr26398	chr1	205083129	205084460	1332	-	HAVANA	ENSG00000174529.7	protein_coding	TMEM81	TMEM81-201	tr26398	TRUE	NA	NA	NA	NA	NA	1.88371	2.21884	1.69738	1.90266	1.76484	0.104132	0.167685	0.124179	0.0709027	0.0560453	NA	NA	NA	NA	NA	NA	NA	NA	NA	NA	NA	NA	NA	NA	NA
tr20278	chr1	205302063	205321745	19683	-	HAVANA	ENSG00000163545.11	protein_coding	NUAK2	NUAK2-201	tr20278	TRUE	TRUE	29	TRUE	0	TRUE	0.00570049	0.0630255	0.0914338	0.352294	0.582468	0.00394413	0.00430439	0.0745173	0.165391	0.260147	1.12799	0.0828395	1.03347	0.60641	0.575928	TRUE	iMacII	NA	NA	NA	NA	NA	NA	NA	NA
tr16903	chr1	205336092	205356911	20820	-	HAVANA	ENSG00000162873.14	protein_coding	KLHDC8A	KLHDC8A-201	tr16903	NA	NA	NA	NA	NA	NA	0	0	0	0	0	0	0	0	0	0	NA	NA	NA	NA	NA	NA	NA	NA	NA	NA	NA	NA	NA	NA	NA
tr17135	chr1	205381381	205420582	39202	-	ENSEMBL	ENSG00000186007.10	protein_coding	LEMD1	LEMD1-201	tr17135	NA	NA	NA	NA	NA	NA	0	0	0	0	0	0	0	0	0	0	NA	NA	NA	NA	NA	NA	NA	NA	NA	NA	NA	NA	NA	NA	NA
tr12109	chr1	205434885	205456746	21862	-	HAVANA	ENSG00000281406.2	protein_coding	BLACAT1	BLACAT1-202	tr12109	TRUE	NA	NA	NA	NA	TRUE	0.201877	0.0277185	0.0549781	0.169029	0.192185	0	0.0021522	0.00226205	0	0	NA	NA	NA	NA	NA	NA	NA	NA	NA	NA	NA	NA	NA	NA	NA
tr18669	chr1	205598040	205602918	4879	+	HAVANA	ENSG00000174514.13	protein_coding	MFSD4A	MFSD4A-205	tr18669	TRUE	NA	NA	NA	NA	TRUE	0.292789	0.0426164	0.121922	0.0671557	0	0.0367152	0.0267518	0.0275126	0.00345148	0.00691196	NA	NA	NA	NA	NA	NA	NA	NA	NA	NA	NA	NA	NA	NA	NA
tr25039	chr1	205657851	205662668	4818	-	HAVANA	ENSG00000158715.6	protein_coding	SLC45A3	SLC45A3-202	tr25039	TRUE	NA	NA	NA	NA	TRUE	3.35654	3.40521	2.27582	2.37913	1.52029	0.0234649	0.0437595	0.0186834	0.07428	0.0775195	NA	NA	NA	NA	NA	NA	NA	NA	NA	NA	NA	NA	NA	NA	NA
tr20280	chr1	205712822	205750182	37361	-	HAVANA	ENSG00000069275.13	protein_coding	NUCKS1	NUCKS1-201	tr20280	TRUE	TRUE	212	TRUE	0	NA	58.2557	43.6672	40.7866	49.0172	45.0059	7.25413	3.14743	4.81736	3.55105	4.36089	0.173124	0.0968058	0.158591	0.0919489	0.124141	NA	NA	362.758	321.939	5.35755	5.15406	46.9328	43.2962	-0.241258	-0.0394882
tr21246	chr1	205828026	205850132	22107	-	HAVANA	ENSG00000162877.13	protein_coding	PM20D1	PM20D1-202	tr21246	TRUE	TRUE	55	TRUE	0	TRUE	0.263292	0.173451	0.0753592	0.0410598	0	0.250489	0.107523	0.130032	0.158082	0.17026	1.15549	0.677815	2.53037	10.4885	NA	NA	NA	67.7936	40.2809	7.64172	9.20691	6.14926	3.03257	0.957183	1
tr13574	chr1	206009265	206023895	14631	-	HAVANA	ENSG00000196188.11	protein_coding	CTSE	CTSE-202	tr13574	TRUE	NA	NA	NA	NA	NA	0.0263321	0.0325302	0.00991228	0.0074243	0	0	0	0	0	0	NA	NA	NA	NA	NA	NA	NA	NA	NA	NA	NA	NA	NA	NA	NA
tr22118	chr1	206097699	206102448	4750	+	ENSEMBL	ENSG00000263961.8	protein_coding	RHEX	RHEX-202	tr22118	TRUE	NA	NA	NA	NA	TRUE	6.24549	20.3909	18.607	4.01554	2.12247	0.0217186	0.115516	0.0922332	0.0308433	0.023877	NA	NA	NA	NA	NA	NA	NA	NA	NA	NA	NA	NA	NA	NA	NA
tr11976	chr1	206106936	206117388	10453	-	HAVANA	ENSG00000198049.7	protein_coding	AVPR1B	AVPR1B-201	tr11976	NA	TRUE	62	TRUE	0	NA	0.0160509	0	0	0	0	0.06277	0.023789	0.0382369	0.0454324	0.0248548	10.1463	NA	NA	NA	NA	NA	NA	4.0888	1.28918	28.8048	33.2178	0.0983911	0.026901	0.836866	1
tr16503	chr1	206770764	206828817	58054	+	HAVANA	ENSG00000142224.16	protein_coding	IL19	IL19-207	tr16503	TRUE	TRUE	72	TRUE	1	TRUE	0	0.00331557	0.115139	0.548059	0.568237	0	0.0838444	0.26869	1.57205	1.81996	NA	12.2339	2.84151	3.7464	3.92611	NA	NA	0.682712	195.121	20.9786	4.50334	0.0225573	30.0327	1	0.981079
tr16513	chr1	206897443	206904139	6697	+	ENSEMBL	ENSG00000162892.16	protein_coding	IL24	IL24-207	tr16513	TRUE	NA	NA	NA	NA	NA	0	0.0259076	0	0	0	0	0	0	0	0	NA	NA	NA	NA	NA	NA	NA	NA	NA	NA	NA	NA	NA	NA	NA
tr21092	chr1	206928522	206946466	17945	-	HAVANA	ENSG00000162896.6	protein_coding	PIGR	PIGR-201	tr21092	TRUE	NA	NA	NA	NA	TRUE	0.0172133	0.00829557	0.0495265	0.172931	0.35917	0	0	0.00432353	0.00364227	0	NA	NA	NA	NA	NA	NA	NA	NA	NA	NA	NA	NA	NA	NA	NA
tr14794	chr1	206957967	206970460	12494	-	HAVANA	ENSG00000162897.16	protein_coding	FCAMR	FCAMR-201	tr14794	TRUE	NA	NA	NA	NA	TRUE	0	0.00747015	0.32251	0.103459	0.123517	0	0	0	0.00182113	0.00192665	NA	NA	NA	NA	NA	NA	NA	NA	NA	NA	NA	NA	NA	NA	NA
tr12475	chr1	207094934	207099983	5050	+	HAVANA	ENSG00000123843.13	protein_coding	C4BPB	C4BPB-206	tr12475	TRUE	NA	NA	NA	NA	NA	0	0	0	0.222426	0.513313	0	0	0	0	0	NA	NA	NA	NA	NA	NA	NA	NA	NA	NA	NA	NA	NA	NA	NA
tr12474	chr1	207104378	207115465	11088	+	HAVANA	ENSG00000123838.11	protein_coding	C4BPA	C4BPA-203	tr12474	NA	NA	NA	NA	NA	NA	0	0	0	0	0	0	0	0	0	0.00566301	NA	NA	NA	NA	NA	NA	NA	NA	NA	NA	NA	NA	NA	NA	NA
tr13432	chr1	207468306	207469933	1628	+	HAVANA	ENSG00000117322.18	protein_coding	CR2	CR2-206	tr13432	NA	NA	NA	NA	NA	NA	0	0	0	0	0	0	0	0	0	0	NA	NA	NA	NA	NA	NA	NA	NA	NA	NA	NA	NA	NA	NA	NA
tr13431	chr1	207496147	207641765	145619	+	HAVANA	ENSG00000203710.11	protein_coding	CR1	CR1-206	tr13431	TRUE	NA	NA	NA	NA	TRUE	0.00594519	0.0112814	0.0094433	0.412463	0.586045	0	0	0	0.0200133	0.0186629	NA	NA	NA	NA	NA	NA	NA	NA	NA	NA	NA	NA	NA	NA	NA
tr12867	chr1	207880972	207911125	30154	-	HAVANA	ENSG00000174059.17	protein_coding	CD34	CD34-201	tr12867	TRUE	NA	NA	NA	NA	TRUE	0.00260683	0.0367067	0.0771592	0.0189329	0.0305677	0.00190949	0.00430439	0.00884764	0	0	NA	NA	NA	NA	NA	NA	NA	NA	NA	NA	NA	NA	NA	NA	NA
tr21244	chr1	208022242	208244384	222143	-	HAVANA	ENSG00000076356.7	protein_coding	PLXNA2	PLXNA2-201	tr21244	TRUE	NA	NA	NA	NA	TRUE	0.0211414	0.032991	0.057131	0.445567	0.677868	0	0.0106428	0.0240803	0.134454	0.125563	NA	NA	NA	NA	NA	NA	NA	NA	NA	NA	NA	NA	NA	NA	NA
tr12603	chr1	209583714	209613939	30226	+	HAVANA	ENSG00000008118.10	protein_coding	CAMK1G	CAMK1G-202	tr12603	NA	NA	NA	NA	NA	NA	0	0	0	0	0	0.00199792	0	0	0	0	NA	NA	NA	NA	NA	NA	NA	NA	NA	NA	NA	NA	NA	NA	NA
tr17068	chr1	209614870	209652425	37556	-	HAVANA	ENSG00000196878.15	protein_coding	LAMB3	LAMB3-201	tr17068	TRUE	NA	NA	NA	NA	TRUE	0.0336784	3.2986	6.84432	2.0963	1.53411	0.00781819	0.0145927	0.0105969	0.00361027	0.00192665	NA	NA	NA	NA	NA	NA	NA	NA	NA	NA	NA	NA	NA	NA	NA
tr15104	chr1	209675412	209676390	979	+	HAVANA	ENSG00000123689.6	protein_coding	G0S2	G0S2-201	tr15104	TRUE	NA	NA	NA	NA	NA	0	0	0.0679374	0.231325	0.249907	0	0	0.00223714	0.00364227	0.00373635	NA	NA	NA	NA	NA	NA	NA	NA	NA	NA	NA	NA	NA	NA	NA
tr12417	chr1	209779208	209784559	5352	-	HAVANA	ENSG00000162757.4	protein_coding	C1orf74	C1orf74-201	tr12417	TRUE	TRUE	59	TRUE	5.3135	NA	0.886572	0.974776	0.784452	0.515218	0.748279	2.55402	1.97759	2.03505	3.04141	2.9244	3.57161	2.53065	3.32574	7.48151	4.88041	NA	NA	237.414	203.878	7.50808	6.58897	21.9181	21.4476	0.959551	0.965111
tr16612	chr1	209785623	209806175	20553	-	ENSEMBL	ENSG00000117595.12	protein_coding	IRF6	IRF6-204	tr16612	NA	NA	NA	NA	NA	NA	0	0	0	0	0	0	0.00418623	0	0	0	NA	NA	NA	NA	NA	NA	NA	NA	NA	NA	NA	NA	NA	NA	NA
tr27127	chr1	209827972	209857565	29594	+	HAVANA	ENSG00000117597.18	protein_coding	UTP25	UTP25-202	tr27127	TRUE	TRUE	46	TRUE	3.16228	NA	4.81951	6.55759	4.25641	4.3632	4.14067	0.617435	0.499862	0.648312	1.27609	1.23514	0.150456	0.0920564	0.180016	0.346973	0.3582	NA	NA	31.9359	43.5672	10.4609	8.17321	2.1161	3.69481	-1.27754	-0.12067
tr24729	chr1	210232796	210246255	13460	+	HAVANA	ENSG00000082497.12	protein_coding	SERTAD4	SERTAD4-201	tr24729	TRUE	NA	NA	NA	NA	NA	0.0245958	0.00187535	0	0	0	0	0	0	0	0	NA	NA	NA	NA	NA	NA	NA	NA	NA	NA	NA	NA	NA	NA	NA
tr16740	chr1	211063392	211103515	40124	-	HAVANA	ENSG00000143473.13	protein_coding	KCNH1	KCNH1-203	tr16740	NA	NA	NA	NA	NA	NA	0	0	0	0	0	0	0	0	0	0	NA	NA	NA	NA	NA	NA	NA	NA	NA	NA	NA	NA	NA	NA	NA
tr22038	chr1	211476522	211492917	16396	-	HAVANA	ENSG00000198570.5	protein_coding	RD3	RD3-201	tr22038	NA	NA	NA	NA	NA	NA	0.0108304	0	0.00691543	0	0	0	0	0	0	0	NA	NA	NA	NA	NA	NA	NA	NA	NA	NA	NA	NA	NA	NA	NA
tr24993	chr1	211571568	211579161	7594	-	HAVANA	ENSG00000170385.10	protein_coding	SLC30A1	SLC30A1-201	tr24993	TRUE	TRUE	92	NA	99.7104	TRUE	1.31343	12.3759	17.0499	59.4937	61.5674	0.111945	0.382877	0.746188	0.702935	0.806889	NA	NA	NA	NA	NA	NA	NA	78.3605	236.708	6.42637	9.75294	8.45195	16.823	0.844601	-2.65972
tr19991	chr1	212432920	212446379	13460	+	HAVANA	ENSG00000117691.10	protein_coding	NENF	NENF-201	tr19991	TRUE	NA	NA	NA	NA	TRUE	18.8638	13.0945	10.9389	5.20054	4.90685	0.0375798	0.0372437	0.0813616	0.0326497	0.0510463	NA	NA	NA	NA	NA	NA	NA	33.0669	15.334	7.94625	8.25598	2.8844	1.2874	-5.53992	-2.81145
tr11872	chr1	212608761	212620775	12015	+	HAVANA	ENSG00000162772.17	protein_coding	ATF3	ATF3-202	tr11872	TRUE	TRUE	47	TRUE	0	NA	4.31639	7.28275	3.92035	4.23881	4.86849	16.8886	27.05	29.4357	24.8749	25.0792	4.83849	4.6979	9.3743	7.30252	6.38041	NA	NA	749.368	625.56	7.1119	7.70723	73.0356	56.2595	0.9409	0.913464
tr14686	chr1	212624474	212626775	2302	+	HAVANA	ENSG00000162771.8	protein_coding	FAM71A	FAM71A-201	tr14686	TRUE	TRUE	30	TRUE	0	NA	0.3587	0.270336	0.28503	0.311391	0.0863401	0.0218737	0.124105	0.0823476	0.0435491	0.0277352	0.0851443	0.574153	0.372167	0.181756	4.1305	NA	NA	NA	NA	NA	NA	NA	NA	NA	NA
tr12035	chr1	212686417	212699840	13424	-	HAVANA	ENSG00000123685.9	protein_coding	BATF3	BATF3-201	tr12035	TRUE	NA	NA	NA	NA	TRUE	9.20505	23.5149	16.68	13.8905	8.59137	0.0250884	0.0324051	0.0297223	0.0223908	0.0674977	NA	NA	NA	NA	NA	NA	NA	NA	NA	NA	NA	NA	NA	NA	NA
tr25602	chr1	212830141	212847649	17509	-	HAVANA	ENSG00000185523.6	protein_coding	SPATA45	SPATA45-201	tr25602	TRUE	NA	NA	NA	NA	NA	0.333534	0.0363032	0.169119	0.143266	0.315807	0.0453316	0.0207941	0.0283789	0.0218152	0.0223812	NA	NA	NA	NA	NA	NA	NA	NA	NA	NA	NA	NA	NA	NA	NA
tr27140	chr1	212989127	212992037	2911	+	HAVANA	ENSG00000143494.15	protein_coding	VASH2	VASH2-212	tr27140	TRUE	NA	NA	NA	NA	TRUE	4.44805	1.09617	1.06411	0.114097	0	0.0102084	0	0	0	0	NA	NA	NA	NA	NA	NA	NA	1.5519	1.09907	18.7024	30.3476	0.0575163	0.025103	-76.3355	1
tr21592	chr1	213987954	213988647	694	+	HAVANA	ENSG00000117707.16	protein_coding	PROX1	PROX1-207	tr21592	TRUE	TRUE	114	TRUE	32.0039	NA	0	0.0861575	0.0810019	0	0	0.298591	0.539857	0.783313	0.899584	1.08147	NA	4.83915	6.61533	NA	NA	NA	NA	15.9404	79.6086	13.1993	7.72931	0.83709	7.13912	1	1
tr16766	chr1	215083236	215237093	153858	+	HAVANA	ENSG00000082482.13	protein_coding	KCNK2	KCNK2-203	tr16766	TRUE	NA	NA	NA	NA	NA	0.00792531	0.0249107	0.0093341	0	0.0111533	0	0	0	0	0	NA	NA	NA	NA	NA	NA	NA	NA	NA	NA	NA	NA	NA	NA	NA
tr27093	chr1	215622891	216423448	800558	-	HAVANA	ENSG00000042781.14	protein_coding	USH2A	USH2A-201	tr27093	TRUE	NA	NA	NA	NA	NA	0.0911108	0.0915216	0.157638	0.110019	0.21657	0	0	0	0	0	NA	NA	NA	NA	NA	NA	NA	NA	NA	NA	NA	NA	NA	NA	NA
tr14489	chr1	216862230	217089636	227407	-	HAVANA	ENSG00000196482.18	protein_coding	ESRRG	ESRRG-215	tr14489	NA	NA	NA	NA	NA	NA	0	0	0	0	0	0	0	0	0	0	NA	NA	NA	NA	NA	NA	NA	NA	NA	NA	NA	NA	NA	NA	NA
tr25588	chr1	217862775	217867133	4359	+	HAVANA	ENSG00000162814.11	protein_coding	SPATA17	SPATA17-204	tr25588	TRUE	NA	NA	NA	NA	NA	0.161701	0.030382	0	0.0322289	0	0	0	0	0	0	NA	NA	NA	NA	NA	NA	NA	NA	NA	NA	NA	NA	NA	NA	NA
tr24398	chr1	218285293	218337983	52691	+	HAVANA	ENSG00000067533.6	protein_coding	RRP15	RRP15-201	tr24398	TRUE	TRUE	52	TRUE	26.8403	NA	6.91502	7.6229	4.86235	5.50216	4.6537	1.2936	0.624089	0.8136	0.923578	1.07678	0.217107	0.0990668	0.194522	0.189793	0.270654	NA	NA	105.056	114.275	7.181	6.24803	10.1405	12.6775	0.318081	0.632917
tr27588	chr1	219608010	219613145	5136	-	HAVANA	ENSG00000215817.7	protein_coding	ZC3H11B	ZC3H11B-202	tr27588	TRUE	NA	NA	NA	NA	NA	0.210924	0.246373	0.155258	0.0955653	0.109187	0	0	0	0	0	NA	NA	NA	NA	NA	NA	NA	NA	NA	NA	NA	NA	NA	NA	NA
tr24994	chr1	219910445	219928557	18113	-	HAVANA	ENSG00000196660.11	protein_coding	SLC30A10	SLC30A10-202	tr24994	NA	NA	NA	NA	NA	NA	0.00650989	0.00470596	0	0	0	0.00399583	0	0.00412295	0	0	NA	NA	NA	NA	NA	NA	NA	NA	NA	NA	NA	NA	NA	NA	NA
tr14433	chr1	219968600	220046505	77906	-	HAVANA	ENSG00000136628.18	protein_coding	EPRS1	EPRS1-201	tr14433	TRUE	TRUE	121	TRUE	0	NA	28.8174	17.9232	15.5322	19.077	20.5231	3.25019	2.66888	2.78634	3.48471	3.74818	0.136597	0.179029	0.216463	0.22455	0.221962	NA	NA	73.2207	36.6034	9.08115	10.3702	5.5888	2.44658	-4.15628	-7.38849
tr16301	chr1	220094132	220148041	53910	+	HAVANA	ENSG00000067704.10	protein_coding	IARS2	IARS2-201	tr16301	TRUE	TRUE	88	TRUE	4.64758	NA	18.0093	15.954	13.2996	12.7189	7.90406	0.585603	0.646902	0.662904	0.621788	0.649023	0.0361931	0.0438994	0.0536984	0.0469162	0.0748962	NA	NA	72.5111	55.4898	6.80406	8.29061	7.38689	4.6393	-1.43801	-0.703721
tr18552	chr1	220528850	220579508	50659	+	HAVANA	ENSG00000116141.16	protein_coding	MARK1	MARK1-204	tr18552	TRUE	TRUE	25	TRUE	0	NA	5.55475	5.01611	5.09835	2.39413	3.45854	0.0560296	0.0638524	0.0388524	0.0462231	0.0487028	0.0116997	0.0155813	0.00895599	0.0333423	0.0183204	NA	NA	NA	NA	NA	NA	NA	NA	NA	NA
tr12397	chr1	220690363	220699153	8791	+	HAVANA	ENSG00000162817.7	protein_coding	C1orf115	C1orf115-201	tr12397	TRUE	TRUE	8	TRUE	0	NA	0.102632	0.237556	0.117143	0.214462	0.0267276	0.0098161	0.0522687	0.0174947	0.0345567	0.0354369	0.106065	0.277683	0.185537	0.238549	0.846364	NA	NA	NA	NA	NA	NA	NA	NA	NA	NA
tr19496	chr1	220786913	220819659	32747	+	HAVANA	ENSG00000186205.13	protein_coding	MTARC1	MTARC1-201	tr19496	TRUE	NA	NA	NA	NA	TRUE	0.191564	0.0525479	0.0240128	0.00577042	0.00584609	0.00779212	0.0127561	0.00206147	0.00362492	0.00373635	NA	NA	NA	NA	NA	NA	NA	NA	NA	NA	NA	NA	NA	NA	NA
tr15932	chr1	220879443	220885059	5617	+	HAVANA	ENSG00000136630.13	protein_coding	HLX	HLX-201	tr15932	TRUE	TRUE	65	TRUE	15.2175	TRUE	8.49171	81.7469	87.98	100.146	121.578	0.116192	0.351464	0.667162	0.882654	1.26347	0.0124787	0.00395409	0.00748974	0.00851719	0.0101634	TRUE	iMacII	3.59362	68.5936	12.9464	6.2127	0.192401	7.65295	-43.1354	-14.8864
tr14083	chr1	221701424	221742089	40666	-	HAVANA	ENSG00000143507.18	protein_coding	DUSP10	DUSP10-201	tr14083	TRUE	TRUE	198	NA	79.2195	TRUE	6.87615	8.07148	11.0599	9.43056	15.3345	1.03935	1.09591	1.62351	1.78281	2.72101	NA	NA	NA	NA	NA	NA	NA	65.2588	131.858	7.1849	6.99362	6.2957	13.0686	-0.0921986	-0.173385
tr15875	chr1	222522264	222548104	25841	-	HAVANA	ENSG00000143512.13	protein_coding	HHIPL2	HHIPL2-201	tr15875	TRUE	TRUE	89	TRUE	0	TRUE	0.132107	0.398487	0.479868	0.203659	0.071098	0.108438	0.156215	0.165297	0.0708836	0.106194	0.988711	0.460629	0.422412	0.412326	0.986327	TRUE	peak	NA	NA	NA	NA	NA	NA	NA	NA
tr25943	chr1	222557902	222589933	32032	-	ENSEMBL	ENSG00000143498.18	protein_coding	TAF1A	TAF1A-201	tr25943	TRUE	TRUE	64	TRUE	0	NA	6.87414	9.21115	7.00067	5.36826	4.74976	0.453039	0.415645	0.489198	0.686858	0.665744	0.0643865	0.0501308	0.0762756	0.145291	0.167844	NA	NA	106.627	120.584	6.2979	6.6132	11.7354	12.6387	0.414237	0.62419
tr7910	chr1	222668013	222712491	44479	-	HAVANA	ENSG00000186063.13	protein_coding	AIDA	AIDA-201	tr7910	TRUE	TRUE	57	TRUE	0.948683	NA	7.50035	6.39488	6.10222	8.22174	4.53653	0.535024	1.19706	1.7057	1.09653	1.27853	0.0889713	0.233015	0.349348	0.166283	0.358559	NA	NA	17.4979	20.7641	12.1752	11.3062	0.996177	1.27298	-6.52913	-2.56371
tr26246	chr1	223141382	223143248	1867	-	HAVANA	ENSG00000187554.14	protein_coding	TLR5	TLR5-202	tr26246	TRUE	TRUE	152	TRUE	32.9242	TRUE	0.162635	0.0473157	0.0262419	0.249359	1.38577	0.116308	0.0368489	0.0822608	0.207109	0.236461	0.872691	0.875085	1.96195	1.90582	0.23298	TRUE	bend	NA	NA	NA	NA	NA	NA	NA	NA
tr25875	chr1	223234915	223364167	129253	-	HAVANA	ENSG00000143502.15	protein_coding	SUSD4	SUSD4-203	tr25875	TRUE	NA	NA	NA	NA	TRUE	0.414054	0.624833	0.402069	0.283214	1.28268	0.0352869	0.0167249	0.0131712	0.0236044	0.0246402	NA	NA	NA	NA	NA	NA	NA	NA	NA	NA	NA	NA	NA	NA	NA
tr12621	chr1	223538007	223543166	5160	-	HAVANA	ENSG00000203697.12	protein_coding	CAPN8	CAPN8-208	tr12621	NA	NA	NA	NA	NA	NA	0	0	0	0	0	0	0	0	0	0.00192665	NA	NA	NA	NA	NA	NA	NA	NA	NA	NA	NA	NA	NA	NA	NA
tr13815	chr1	224183240	224193441	10202	+	HAVANA	ENSG00000143753.13	protein_coding	DEGS1	DEGS1-201	tr13815	TRUE	TRUE	48	TRUE	0	NA	10.5167	12.5031	12.1174	18.8255	17.9366	0.343361	0.489447	0.667951	0.606045	0.808685	0.0391541	0.0495854	0.0683807	0.0392374	0.0552622	NA	NA	127.846	191.852	6.81021	6.93513	13.0123	19.1751	0.191788	0.0645887
tr13930	chr1	225240794	225398064	157271	+	HAVANA	ENSG00000185842.15	protein_coding	DNAH14	DNAH14-201	tr13930	TRUE	NA	NA	NA	NA	NA	0.426936	0.0647187	0.0542767	0.0392405	0.0704916	0	0	0	0	0	NA	NA	NA	NA	NA	NA	NA	NA	NA	NA	NA	NA	NA	NA	NA
tr24614	chr1	225982702	225999343	16642	-	HAVANA	ENSG00000143751.10	protein_coding	SDE2	SDE2-201	tr24614	TRUE	TRUE	63	TRUE	0	NA	12.5375	10.1825	7.77866	9.41748	10.4245	3.36401	4.14384	4.90394	4.30203	5.07103	0.281507	0.441055	0.699486	0.49857	0.547542	NA	NA	243.385	203.955	7.61262	6.65097	22.1607	21.2556	0.434247	0.509567
tr7607	chr1	226144679	226186741	42063	-	HAVANA	ENSG00000182827.9	protein_coding	ACBD3	ACBD3-201	tr7607	TRUE	TRUE	100	TRUE	1.0328	NA	17.9492	19.0442	17.7565	26.9869	25.3324	2.96315	2.84413	3.99047	5.94224	6.55309	0.20615	0.186859	0.280516	0.275579	0.326397	NA	NA	199.602	247.247	7.79574	9.96126	17.7474	17.2045	-0.0113716	-0.472428
tr19240	chr1	226223618	226227054	3437	+	HAVANA	ENSG00000185155.11	protein_coding	MIXL1	MIXL1-201	tr19240	NA	NA	NA	NA	NA	NA	0.0172769	0	0.00124493	0	0	0	0	0	0	0	NA	NA	NA	NA	NA	NA	NA	NA	NA	NA	NA	NA	NA	NA	NA
tr21653	chr1	226884623	226895691	11069	+	HAVANA	ENSG00000143801.17	protein_coding	PSEN2	PSEN2-206	tr21653	TRUE	NA	NA	NA	NA	TRUE	0.917291	0.0764979	0.0144941	0.435597	0.118755	0.0197206	0.00610209	0.00678616	0.016371	0.0187987	NA	NA	NA	NA	NA	NA	NA	NA	NA	NA	NA	NA	NA	NA	NA
tr27320	chr1	227918656	227947932	29277	-	HAVANA	ENSG00000143816.8	protein_coding	WNT9A	WNT9A-201	tr27320	TRUE	TRUE	61	TRUE	2.0702	TRUE	0.176964	0.0279439	0.0763142	0	2.63944e-05	1.16334	0.572979	0.513019	0.221822	0.293947	9.29603	32.1252	8.57991	NA	6256.45	NA	NA	NA	NA	NA	NA	NA	NA	NA	NA
tr11708	chr1	228082708	228099212	16505	+	HAVANA	ENSG00000143761.16	protein_coding	ARF1	ARF1-201	tr11708	TRUE	TRUE	109	TRUE	0	NA	67.7899	63.1955	55.9168	61.8527	44.5943	0.736325	0.639957	1.17286	1.27093	1.98838	0.0134482	0.0121823	0.026338	0.0254098	0.0562327	NA	NA	240.284	296.171	9.87499	9.19548	16.8661	22.3251	-3.0193	-0.997498
tr15321	chr1	228149930	228159826	9897	+	HAVANA	ENSG00000198835.4	protein_coding	GJC2	GJC2-201	tr15321	TRUE	TRUE	79	TRUE	2.63523	NA	0.104477	0.213599	0.0951372	0.141065	0.0256135	0.317975	0.809435	0.623992	0.888968	1.03375	4.18456	4.87363	9.12528	8.6418	23.9341	NA	NA	6.69029	5.37137	13.4634	15.4875	0.344441	0.240398	0.696678	0.893453
tr16303	chr1	228165804	228182257	16454	+	HAVANA	ENSG00000181873.13	protein_coding	IBA57	IBA57-201	tr16303	TRUE	TRUE	40	NA	107.411	NA	1.87789	3.41467	2.38847	2.03894	1.83991	0.773065	0.577436	0.594008	0.249917	0.416353	NA	NA	NA	NA	NA	NA	NA	201.659	175.579	4.81051	4.88304	29.0572	24.9234	0.935373	0.926177
tr26697	chr1	228407940	228416029	8090	-	HAVANA	ENSG00000162931.12	protein_coding	TRIM17	TRIM17-203	tr26697	NA	NA	NA	NA	NA	NA	0	0.00684168	0	0.0137401	0	0	0	0	0	0	NA	NA	NA	NA	NA	NA	NA	NA	NA	NA	NA	NA	NA	NA	NA
tr15727	chr1	228458107	228460470	2364	+	HAVANA	ENSG00000196890.4	protein_coding	H2BU1	H2BU1-201	tr15727	TRUE	NA	NA	NA	NA	NA	0.0659904	0.0522228	0.0179551	0.0215115	0.0307138	0.019824	0.0124405	0.0236791	0.00726535	0.011326	NA	NA	NA	NA	NA	NA	NA	0.40584	0.345235	49.1327	27.8407	0.00572545	0.00859527	-10.5258	-2.57333
tr22990	chr1	228487382	228496188	8807	+	HAVANA	ENSG00000168159.13	protein_coding	RNF187	RNF187-201	tr22990	TRUE	TRUE	30	TRUE	2.52982	NA	11.3943	9.33753	8.22272	8.1221	7.42622	0.981718	1.00742	1.74483	1.87741	2.22711	0.0881253	0.106832	0.233688	0.241042	0.300387	NA	NA	40.224	53.7626	6.01812	5.78367	4.63286	6.44321	-1.45946	-0.152566
tr22130	chr1	228735479	228746664	11186	+	HAVANA	ENSG00000116574.6	protein_coding	RHOU	RHOU-201	tr22130	TRUE	TRUE	47	TRUE	17.5575	TRUE	0.0418568	0.170799	0.437212	7.40793	9.92247	0.0254001	0.0536911	0.149069	0.620753	0.77341	1.018	0.410136	0.419809	0.108164	0.097869	TRUE	iMacII	NA	NA	NA	NA	NA	NA	NA	NA
tr12826	chr1	229321011	229342517	21507	-	HAVANA	ENSG00000154429.11	protein_coding	CCSAP	CCSAP-203	tr12826	TRUE	TRUE	236	TRUE	62.4678	TRUE	5.95372	4.13581	3.84292	5.86749	8.18675	1.01362	0.853164	0.934317	0.637589	1.08604	0.160976	0.158001	0.170324	0.0673155	0.0757969	TRUE	bend	49.8129	81.084	8.89873	6.67741	3.88007	8.41691	-0.534435	0.0273451
tr20303	chr1	229440259	229508341	68083	-	HAVANA	ENSG00000069248.12	protein_coding	NUP133	NUP133-201	tr20303	TRUE	TRUE	51	TRUE	0.632456	NA	12.0477	13.0392	10.9277	9.03451	6.71405	0.740222	0.5176	0.680291	0.563405	0.665663	0.0667264	0.0442388	0.0694435	0.0671086	0.0978308	NA	NA	275.74	220.352	8.19779	7.78062	23.3147	19.6303	0.483257	0.657976
tr34	chr1	229516582	229558707	42126	-	HAVANA	ENSG00000135776.5	protein_coding	ABCB10	ABCB10-201	tr34	TRUE	TRUE	95	TRUE	25.014	NA	5.63546	5.05595	4.39035	4.11482	3.04027	0.16788	0.175178	0.18874	0.159571	0.245121	0.032154	0.0370263	0.0479799	0.0433763	0.0932722	NA	NA	22.2672	16.9622	5.82393	5.1955	2.65017	2.26298	-1.12645	-0.343484
tr27086	chr1	229626247	229660200	33954	+	HAVANA	ENSG00000135763.10	protein_coding	URB2	URB2-201	tr27086	TRUE	TRUE	91	TRUE	0	TRUE	7.42145	11.9005	7.19813	4.6793	2.94582	0.206531	0.109775	0.104567	0.188953	0.182656	0.0356541	0.0112512	0.0181851	0.0504076	0.0763735	TRUE	peak	88.3121	44.0921	6.43022	6.62609	9.51962	4.61242	0.220405	0.361328
tr15145	chr1	230067238	230282122	214885	+	HAVANA	ENSG00000143641.10	protein_coding	GALNT2	GALNT2-201	tr15145	TRUE	TRUE	89	TRUE	13.5978	TRUE	46.5828	14.2666	10.4613	10.1689	7.46468	1.56787	1.8846	2.10465	2.11289	2.42631	0.0417902	0.163349	0.251101	0.258085	0.402481	TRUE	preB	169.974	107.616	5.37955	6.90225	21.9009	10.8071	-1.12698	0.309283
tr13326	chr1	230642481	230693982	51502	+	HAVANA	ENSG00000135775.14	protein_coding	COG2	COG2-202	tr13326	TRUE	TRUE	115	TRUE	55.734	NA	14.3533	16.2248	13.3218	12.271	12.2166	3.97324	2.86501	3.75173	4.75191	5.8988	0.344011	0.219669	0.353509	0.485208	0.603752	NA	NA	220.769	224.865	5.71901	6.15016	26.7573	25.3431	0.463575	0.517952
tr12409	chr1	230837119	230868521	31403	-	HAVANA	ENSG00000119280.17	protein_coding	C1orf198	C1orf198-201	tr12409	TRUE	TRUE	42	TRUE	19.8986	TRUE	2.83465	1.27926	1.04092	1.21749	1.26318	0.683822	0.485937	0.516166	0.706988	0.84887	0.269821	0.439195	0.529705	0.65064	0.733369	TRUE	bend	64.5048	49.7497	6.48494	6.09495	6.89463	5.65778	0.588861	0.776736
tr11813	chr1	230979094	231000733	21640	+	HAVANA	ENSG00000173409.14	protein_coding	ARV1	ARV1-201	tr11813	TRUE	TRUE	58	TRUE	0.966092	NA	7.73123	4.82516	5.44271	5.28582	4.80573	2.46949	2.37979	4.38998	5.21162	5.54328	0.385834	0.610739	1.0034	1.28282	1.56812	NA	NA	158.259	234.12	8.03773	7.6218	13.6477	21.2915	0.433515	0.774289
tr14710	chr1	231018958	231040254	21297	-	HAVANA	ENSG00000182118.8	protein_coding	FAM89A	FAM89A-201	tr14710	TRUE	TRUE	145	TRUE	0.632456	NA	7.97476	8.57855	5.50638	7.61144	5.50531	0.690012	0.69125	0.711527	1.0854	1.50755	0.109415	0.100511	0.161879	0.174132	0.339066	NA	NA	32.7406	78.2396	6.34624	8.50192	3.57599	6.37874	-1.23008	0.136929
tr14516	chr1	231332753	231337852	5100	-	HAVANA	ENSG00000116903.7	protein_coding	EXOC8	EXOC8-201	tr14516	TRUE	TRUE	91	TRUE	0.966092	TRUE	2.72627	3.48867	2.6701	5.75822	6.21601	0.752424	0.984187	1.77856	2.46582	2.9458	0.325475	0.330933	0.800527	0.505311	0.602876	TRUE	bend	213.8	366.654	7.36312	6.78035	20.1266	37.4826	0.864544	0.834163
tr25651	chr1	231338293	231355023	16731	+	HAVANA	ENSG00000010072.16	protein_coding	SPRTN	SPRTN-202	tr25651	TRUE	TRUE	54	TRUE	0	NA	3.9183	4.86779	3.85616	5.58908	4.38091	1.18226	1.2243	1.88627	2.38855	2.78823	0.321564	0.279152	0.534726	0.489927	0.674291	NA	NA	111.398	113.092	5.32916	6.76581	14.4891	11.5861	0.72957	0.621881
tr10193	chr1	231363982	231528462	164481	-	HAVANA	ENSG00000287856.1	protein_coding	AL445524.2	AL445524.2-202	tr10193	TRUE	TRUE	193	TRUE	1.61933	NA	13.3064	15.8967	14.6315	19.5452	15.7135	0.311121	0.326314	0.421499	0.456305	0.360444	0.0293879	0.0228868	0.0359624	0.0277809	0.0273337	NA	NA	3.11503	1.24846	28.1914	16.6726	0.0765899	0.0519035	-172.735	-301.745
tr26770	chr1	231528653	231819244	290592	+	HAVANA	ENSG00000270106.6	protein_coding	TSNAX-DISC1	TSNAX-DISC1-201	tr26770	TRUE	TRUE	175	TRUE	55.2546	TRUE	13.4885	13.235	17.0205	16.9125	16.6959	2.18155	1.94704	2.84629	3.20792	3.61829	0.165707	0.141387	0.155505	0.168464	0.198428	NA	NA	311.566	246.576	7.39348	6.93121	29.2097	24.6585	0.538218	0.322914
tr18515	chr1	232804892	232808407	3516	+	HAVANA	ENSG00000212916.4	protein_coding	MAP10	MAP10-201	tr18515	TRUE	NA	NA	NA	NA	NA	2.83618	3.61928	2.94048	3.5482	4.3749	0.00070909	0	0.00407573	0.0185127	0.0271394	NA	NA	NA	NA	NA	NA	NA	NA	NA	NA	NA	NA	NA	NA	NA
tr18529	chr1	233327724	233385148	57425	+	HAVANA	ENSG00000143674.11	protein_coding	MAP3K21	MAP3K21-203	tr18529	TRUE	TRUE	74	TRUE	0	TRUE	2.516	0.694429	1.12478	1.54584	1.03561	0.512013	0.644455	1.01215	1.22015	1.53541	0.247112	1.14853	1.12848	0.956998	1.89988	TRUE	bend	19.6725	40.1558	5.79781	7.54569	2.35192	3.68871	-0.0697647	0.719248
tr25016	chr1	234214271	234324511	110241	+	HAVANA	ENSG00000183780.13	protein_coding	SLC35F3	SLC35F3-201	tr25016	TRUE	TRUE	3	TRUE	0	NA	0.144879	0.00754045	0.0257059	0.0194216	0	0.0117957	0.0104065	0.00862214	0.0526566	0.0743847	0.10372	0.71355	0.548824	1.16552	NA	NA	NA	0.870637	2.6715	14.7222	13.4763	0.0409911	0.137408	-2.5344	1
tr13321	chr1	234373468	234384048	10581	+	ENSEMBL	ENSG00000168275.16	protein_coding	COA6	COA6-204	tr13321	TRUE	TRUE	241	TRUE	0	NA	26.9728	31.2601	23.034	21.6306	15.2524	0.484984	0.606641	0.8599	1.31233	1.64152	0.027761	0.0260718	0.053199	0.0837446	0.1388	NA	NA	65.6605	71.9937	7.7258	7.9047	5.89096	6.31298	-3.57868	-1.41604
tr16609	chr1	234607231	234608094	864	-	HAVANA	ENSG00000168264.10	protein_coding	IRF2BP2	IRF2BP2-203	tr16609	TRUE	TRUE	179	TRUE	0	NA	254.045	285.272	283.141	276.947	353.637	11.7275	9.05423	10.4347	8.52516	10.6169	0.0524851	0.0363464	0.0405953	0.0351924	0.0341638	NA	NA	47.9218	46.0519	6.31691	5.60946	5.25841	5.69052	-47.3121	-61.1451
tr26494	chr1	235109341	235128837	19497	-	HAVANA	ENSG00000173726.11	protein_coding	TOMM20	TOMM20-201	tr26494	TRUE	TRUE	44	TRUE	11.5398	NA	53.7052	48.9147	34.1798	33.9552	34.6138	4.12279	3.1553	4.22591	4.33578	5.87507	0.0870206	0.0754449	0.145681	0.149097	0.199272	NA	NA	268.464	237.495	10.6633	9.25072	17.4511	17.7953	-2.07747	-0.945114
tr15392	chr1	235547685	235649784	102100	-	HAVANA	ENSG00000168243.11	protein_coding	GNG4	GNG4-203	tr15392	TRUE	NA	NA	NA	NA	TRUE	0.0624657	0.0391289	0.0427635	0.123912	0	0	0.0021522	0.00432353	0.00725896	0.00373635	NA	NA	NA	NA	NA	NA	NA	NA	NA	NA	NA	NA	NA	NA	NA
tr20032	chr1	235975830	236065109	89280	-	HAVANA	ENSG00000116962.15	protein_coding	NID1	NID1-202	tr20032	NA	NA	NA	NA	NA	NA	0.0119374	0.00564767	0.0199036	0.0105795	0.0129831	0	0	0	0	0	NA	NA	NA	NA	NA	NA	NA	NA	NA	NA	NA	NA	NA	NA	NA
tr15484	chr1	236142539	236208907	66369	+	HAVANA	ENSG00000077585.14	protein_coding	GPR137B	GPR137B-202	tr15484	TRUE	TRUE	43	TRUE	0	TRUE	5.19495	2.60678	2.79275	8.63368	5.8279	0.445912	0.357847	0.396788	0.681524	1.18348	0.0971461	0.155638	0.160128	0.0875447	0.231323	NA	NA	48.775	181.813	7.23323	6.42025	4.67402	19.6291	-0.111453	0.703098
tr19709	chr1	237943724	237945275	1552	-	HAVANA	ENSG00000270188.1	protein_coding	MTRNR2L11	MTRNR2L11-201	tr19709	NA	NA	NA	NA	NA	NA	0	0	0	0	0	0	0	0	0	0	NA	NA	NA	NA	NA	NA	NA	NA	NA	NA	NA	NA	NA	NA	NA
tr13140	chr1	239629073	239915452	286380	+	HAVANA	ENSG00000133019.11	protein_coding	CHRM3	CHRM3-201	tr13140	TRUE	NA	NA	NA	NA	NA	0.00914174	0.000652944	0.000622705	0.00784302	0.0224203	0	0	0	0	0	NA	NA	NA	NA	NA	NA	NA	NA	NA	NA	NA	NA	NA	NA	NA
tr15565	chr1	240489573	240612155	122583	-	HAVANA	ENSG00000180875.5	protein_coding	GREM2	GREM2-201	tr15565	TRUE	TRUE	38	TRUE	0.57735	NA	0.0945944	0.0503016	0.0406811	0.00473144	0.0250332	0.062766	0.110485	0.0997201	0.0634319	0.0374701	0.728904	2.69187	2.44616	4.78421	0.358694	NA	NA	3.97298	4.29169	7.56621	10.8689	0.363968	0.273697	0.740103	0.908537
tr14869	chr1	241497603	241519755	22153	-	HAVANA	ENSG00000091483.7	protein_coding	FH	FH-201	tr14869	TRUE	TRUE	78	TRUE	1.26491	TRUE	28.9537	24.2762	22.038	12.954	9.39622	1.22506	1.07092	1.37351	1.16685	1.24721	0.0531568	0.054761	0.0761618	0.113896	0.164079	TRUE	preB	281.203	201.162	8.06876	7.48059	24.1568	18.6395	-0.198574	0.495898
tr16940	chr1	241532378	241595642	63265	+	HAVANA	ENSG00000117009.12	protein_coding	KMO	KMO-204	tr16940	TRUE	NA	NA	NA	NA	TRUE	0.433304	2.04568	3.14408	1.96077	1.66308	0.0275905	0.0790482	0.123428	0.10163	0.105878	NA	NA	NA	NA	NA	NA	NA	0.458132	7.64982	29.4422	6.97461	0.0107856	0.76025	-39.1741	-1.18754
tr13118	chr1	241628853	241640254	11402	-	HAVANA	ENSG00000203668.2	protein_coding	CHML	CHML-201	tr13118	TRUE	TRUE	17	TRUE	0	NA	12.277	14.9529	12.2766	10.5301	11.6843	1.7128	1.95492	2.58686	3.82178	5.16034	0.152122	0.149959	0.231942	0.402079	0.517539	NA	NA	43.3035	44.0317	7.48952	8.31486	4.00769	3.67059	-2.06336	-2.18323
tr18519	chr1	241995490	241999098	3609	-	HAVANA	ENSG00000197769.6	protein_coding	MAP1LC3C	MAP1LC3C-201	tr18519	NA	NA	NA	NA	NA	NA	0	0	0	0	0.00577984	0	0	0	0	0.00188888	NA	NA	NA	NA	NA	NA	NA	NA	NA	NA	NA	NA	NA	NA	NA
tr21192	chr1	242082986	242524697	441712	-	HAVANA	ENSG00000180287.17	protein_coding	PLD5	PLD5-208	tr21192	TRUE	NA	NA	NA	NA	NA	0.0486832	0.0523402	0.0432448	0.0418634	0.0141269	0	0	0	0	0.0018097	NA	NA	NA	NA	NA	NA	NA	NA	NA	NA	NA	NA	NA	NA	NA
tr27557	chr1	244048939	244057472	8534	+	ENSEMBL	ENSG00000179456.10	protein_coding	ZBTB18	ZBTB18-202	tr27557	TRUE	TRUE	146	NA	115.188	NA	5.21928	5.46455	3.94863	4.41089	4.65245	0.38644	0.239174	0.244725	0.223584	0.292235	NA	NA	NA	NA	NA	NA	NA	18.3881	4.33675	6.7361	6.21173	1.89215	0.483924	-1.75839	-8.61401
tr12396	chr1	244352649	244389091	36443	+	HAVANA	ENSG00000173728.11	protein_coding	C1orf100	C1orf100-204	tr12396	TRUE	NA	NA	NA	NA	NA	0.00364325	0.0439472	0.0444274	0	0	0	0	0.00204086	0	0.00192665	NA	NA	NA	NA	NA	NA	NA	NA	NA	NA	NA	NA	NA	NA	NA
tr7794	chr1	244408494	244451909	43416	-	HAVANA	ENSG00000035687.10	protein_coding	ADSS2	ADSS2-201	tr7794	TRUE	TRUE	77	TRUE	12.8755	NA	24.8963	30.6073	26.8843	26.3725	19.5532	1.30236	1.35497	2.40156	2.92662	3.73951	0.0548795	0.0484338	0.0989276	0.118025	0.207434	NA	NA	262.201	327.92	6.92123	7.8071	26.2589	29.1141	0.0518902	0.328394
tr12668	chr1	244461371	244640356	178986	+	ENSEMBL	ENSG00000179397.18	protein_coding	CATSPERE	CATSPERE-201	tr12668	TRUE	TRUE	133	TRUE	17.0807	TRUE	0.45915	1.07426	1.05726	0.589895	0.398734	0.177686	0.14685	0.239029	1.00283	1.25395	0.393526	0.159106	0.238645	1.94763	4.23132	TRUE	peak	23.3672	41.6559	6.42569	10.5217	2.52065	2.74419	0.817844	0.854699
tr13835	chr1	244653126	244709033	55908	+	HAVANA	ENSG00000121644.19	protein_coding	DESI2	DESI2-202	tr13835	TRUE	TRUE	11	TRUE	0	NA	16.304	13.1662	9.61658	10.4611	7.81391	1.15584	1.25517	2.23157	2.32922	3.20663	0.0775214	0.105474	0.27162	0.252431	0.491631	NA	NA	195.869	275.491	6.04194	6.57403	22.4707	29.047	0.274431	0.730991
tr10263	chr1	244729898	244730962	1065	-	HAVANA	ENSG00000284188.2	protein_coding	AL451007.3	AL451007.3-201	tr10263	TRUE	TRUE	221	TRUE	14.7245	NA	0.0116051	0.104662	0.0289641	0	0.100644	0.155657	0.114433	0.111657	0.152539	0.146177	8.81507	1.51875	2.93145	NA	0.896309	NA	NA	NA	NA	NA	NA	NA	NA	NA	NA
tr26138	chr1	246540561	246566261	25701	-	HAVANA	ENSG00000162851.8	protein_coding	TFB2M	TFB2M-201	tr26138	TRUE	TRUE	91	TRUE	11.4993	TRUE	8.31828	11.5301	7.24758	6.03565	2.13009	1.58853	0.984578	1.46991	1.52799	1.77004	0.221075	0.102721	0.243523	0.299743	1.30865	TRUE	peak	79.7105	85.3157	7.51507	6.42813	7.35204	9.19962	-0.131425	0.768459
tr24568	chr1	246724409	246768137	43729	+	HAVANA	ENSG00000143653.10	protein_coding	SCCPDH	SCCPDH-201	tr24568	TRUE	TRUE	19	TRUE	0.316228	TRUE	58.5986	23.9839	19.0627	19.0248	21.7899	2.28555	2.50057	3.25109	2.62384	3.09108	0.0454354	0.122018	0.206638	0.161553	0.167014	TRUE	preB	112.1	80.6697	7.54544	6.52825	10.2979	8.56523	-4.69037	-1.544
tr27836	chr1	247034637	247078811	44175	-	HAVANA	ENSG00000277462.2	protein_coding	ZNF670	ZNF670-201	tr27836	TRUE	TRUE	227	TRUE	56.5744	NA	7.89905	5.519	6.78904	5.8704	4.98606	3.54514	2.66037	3.53951	3.37649	3.74322	0.324943	0.254057	0.309133	0.377726	0.534734	NA	NA	236.559	180.615	6.97777	7.54049	23.499	16.6027	0.663855	0.699684
tr27835	chr1	247099962	247104368	4407	-	HAVANA	ENSG00000188295.14	protein_coding	ZNF669	ZNF669-204	tr27835	TRUE	TRUE	47	TRUE	43.3232	NA	15.2271	11.3153	8.19173	11.9542	11.1826	5.65731	4.62033	6.37918	4.95739	6.80684	0.390538	0.470102	0.904103	0.466696	0.689272	NA	NA	269.212	303.042	6.64884	6.15374	28.0656	34.1341	0.457447	0.672391
tr20456	chr1	247449118	247458008	8891	-	HAVANA	ENSG00000177535.8	protein_coding	OR2B11	OR2B11-204	tr20456	NA	NA	NA	NA	NA	NA	0	0.00134029	0	0.00149627	0	0	0	0	0	0	NA	NA	NA	NA	NA	NA	NA	NA	NA	NA	NA	NA	NA	NA	NA
tr15246	chr1	247549134	247577690	28557	+	HAVANA	ENSG00000169224.13	protein_coding	GCSAML	GCSAML-201	tr15246	NA	NA	NA	NA	NA	NA	0	0	0	0	0	0	0	0	0	0	NA	NA	NA	NA	NA	NA	NA	NA	NA	NA	NA	NA	NA	NA	NA
tr20462	chr1	247605586	247606515	930	+	HAVANA	ENSG00000177476.3	protein_coding	OR2G3	OR2G3-201	tr20462	NA	NA	NA	NA	NA	NA	0	0	0	0	0	0	0	0	0	0	NA	NA	NA	NA	NA	NA	NA	NA	NA	NA	NA	NA	NA	NA	NA
tr20422	chr1	247757374	247758680	1307	-	ENSEMBL	ENSG00000221888.4	protein_coding	OR1C1	OR1C1-201	tr20422	NA	NA	NA	NA	NA	NA	0	0	0	0	0	0	0	0	0	0	NA	NA	NA	NA	NA	NA	NA	NA	NA	NA	NA	NA	NA	NA	NA
tr26711	chr1	247857187	247880138	22952	+	HAVANA	ENSG00000162722.9	protein_coding	TRIM58	TRIM58-201	tr26711	TRUE	TRUE	129	TRUE	0	TRUE	2.77512	1.97448	4.31388	6.81174	5.91488	0.136417	0.140593	0.258672	0.556608	0.54464	0.0569736	0.0850124	0.0726292	0.102675	0.107341	NA	NA	16.1605	53.8046	7.74496	10.3904	1.44631	3.58933	-0.918767	-0.647906
tr20487	chr1	247895587	247896531	945	+	HAVANA	ENSG00000238243.3	protein_coding	OR2W3	OR2W3-201	tr20487	TRUE	NA	NA	NA	NA	NA	0.486158	0.352633	0.734329	0.903791	0.866623	0.0217186	0.0187789	0.0545455	0.0763917	0.0365449	NA	NA	NA	NA	NA	NA	NA	NA	NA	NA	NA	NA	NA	NA	NA
tr20452	chr1	247924889	247935339	10451	+	HAVANA	ENSG00000177275.4	protein_coding	OR2AJ1	OR2AJ1-201	tr20452	TRUE	NA	NA	NA	NA	NA	0.11987	0.0783297	0.163203	0.237851	0.428037	0.00793996	0.0105246	0.0193556	0.0236492	0.00951632	NA	NA	NA	NA	NA	NA	NA	NA	NA	NA	NA	NA	NA	NA	NA
tr20472	chr1	247948858	247949796	939	+	HAVANA	ENSG00000279263.1	protein_coding	OR2L8	OR2L8-201	tr20472	TRUE	NA	NA	NA	NA	NA	0	0	0.0172581	0.0462725	0.22078	0	0	0	0	0	NA	NA	NA	NA	NA	NA	NA	NA	NA	NA	NA	NA	NA	NA	NA
tr20471	chr1	248013660	248024276	10617	+	HAVANA	ENSG00000197454.2	protein_coding	OR2L5	OR2L5-201	tr20471	TRUE	NA	NA	NA	NA	NA	0.0183933	0	0	0.028672	0	0	0	0	0	0	NA	NA	NA	NA	NA	NA	NA	NA	NA	NA	NA	NA	NA	NA	NA
tr20469	chr1	248030070	248042305	12236	+	HAVANA	ENSG00000203663.4	protein_coding	OR2L2	OR2L2-203	tr20469	TRUE	NA	NA	NA	NA	NA	0.0240202	0.00499679	0.0065993	0.0308666	0.0262181	0	0	0	0	0	NA	NA	NA	NA	NA	NA	NA	NA	NA	NA	NA	NA	NA	NA	NA
tr20470	chr1	248046836	248063407	16572	+	HAVANA	ENSG00000198128.4	protein_coding	OR2L3	OR2L3-201	tr20470	TRUE	NA	NA	NA	NA	NA	0.0085917	0.0256534	0	0	0	0	0	0	0	0	NA	NA	NA	NA	NA	NA	NA	NA	NA	NA	NA	NA	NA	NA	NA
tr20473	chr1	248197265	248212925	15661	+	HAVANA	ENSG00000228198.3	protein_coding	OR2M3	OR2M3-202	tr20473	NA	NA	NA	NA	NA	NA	0.0064704	0.00149179	0	0	0	0	0	0	0	0	NA	NA	NA	NA	NA	NA	NA	NA	NA	NA	NA	NA	NA	NA	NA
tr20474	chr1	248231417	248244679	13263	+	HAVANA	ENSG00000171180.2	protein_coding	OR2M4	OR2M4-202	tr20474	NA	NA	NA	NA	NA	NA	0	0	0	0	0	0	0	0	0	0	NA	NA	NA	NA	NA	NA	NA	NA	NA	NA	NA	NA	NA	NA	NA
tr20480	chr1	248269917	248277976	8060	-	HAVANA	ENSG00000177212.4	protein_coding	OR2T33	OR2T33-202	tr20480	TRUE	NA	NA	NA	NA	NA	0.021701	0.00602165	0.00950947	0.0408307	0	0	0	0	0	0	NA	NA	NA	NA	NA	NA	NA	NA	NA	NA	NA	NA	NA	NA	NA
tr20477	chr1	248290139	248303424	13286	-	HAVANA	ENSG00000177201.2	protein_coding	OR2T12	OR2T12-202	tr20477	NA	NA	NA	NA	NA	NA	0	0	0	0	0	0	0	0	0	0	NA	NA	NA	NA	NA	NA	NA	NA	NA	NA	NA	NA	NA	NA	NA
tr20482	chr1	248375746	248391811	16066	+	HAVANA	ENSG00000198104.3	protein_coding	OR2T6	OR2T6-202	tr20482	NA	NA	NA	NA	NA	NA	0.00680205	0	0	0	0	0	0.00203403	0	0	0	NA	NA	NA	NA	NA	NA	NA	NA	NA	NA	NA	NA	NA	NA	NA
tr20478	chr1	248473351	248474307	957	+	HAVANA	ENSG00000196539.3	protein_coding	OR2T3	OR2T3-201	tr20478	NA	NA	NA	NA	NA	NA	0	0	0	0	0	0	0	0	0	0	NA	NA	NA	NA	NA	NA	NA	NA	NA	NA	NA	NA	NA	NA	NA
tr20463	chr1	248509536	248527337	17802	+	HAVANA	ENSG00000188558.6	protein_coding	OR2G6	OR2G6-202	tr20463	TRUE	NA	NA	NA	NA	NA	0.00616006	0	0.0821674	0.00592562	0.00265412	0	0	0	0	0	NA	NA	NA	NA	NA	NA	NA	NA	NA	NA	NA	NA	NA	NA	NA
tr20481	chr1	248573801	248574757	957	-	HAVANA	ENSG00000183310.3	protein_coding	OR2T34	OR2T34-201	tr20481	NA	NA	NA	NA	NA	NA	0	0	0	0	0	0	0	0	0	0	NA	NA	NA	NA	NA	NA	NA	NA	NA	NA	NA	NA	NA	NA	NA
tr20476	chr1	248623557	248635091	11535	-	HAVANA	ENSG00000279301.4	protein_coding	OR2T11	OR2T11-202	tr20476	NA	NA	NA	NA	NA	NA	0	0	0	0	0	0	0	0	0	0	NA	NA	NA	NA	NA	NA	NA	NA	NA	NA	NA	NA	NA	NA	NA
tr13450	chr1	248718649	248745279	26631	-	HAVANA	ENSG00000286015.1	protein_coding	CR589904.2	CR589904.2-202	tr13450	NA	NA	NA	NA	NA	NA	0.00826963	0.00789394	0	0	0	0.00199792	0	0	0	0	NA	NA	NA	NA	NA	NA	NA	NA	NA	NA	NA	NA	NA	NA	NA
tr24800	chr1	248810446	248825915	15470	-	HAVANA	ENSG00000175137.11	protein_coding	SH3BP5L	SH3BP5L-201	tr24800	TRUE	TRUE	82	TRUE	0	NA	7.50616	9.1299	12.3779	9.91765	9.99194	1.05723	1.12263	2.12195	2.04348	2.54238	0.146162	0.125155	0.184573	0.219119	0.285988	NA	NA	41.6366	68.7413	8.88208	5.02755	3.24928	9.47734	-1.3101	-0.0542978
tr27838	chr1	248838224	248849517	11294	+	HAVANA	ENSG00000171161.13	protein_coding	ZNF672	ZNF672-201	tr27838	TRUE	TRUE	52	TRUE	31.2011	NA	9.80668	6.43434	9.719	6.77399	6.05244	1.10313	1.52565	2.73761	2.54277	2.86419	0.141933	0.293601	0.350661	0.46818	0.589066	NA	NA	69.4625	109.748	8.38275	7.74981	5.74367	9.81593	-0.70739	0.383407
tr21021	chr1	248906196	248919946	13751	+	HAVANA	ENSG00000185220.12	protein_coding	PGBD2	PGBD2-202	tr21021	TRUE	TRUE	160	TRUE	0	NA	2.67342	2.88188	2.50729	2.60283	1.9287	3.14723	2.54803	3.13221	4.44014	5.11293	1.23716	0.927547	1.22017	2.0456	3.27654	NA	NA	294.073	260.046	5.73743	5.86997	35.5274	30.7072	0.92475	0.937191
tr14563	chr2	38814	46505	7692	-	HAVANA	ENSG00000184731.6	protein_coding	FAM110C	FAM110C-201	tr14563	TRUE	NA	NA	NA	NA	TRUE	0.233645	0.034562	0	0.0203607	0	0.0218737	0.00406806	0.00226205	0.00363587	0.00192665	NA	NA	NA	NA	NA	NA	NA	NA	NA	NA	NA	NA	NA	NA	NA
tr26321	chr2	669423	676704	7282	-	HAVANA	ENSG00000151353.15	protein_coding	TMEM18	TMEM18-203	tr26321	TRUE	TRUE	23	TRUE	70.6654	TRUE	14.4775	17.8457	14.2743	7.9701	5.22167	0.990565	0.970886	0.987351	1.04656	1.23813	0.0656468	0.0517584	0.0748745	0.148777	0.273538	TRUE	peak	36.7445	10.8673	6.51718	6.87714	3.90803	1.09531	-2.70454	-3.76728
tr26547	chr2	1433472	1543711	110240	+	HAVANA	ENSG00000115705.22	protein_coding	TPO	TPO-207	tr26547	TRUE	NA	NA	NA	NA	NA	0.0766208	0.0158936	0	0.00294442	0.204875	0.00197924	0	0	0	0	NA	NA	NA	NA	NA	NA	NA	NA	NA	NA	NA	NA	NA	NA	NA
tr14327	chr2	3188925	3377882	188958	-	HAVANA	ENSG00000032389.12	protein_coding	EIPR1	EIPR1-201	tr14327	TRUE	TRUE	135	TRUE	43.9919	TRUE	31.7794	24.3941	22.4231	15.389	11.1085	1.30668	1.12232	1.24204	1.65212	1.58279	0.0474475	0.0549537	0.0661909	0.128625	0.170958	TRUE	preB	107.587	95.9877	4.50866	5.31972	16.5401	12.507	-0.921348	0.111814
tr6302	chr2	3532008	3558333	26326	-	HAVANA	ENSG00000286905.1	protein_coding	AC108488.2	AC108488.2-201	tr6302	TRUE	TRUE	88	TRUE	0	NA	9.54332	10.5237	7.14421	6.15371	5.76903	1.86302	2.4677	2.48287	3.82811	4.64173	0.239001	0.288241	0.430848	0.775126	0.999868	NA	NA	234.112	185.415	7.83143	9.39958	20.7209	13.6729	0.539434	0.578068
tr22957	chr2	3541430	3558333	16904	-	HAVANA	ENSG00000171865.10	protein_coding	RNASEH1	RNASEH1-201	tr22957	TRUE	TRUE	88	TRUE	0	NA	12.2212	17.6244	10.7562	12.5164	9.51862	1.86302	2.4677	2.48287	3.82811	4.64173	0.187066	0.173238	0.28622	0.379732	0.608479	NA	NA	234.112	185.415	7.83143	9.39958	20.7209	13.6729	0.4102	0.303834
tr24316	chr2	3575260	3580920	5661	+	HAVANA	ENSG00000171863.15	protein_coding	RPS7	RPS7-210	tr24316	TRUE	TRUE	127	TRUE	0	TRUE	1629.99	1263.16	1125.92	521.434	353.028	3.99163	3.56266	4.39364	5.48025	5.51768	0.00300053	0.00345247	0.00477193	0.0128967	0.0193936	TRUE	preB	580.632	840.79	6.78497	6.24317	59.3169	93.3486	-26.4794	-2.78183
tr13359	chr2	3601906	3640331	38426	+	HAVANA	ENSG00000118004.18	protein_coding	COLEC11	COLEC11-211	tr13359	TRUE	NA	NA	NA	NA	NA	0.0640281	0.121445	0.13719	0.0361459	0.0439095	0.00988617	0.0104065	0.00678616	0.00727175	0.00385331	NA	NA	NA	NA	NA	NA	NA	NA	NA	NA	NA	NA	NA	NA	NA
tr13750	chr2	3703575	3848008	144434	+	HAVANA	ENSG00000214866.9	protein_coding	DCDC2C	DCDC2C-201	tr13750	TRUE	NA	NA	NA	NA	TRUE	0.0149823	0.384872	0.0423423	0	0	0	0	0	0	0	NA	NA	NA	NA	NA	NA	NA	NA	NA	NA	NA	NA	NA	NA	NA
tr25553	chr2	5692384	5701385	9002	+	HAVANA	ENSG00000176887.7	protein_coding	SOX11	SOX11-201	tr25553	TRUE	TRUE	36	TRUE	1.93218	TRUE	25.1173	15.6506	12.8732	10.8554	8.69513	5.86339	7.18163	6.5227	4.11929	4.36906	0.280657	0.551568	0.614521	0.448109	0.605346	TRUE	preB	564.578	414.426	5.22417	5.67307	74.9087	50.6354	0.664694	0.82828
tr13273	chr2	6848318	6866635	18318	-	HAVANA	ENSG00000134326.11	protein_coding	CMPK2	CMPK2-206	tr13273	TRUE	TRUE	60	TRUE	0	TRUE	2.0568	0.931642	1.35006	1.14312	0.831893	0.141651	0.0731647	0.0941886	0.108733	0.0939287	0.0824692	0.0996955	0.0859905	0.117268	0.157059	TRUE	preB	2.70317	1.54128	11.8707	11.4533	0.157842	0.0932769	-12.0307	-7.91853
tr24407	chr2	6877777	6898239	20463	+	HAVANA	ENSG00000134321.12	protein_coding	RSAD2	RSAD2-201	tr24407	TRUE	TRUE	31	TRUE	0	NA	0.357443	0.227252	0.350483	0.341112	0.394592	0.0751969	0.0419804	0.0543243	0.0690816	0.0658751	0.253722	0.246542	0.163293	0.234938	0.192554	NA	NA	NA	NA	NA	NA	NA	NA	NA	NA
tr22975	chr2	6917412	7044179	126768	+	HAVANA	ENSG00000151692.15	protein_coding	RNF144A	RNF144A-201	tr22975	TRUE	TRUE	222	TRUE	64.301	TRUE	7.53427	1.60581	2.41811	0.955381	0.723917	0.429632	0.412858	0.369063	0.205536	0.268886	0.0493732	0.181685	0.0981639	0.138725	0.22597	TRUE	preB	46.6089	7.23139	6.99555	6.08942	4.6182	0.823135	-0.63143	0.120536
tr16312	chr2	8682056	8683007	952	+	HAVANA	ENSG00000115738.10	protein_coding	ID2	ID2-202	tr16312	TRUE	TRUE	236	TRUE	0.316228	TRUE	2.77789	58.8976	42.748	97.5099	105.136	1.19367	3.77202	6.07642	7.50459	8.51605	0.553199	0.0803824	0.189816	0.098365	0.102759	TRUE	iMacII	258.431	793.901	5.68827	5.83099	31.4913	94.3734	0.911789	-0.114041
tr13425	chr2	9423654	9473101	49448	+	HAVANA	ENSG00000119203.14	protein_coding	CPSF3	CPSF3-201	tr13425	TRUE	TRUE	99	TRUE	30.5696	NA	21.9719	17.8502	18.9657	14.5996	10.9443	1.23225	1.72918	2.1027	2.42887	2.98329	0.0636552	0.111931	0.124198	0.188726	0.317494	NA	NA	102.619	115.67	13.7619	9.78722	5.16863	8.19194	-3.251	-0.33598
tr27404	chr2	9583967	9630997	47031	-	HAVANA	ENSG00000134308.14	protein_coding	YWHAQ	YWHAQ-201	tr27404	TRUE	TRUE	69	TRUE	27.0278	TRUE	174.881	139.108	113.278	53.5161	31.7354	7.60678	6.6442	7.78858	5.79737	6.68994	0.0541992	0.0588726	0.0856423	0.1348	0.262726	TRUE	preB	742.781	351.348	5.42747	6.64803	94.8612	36.6328	-0.843541	0.133688
tr15566	chr2	9951693	9966401	14709	+	HAVANA	ENSG00000134317.18	protein_coding	GRHL1	GRHL1-208	tr15566	TRUE	NA	NA	NA	NA	TRUE	0.479807	0.0877714	0.0532473	0.0314845	0.00395283	0.0376502	0.00825428	0.0152326	0.010914	0.0355538	NA	NA	NA	NA	NA	NA	NA	NA	NA	NA	NA	NA	NA	NA	NA
tr16882	chr2	10043550	10054836	11287	+	HAVANA	ENSG00000172059.11	protein_coding	KLF11	KLF11-201	tr16882	TRUE	TRUE	74	TRUE	0	TRUE	5.36324	4.3644	2.51216	3.8677	6.26153	2.07788	1.36567	1.39487	1.17463	2.06321	0.41841	0.358603	0.638035	0.331069	0.364169	TRUE	bend	70.073	51.4568	4.89086	6.92366	9.93095	5.15149	0.459947	-0.21548
tr20346	chr2	10439968	10448327	8360	-	HAVANA	ENSG00000115758.13	protein_coding	ODC1	ODC1-201	tr20346	TRUE	TRUE	220	TRUE	5.79655	TRUE	101.063	81.8101	42.9519	17.8316	12.1542	6.51345	3.78652	4.62814	2.10825	2.64841	0.068597	0.0443906	0.0955801	0.10351	0.220898	TRUE	preB	570.89	101.33	7.03537	6.31471	56.2459	11.1227	-0.796798	-0.0927406
tr20939	chr2	10783391	10812785	29395	-	HAVANA	ENSG00000143870.13	protein_coding	PDIA6	PDIA6-201	tr20939	TRUE	TRUE	69	TRUE	1.68655	TRUE	159.341	91.0861	74.8422	71.3709	47.4325	1.03805	0.565202	1.5144	1.45991	1.7398	0.00818913	0.00752875	0.0250377	0.0253504	0.0460766	TRUE	preB	213.113	122.035	12.5979	12.0629	11.7257	7.0123	-12.589	-5.76419
tr16737	chr2	10911934	10914225	2292	+	HAVANA	ENSG00000162975.5	protein_coding	KCNF1	KCNF1-201	tr16737	TRUE	TRUE	102	TRUE	0	NA	0.0339003	0.00534353	0.00751188	0	0.00784286	0.0925577	0.037676	0.0230774	0.0181858	0.0350676	4.75201	4.53112	0.752825	NA	3.74666	NA	NA	NA	NA	NA	NA	NA	NA	NA	NA
tr12453	chr2	11133128	11151317	18190	+	HAVANA	ENSG00000150873.12	protein_coding	C2orf50	C2orf50-201	tr12453	TRUE	TRUE	70	TRUE	0	TRUE	0.0690561	0.0232163	0	0.00131907	0.0092441	0.0137602	0.00825428	0.00844647	0.136306	0.187537	0.286627	0.115877	NA	62.1113	18.5905	NA	NA	NA	NA	NA	NA	NA	NA	NA	NA
tr25061	chr2	11155467	11178856	23390	+	HAVANA	ENSG00000162976.13	protein_coding	SLC66A3	SLC66A3-201	tr25061	TRUE	TRUE	118	TRUE	0	TRUE	2.07268	1.31833	1.55665	2.52174	2.24973	2.72178	3.19275	3.01585	5.29646	5.40058	1.63272	2.94895	2.32997	2.57379	2.93156	NA	NA	110.164	112.197	4.30124	6.41269	17.753	12.1274	0.883249	0.814492
tr26691	chr2	12716889	12742734	25846	+	HAVANA	ENSG00000071575.11	protein_coding	TRIB2	TRIB2-201	tr26691	TRUE	TRUE	191	TRUE	0	TRUE	55.3188	21.5302	14.5483	10.9835	9.57374	0.783262	0.769362	1.1267	1.15834	1.44249	0.0164441	0.0409588	0.0907868	0.124395	0.179286	TRUE	preB	34.3717	36.1555	7.69903	4.41918	3.0945	5.67098	-16.8765	-0.6882
tr18320	chr2	14632700	14637227	4528	+	HAVANA	ENSG00000162981.14	protein_coding	LRATD1	LRATD1-202	tr18320	NA	NA	NA	NA	NA	NA	0	0	0	0	0	0	0	0	0	0	NA	NA	NA	NA	NA	NA	NA	NA	NA	NA	NA	NA	NA	NA	NA
tr19877	chr2	15166916	15561334	394419	-	HAVANA	ENSG00000151779.13	protein_coding	NBAS	NBAS-201	tr19877	TRUE	TRUE	94	TRUE	0.744024	NA	9.51979	12.8525	9.39037	7.50844	6.11406	0.281949	0.235341	0.386032	0.654423	0.696274	0.0344514	0.0215454	0.0469143	0.105845	0.133891	NA	NA	105.678	130.589	6.68569	5.38719	10.9563	16.8024	0.131113	0.636119
tr13781	chr2	15591868	15631101	39234	+	HAVANA	ENSG00000079785.15	protein_coding	DDX1	DDX1-201	tr13781	TRUE	TRUE	88	TRUE	26.7376	NA	40.2199	42.0954	30.1682	21.6816	17.1793	1.95733	1.73554	2.37122	2.72071	2.807	0.0586693	0.0501224	0.0958851	0.154192	0.200411	NA	NA	166.525	156.424	7.26696	6.76863	15.8837	16.0187	-1.53214	-0.0724545
tr27217	chr2	17540707	17567707	27001	+	HAVANA	ENSG00000163032.12	protein_coding	VSNL1	VSNL1-206	tr27217	NA	NA	NA	NA	NA	NA	0	0	0	0	0	0	0	0	0	0	NA	NA	NA	NA	NA	NA	NA	NA	NA	NA	NA	NA	NA	NA	NA
tr19432	chr2	17816460	17817798	1339	+	HAVANA	ENSG00000151379.4	protein_coding	MSGN1	MSGN1-201	tr19432	TRUE	NA	NA	NA	NA	TRUE	0.317139	0.834507	0.937172	0.282192	0.186601	0.0276606	0.0522298	0.0837517	0.0327228	0.0224599	NA	NA	NA	NA	NA	NA	NA	NA	NA	NA	NA	NA	NA	NA	NA
tr16783	chr2	17878667	17932958	54292	+	HAVANA	ENSG00000170745.12	protein_coding	KCNS3	KCNS3-201	tr16783	TRUE	TRUE	123	TRUE	14.9755	TRUE	9.71821	5.95611	6.54295	2.05813	1.83557	0.358291	0.220066	0.268071	0.152673	0.104542	0.0415704	0.0380256	0.0441241	0.0832576	0.0620538	TRUE	preB	NA	NA	NA	NA	NA	NA	NA	NA
tr22042	chr2	18554723	18560653	5931	-	HAVANA	ENSG00000240857.2	protein_coding	RDH14	RDH14-201	tr22042	TRUE	TRUE	217	TRUE	0	NA	8.74521	7.51666	5.83324	5.8882	8.47755	1.78	1.72549	2.01882	1.93826	2.29505	0.182908	0.227009	0.306642	0.35419	0.324517	NA	NA	68.0426	43.8922	7.07423	8.36277	6.66695	3.638	-0.311725	-1.33028
tr20263	chr2	18584851	18589536	4686	-	HAVANA	ENSG00000185013.16	protein_coding	NT5C1B	NT5C1B-204	tr20263	TRUE	NA	NA	NA	NA	NA	0.0292864	0	0	0	0	0	0	0	0	0	NA	NA	NA	NA	NA	NA	NA	NA	NA	NA	NA	NA	NA	NA	NA
tr20671	chr2	19352012	19356912	4901	-	HAVANA	ENSG00000143867.7	protein_coding	OSR1	OSR1-202	tr20671	TRUE	NA	NA	NA	NA	NA	0.0483244	0.0971385	0	0	0	0	0	0	0	0	NA	NA	NA	NA	NA	NA	NA	NA	NA	NA	NA	NA	NA	NA	NA
tr27269	chr2	19913558	19990048	76491	-	HAVANA	ENSG00000118965.15	protein_coding	WDR35	WDR35-203	tr27269	TRUE	NA	NA	NA	NA	NA	0.0155268	0.0191873	0.027911	0.0471799	0.0778022	0	0	0	0.00362948	0	NA	NA	NA	NA	NA	NA	NA	NA	NA	NA	NA	NA	NA	NA	NA
tr17086	chr2	20032650	20051628	18979	-	HAVANA	ENSG00000068697.7	protein_coding	LAPTM4A	LAPTM4A-201	tr17086	TRUE	TRUE	80	TRUE	0	NA	34.3616	34.2309	37.6062	42.1103	47.3774	1.82102	2.06465	3.71545	3.90624	5.49051	0.0477063	0.0594881	0.093688	0.0889569	0.108339	NA	NA	87.7408	178.936	8.68113	7.58265	7.00569	16.3569	-3.90481	-1.89647
tr22120	chr2	20447074	20449440	2367	+	HAVANA	ENSG00000143878.10	protein_coding	RHOB	RHOB-201	tr22120	TRUE	TRUE	46	TRUE	1.93218	TRUE	2.40187	4.42935	1.63313	9.37117	24.42	5.67002	4.04778	4.4345	9.11923	10.8494	3.03245	1.14461	3.43184	1.25069	0.55555	TRUE	bend	529.834	1022.34	7.39232	6.73516	49.6803	105.214	0.951654	0.767901
tr15256	chr2	20667144	20679243	12100	+	HAVANA	ENSG00000143869.7	protein_coding	GDF7	GDF7-201	tr15256	NA	NA	NA	NA	NA	NA	0	0	0	0	0	0	0	0.00226205	0	0	NA	NA	NA	NA	NA	NA	NA	NA	NA	NA	NA	NA	NA	NA	NA
tr11678	chr2	21024170	21043962	19793	-	HAVANA	ENSG00000084674.15	protein_coding	APOB	APOB-202	tr11678	NA	NA	NA	NA	NA	NA	0.00891885	0	0	0	0	0	0	0	0	0	NA	NA	NA	NA	NA	NA	NA	NA	NA	NA	NA	NA	NA	NA	NA
tr26078	chr2	21137468	21143272	5805	+	ENSEMBL	ENSG00000218819.6	protein_coding	TDRD15	TDRD15-202	tr26078	TRUE	NA	NA	NA	NA	NA	0.00687657	0	0	0.0156475	0.0324768	0	0	0	0	0	NA	NA	NA	NA	NA	NA	NA	NA	NA	NA	NA	NA	NA	NA	NA
tr16915	chr2	23385179	23708606	323428	+	HAVANA	ENSG00000119771.15	protein_coding	KLHL29	KLHL29-203	tr16915	TRUE	TRUE	44	TRUE	0	TRUE	0.150339	0.223308	0.178487	0.0325332	0.025083	0.011729	0.0185237	0.00864705	0.0145563	0.0293061	0.139124	0.107055	0.0609622	0.604505	0.288042	TRUE	peak	NA	NA	NA	NA	NA	NA	NA	NA
tr27262	chr2	24029347	24047391	18045	-	HAVANA	ENSG00000163026.12	protein_coding	WDCP	WDCP-201	tr27262	TRUE	TRUE	18	TRUE	34.4442	TRUE	5.6276	5.77387	5.13478	2.961	2.67759	0.876128	0.657525	0.795895	1.08515	1.04353	0.184303	0.136784	0.18549	0.441312	0.475865	TRUE	peak	149.8	146.994	10.1744	11.08	10.2054	9.19567	0.448566	0.708821
tr24760	chr2	24067586	24076326	8741	-	HAVANA	ENSG00000115128.7	protein_coding	SF3B6	SF3B6-201	tr24760	TRUE	TRUE	12	TRUE	0.843274	NA	41.6593	39.2951	33.0369	25.4261	21.2954	1.48748	1.54209	2.40483	4.23761	4.79474	0.0422927	0.04785	0.0874637	0.1995	0.270342	NA	NA	161.715	228.841	7.74096	8.26707	14.4804	19.187	-1.87693	-0.109886
tr14652	chr2	24076526	24097468	20943	+	HAVANA	ENSG00000219626.9	protein_coding	FAM228B	FAM228B-203	tr14652	TRUE	TRUE	42	TRUE	1.06066	NA	5.21629	5.02515	6.11553	8.31276	9.42764	0.0781955	0.168248	0.268481	0.344974	0.617314	0.0179063	0.0412149	0.054129	0.0505637	0.0810048	NA	NA	8.38991	15.8194	13.0171	14.7012	0.446752	0.745873	-10.676	-11.6398
tr1168	chr2	24124366	24190436	66071	+	HAVANA	ENSG00000276087.2	protein_coding	AC008073.3	AC008073.3-201	tr1168	TRUE	TRUE	138	TRUE	69.619	TRUE	0.624165	0.753851	0.943092	1.20654	1.52909	0.346407	0.184528	0.213728	0.176311	0.183179	0.502934	0.239873	0.202205	0.139871	0.104052	TRUE	iMacII	2.30856	1.28918	12.8214	43.1364	0.124805	0.0207155	-4.00113	-72.8136
tr14651	chr2	24175053	24191698	16646	+	HAVANA	ENSG00000186453.13	protein_coding	FAM228A	FAM228A-201	tr14651	TRUE	NA	NA	NA	NA	NA	0.380348	0.458532	0.512972	0.635964	0.616291	0	0	0	0.00181474	0.0018097	NA	NA	NA	NA	NA	NA	NA	NA	NA	NA	NA	NA	NA	NA	NA
tr21780	chr2	24789734	24793382	3649	-	HAVANA	ENSG00000184924.5	protein_coding	PTRHD1	PTRHD1-201	tr21780	TRUE	TRUE	93	TRUE	14.416	NA	4.94147	5.48504	5.43227	3.77609	3.70588	0.708414	0.617665	1.15847	2.72529	3.19474	0.187748	0.140566	0.26915	0.920083	1.08607	NA	NA	64.5138	113.798	6.33647	4.5254	7.05716	17.4303	0.299794	0.787388
tr14241	chr2	25042076	25159135	117060	+	HAVANA	ENSG00000084710.14	protein_coding	EFR3B	EFR3B-204	tr14241	TRUE	TRUE	195	TRUE	0.408248	TRUE	0.187553	0.286759	0.17183	0.0265147	0.0263492	0.129898	0.0971355	0.160326	0.059975	0.0820644	1.04417	0.520301	1.42473	4.13591	2.1463	TRUE	peak	2.63964	3.31061	13.6331	17.5542	0.134207	0.130723	-0.39749	0.798435
tr21327	chr2	25160985	25168571	7587	-	HAVANA	ENSG00000115138.11	protein_coding	POMC	POMC-201	tr21327	TRUE	NA	NA	NA	NA	NA	0.108485	0.0309184	0.00524305	0.0152247	0	0	0	0	0	0	NA	NA	NA	NA	NA	NA	NA	NA	NA	NA	NA	NA	NA	NA	NA
tr15203	chr2	26185232	26187458	2227	+	HAVANA	ENSG00000157833.13	protein_coding	GAREM2	GAREM2-203	tr15203	TRUE	NA	NA	NA	NA	TRUE	7.48475	5.04034	2.5962	1.52275	3.70522	0.106176	0.0950535	0.0624294	0.053789	0.0672115	NA	NA	NA	NA	NA	NA	NA	NA	NA	NA	NA	NA	NA	NA	NA
tr7757	chr2	26340365	26345814	5450	-	HAVANA	ENSG00000173567.15	protein_coding	ADGRF3	ADGRF3-208	tr7757	TRUE	TRUE	16	TRUE	10.7517	NA	0.530781	0.453652	0.380784	0.616258	0.261229	3.5515	2.93433	4.44098	6.70878	8.10497	6.31484	7.22554	17.3482	38.8376	37.2822	NA	NA	125.613	182.405	11.194	6.25344	7.77812	20.2183	0.93176	0.98708
tr24652	chr2	26346143	26395885	49743	+	HAVANA	ENSG00000138018.18	protein_coding	SELENOI	SELENOI-201	tr24652	TRUE	TRUE	146	TRUE	40.7212	NA	13.0244	13.1609	11.0491	11.5692	9.16879	1.15654	0.861979	0.784936	0.706987	0.670895	0.102244	0.0721516	0.0782585	0.0694418	0.080541	NA	NA	234.99	154.734	8.00925	6.55933	20.3368	16.3513	0.359567	0.439263
tr20682	chr2	26457203	26478042	20840	-	HAVANA	ENSG00000115155.18	protein_coding	OTOF	OTOF-203	tr20682	TRUE	NA	NA	NA	NA	NA	0.0206501	0.00646381	0.0311969	0.00960355	0.0230225	0	0	0	0	0	NA	NA	NA	NA	NA	NA	NA	NA	NA	NA	NA	NA	NA	NA	NA
tr16767	chr2	26692722	26733420	40699	+	HAVANA	ENSG00000171303.7	protein_coding	KCNK3	KCNK3-201	tr16767	TRUE	NA	NA	NA	NA	TRUE	0.0573481	0.710706	0.461612	0.00989702	0.0085987	0.005905	0.0330423	0.014978	0.00359106	0.00192665	NA	NA	NA	NA	NA	NA	NA	NA	NA	NA	NA	NA	NA	NA	NA
tr25017	chr2	26764284	26781231	16948	+	HAVANA	ENSG00000213699.9	protein_coding	SLC35F6	SLC35F6-201	tr25017	TRUE	TRUE	52	TRUE	0	TRUE	5.68728	7.46071	6.66431	12.6279	11.086	0.544315	0.861723	1.01776	1.08328	1.44842	0.11856	0.143155	0.190223	0.106622	0.177539	TRUE	iMacI	117.933	189.201	4.62917	6.19477	17.6587	21.1701	0.677934	0.476338
tr13006	chr2	26786056	26794589	8534	+	HAVANA	ENSG00000115163.15	protein_coding	CENPA	CENPA-202	tr13006	TRUE	TRUE	21	TRUE	0	NA	18.3599	17.1672	12.1305	7.78106	6.41427	3.8712	3.98542	5.40882	4.37081	6.41787	0.262773	0.292344	0.561746	0.726014	1.29111	NA	NA	158.947	57.995	9.81171	20.6541	11.2288	1.94629	-0.635068	-2.29563
tr14050	chr2	26848424	26950350	101927	+	ENSEMBL	ENSG00000157851.17	protein_coding	DPYSL5	DPYSL5-207	tr14050	TRUE	NA	NA	NA	NA	TRUE	0.293459	0.0157266	0.0145834	0	0	0.00394413	0	0.00226205	0	0	NA	NA	NA	NA	NA	NA	NA	NA	NA	NA	NA	NA	NA	NA	NA
tr20672	chr2	27070472	27071654	1183	-	HAVANA	ENSG00000228474.6	protein_coding	OST4	OST4-203	tr20672	TRUE	TRUE	62	TRUE	10.1193	TRUE	212.247	172.683	161.636	98.6943	53.6558	2.19021	2.22688	2.87184	3.91169	4.7702	0.0124379	0.0149648	0.0203361	0.0441397	0.0994416	TRUE	preB	206.619	253.398	7.10843	7.32158	20.1476	23.9896	-9.5346	-1.23662
tr14366	chr2	27078615	27086403	7789	+	HAVANA	ENSG00000138080.14	protein_coding	EMILIN1	EMILIN1-201	tr14366	TRUE	TRUE	139	TRUE	8.3865	NA	19.994	12.3981	12.3959	14.9649	10.0929	0.332053	0.194385	0.344529	0.740597	0.756498	0.0163486	0.0145864	0.0289711	0.0535009	0.0832077	NA	NA	16.1129	36.9853	7.52222	7.18936	1.48475	3.56586	-12.4662	-1.83042
tr13085	chr2	27101113	27119030	17918	-	HAVANA	ENSG00000138028.16	protein_coding	CGREF1	CGREF1-202	tr13085	TRUE	NA	NA	NA	NA	TRUE	2.31626	1.17972	0.693851	0.243343	0.173818	0.0137599	0.00418623	0.00206147	0.00909927	0	NA	NA	NA	NA	NA	NA	NA	NA	NA	NA	NA	NA	NA	NA	NA
tr52	chr2	27123855	27126961	3107	+	HAVANA	ENSG00000143994.14	protein_coding	ABHD1	ABHD1-208	tr52	NA	NA	NA	NA	NA	NA	0.00436404	0	0	0	0	0	0	0	0	0	NA	NA	NA	NA	NA	NA	NA	NA	NA	NA	NA	NA	NA	NA	NA
tr21534	chr2	27130756	27134636	3881	-	HAVANA	ENSG00000138073.14	protein_coding	PREB	PREB-201	tr21534	TRUE	TRUE	68	TRUE	0	NA	16.9536	15.5421	13.7414	12.8824	9.15704	0.882036	0.933662	1.63771	2.71123	2.98103	0.0651271	0.0740377	0.148709	0.271433	0.404838	NA	NA	105.794	169.196	5.87829	6.6703	12.4749	17.5821	-0.359019	0.479184
tr26052	chr2	27149004	27156974	7971	+	HAVANA	ENSG00000163792.6	protein_coding	TCF23	TCF23-201	tr26052	NA	NA	NA	NA	NA	NA	0	0	0	0	0	0	0	0	0	0	NA	NA	NA	NA	NA	NA	NA	NA	NA	NA	NA	NA	NA	NA	NA
tr12574	chr2	27239152	27240222	1071	+	HAVANA	ENSG00000084774.14	protein_coding	CAD	CAD-209	tr12574	TRUE	TRUE	168	NA	84.1944	TRUE	12.719	13.8143	8.41538	3.6751	2.78179	0.187217	0.261225	0.153385	0.103626	0.0763029	NA	NA	NA	NA	NA	NA	NA	NA	NA	NA	NA	NA	NA	NA	NA
tr24996	chr2	27253684	27263047	9364	-	HAVANA	ENSG00000115194.11	protein_coding	SLC30A3	SLC30A3-201	tr24996	TRUE	NA	NA	NA	NA	NA	0	0.00852002	0	0	0.0788756	0.00199792	0	0.00432353	0.00909927	0.0210762	NA	NA	NA	NA	NA	NA	NA	NA	NA	NA	NA	NA	NA	NA	NA
tr13964	chr2	27275433	27278261	2829	+	HAVANA	ENSG00000163793.13	protein_coding	DNAJC5G	DNAJC5G-205	tr13964	NA	NA	NA	NA	NA	NA	0	0	0	0	0	0	0	0	0	0	NA	NA	NA	NA	NA	NA	NA	NA	NA	NA	NA	NA	NA	NA	NA
tr26708	chr2	27282462	27307439	24978	+	HAVANA	ENSG00000138100.14	protein_coding	TRIM54	TRIM54-201	tr26708	TRUE	NA	NA	NA	NA	NA	0.032131	0.00339246	0	0	0	0	0	0	0	0	NA	NA	NA	NA	NA	NA	NA	NA	NA	NA	NA	NA	NA	NA	NA
tr27011	chr2	27307400	27308445	1046	-	HAVANA	ENSG00000163794.6	protein_coding	UCN	UCN-201	tr27011	TRUE	TRUE	176	TRUE	35.8845	NA	2.63181	3.31622	2.61813	3.95654	3.63963	0.335646	0.449749	0.357594	0.396329	0.349992	0.41464	0.419677	0.371458	0.310358	0.462681	NA	NA	NA	NA	NA	NA	NA	NA	NA	NA
tr14267	chr2	27364352	27370338	5987	-	HAVANA	ENSG00000115211.16	protein_coding	EIF2B4	EIF2B4-201	tr14267	TRUE	TRUE	125	TRUE	0	NA	19.3971	21.5418	18.9237	12.9765	11.5022	2.24583	3.18514	3.54163	4.74763	5.46197	0.143632	0.181271	0.23162	0.455622	0.594236	NA	NA	73.9245	119.635	13.5471	10.0783	3.78239	8.22804	-4.12826	-0.397932
tr21455	chr2	27381199	27409591	28393	-	HAVANA	ENSG00000115241.11	protein_coding	PPM1G	PPM1G-201	tr21455	TRUE	TRUE	90	TRUE	29.7525	NA	77.4793	56.9784	55.912	41.5002	33.0327	0.441766	0.336608	0.292404	0.20353	0.209709	0.00688218	0.00714726	0.00629834	0.00573194	0.00766302	NA	NA	120.345	61.0467	8.27972	8.61838	10.0748	4.90977	-6.69041	-5.72794
tr17041	chr2	27443452	27446479	3028	+	HAVANA	ENSG00000157992.12	protein_coding	KRTCAP3	KRTCAP3-203	tr17041	TRUE	TRUE	37	TRUE	55.875	NA	1.68778	1.42019	1.05939	1.50943	1.11213	0.822649	1.61123	1.25229	1.18301	1.31653	0.617327	1.42256	1.48653	1.04335	1.62184	NA	NA	11.4416	10.7632	17.6008	28.6517	0.450587	0.260385	-2.74574	-3.27109
tr15235	chr2	27506510	27509791	3282	+	HAVANA	ENSG00000084734.9	protein_coding	GCKR	GCKR-202	tr15235	TRUE	NA	NA	NA	NA	NA	0.00132036	0	0	0	0.121736	0	0	0	0.0127224	0.0747271	NA	NA	NA	NA	NA	NA	NA	NA	NA	NA	NA	NA	NA	NA	NA
tr12450	chr2	27537386	27582720	45335	+	HAVANA	ENSG00000221843.4	protein_coding	C2orf16	C2orf16-202	tr12450	NA	NA	NA	NA	NA	NA	0.000330327	0	0	0.00055627	0	0	0	0	0.00726535	0.0054291	NA	NA	NA	NA	NA	NA	NA	NA	NA	NA	NA	NA	NA	NA	NA
tr25048	chr2	27663889	27694972	31084	+	HAVANA	ENSG00000163798.13	protein_coding	SLC4A1AP	SLC4A1AP-206	tr25048	TRUE	TRUE	105	TRUE	13.5978	NA	21.453	19.9897	18.4332	20.7903	23.0364	0.381659	0.474233	0.570806	0.67273	0.798363	0.0208977	0.0284656	0.0372283	0.0373185	0.0407375	NA	NA	138.59	146.012	7.40211	7.10637	12.9778	14.2418	-0.653046	-0.617518
tr14941	chr2	28392858	28417317	24460	+	HAVANA	ENSG00000075426.12	protein_coding	FOSL2	FOSL2-201	tr14941	TRUE	TRUE	31	TRUE	0.632456	TRUE	10.1694	121.865	142.552	214.745	204.264	1.82482	2.81184	3.56136	3.22431	3.81718	0.226363	0.0287995	0.0311756	0.0187336	0.0232179	TRUE	iMacII	376.982	921.132	5.39855	5.76057	48.4026	110.836	0.789901	-0.842935
tr25611	chr2	28782517	28840801	58285	+	HAVANA	ENSG00000163806.16	protein_coding	SPDYA	SPDYA-205	tr25611	TRUE	TRUE	31	TRUE	0	TRUE	8.11976	7.61174	9.09267	16.0102	15.5137	0.0277123	0.116623	0.117994	0.040001	0.132754	0.00395024	0.0186815	0.0162611	0.0027194	0.0105207	NA	NA	2.32356	6.32949	8.64306	10.6348	0.186342	0.412538	-42.5745	-36.6055
tr26737	chr2	28849821	28870309	20489	-	HAVANA	ENSG00000171103.11	protein_coding	TRMT61B	TRMT61B-201	tr26737	TRUE	TRUE	70	TRUE	32.1559	NA	11.8061	9.73229	9.10148	9.6291	7.76487	1.71513	1.06631	1.26925	0.941313	1.00253	0.180563	0.135564	0.173733	0.120899	0.159057	NA	NA	182.9	104.635	7.54466	7.19778	16.8035	10.0764	0.297403	0.229398
tr12620	chr2	31173056	31233858	60803	-	HAVANA	ENSG00000214711.10	protein_coding	CAPN14	CAPN14-201	tr12620	TRUE	NA	NA	NA	NA	TRUE	0.739416	0.882532	0.776485	0.123243	0.0606816	0.0117957	0	0.00226205	0.00362948	0.00768773	NA	NA	NA	NA	NA	NA	NA	NA	NA	NA	NA	NA	NA	NA	NA
tr14254	chr2	31234152	31269451	35300	+	HAVANA	ENSG00000013016.16	protein_coding	EHD3	EHD3-201	tr14254	TRUE	TRUE	56	TRUE	17.6494	TRUE	2.7973	6.99685	7.25682	1.69956	2.34527	0.380476	0.794167	1.05783	1.23453	1.27491	0.173328	0.137838	0.181944	0.905352	0.670997	NA	NA	42.1608	104.664	5.91936	6.58968	4.93696	11.0093	0.433397	0.786973
tr25674	chr2	31522480	31580938	58459	-	HAVANA	ENSG00000277893.2	protein_coding	SRD5A2	SRD5A2-201	tr25674	TRUE	NA	NA	NA	NA	TRUE	0.0610973	0.227673	0.302894	0.230521	0.0577096	0	0	0	0	0	NA	NA	NA	NA	NA	NA	NA	NA	NA	NA	NA	NA	NA	NA	NA
tr14044	chr2	32023905	32039805	15901	-	HAVANA	ENSG00000162961.14	protein_coding	DPY30	DPY30-202	tr14044	TRUE	TRUE	30	TRUE	11.7289	TRUE	45.3258	30.3379	27.1569	15.9038	11.4262	1.36048	1.53152	1.7962	3.07071	3.35907	0.0375018	0.0631186	0.082468	0.240353	0.366815	TRUE	preB	181.186	190.698	6.47242	8.34239	19.4036	15.8446	-1.33594	0.278856
tr27386	chr2	32277904	32316594	38691	+	HAVANA	ENSG00000119820.11	protein_coding	YIPF4	YIPF4-201	tr27386	TRUE	TRUE	46	TRUE	0	NA	7.5428	8.55395	9.06678	14.7817	11.5223	2.13206	2.10579	3.46961	3.22817	4.25173	0.351189	0.306193	0.477877	0.271471	0.456539	NA	NA	169.041	171.812	11.462	9.85049	10.2225	12.0898	0.262136	0.0469473
tr26811	chr2	32628050	32821051	193002	+	HAVANA	ENSG00000018699.13	protein_coding	TTC27	TTC27-201	tr26811	TRUE	TRUE	118	TRUE	4.13118	TRUE	14.9322	19.9857	13.3695	7.91122	3.93902	1.03403	0.689191	0.687641	1.11063	1.16855	0.0837322	0.0407026	0.0614396	0.166433	0.366457	TRUE	peak	72.844	75.696	12.8191	33.2874	3.93877	1.57623	-2.79108	-1.49902
tr14726	chr2	33583660	33599299	15640	-	HAVANA	ENSG00000119812.19	protein_coding	FAM98A	FAM98A-201	tr14726	TRUE	TRUE	74	TRUE	16.0955	NA	17.4105	19.8374	12.7524	10.3303	9.72287	1.31457	1.12537	1.60463	2.46665	2.08669	0.0913714	0.0696746	0.154546	0.292225	0.259169	NA	NA	40.1902	62.1098	7.05622	6.32155	3.94796	6.81023	-3.41	-0.427686
tr15839	chr2	36980895	37084372	103478	-	HAVANA	ENSG00000008869.12	protein_coding	HEATR5B	HEATR5B-201	tr15839	TRUE	TRUE	152	TRUE	53.8642	NA	8.84819	9.84192	9.28353	10.6552	10.1053	0.493168	0.571958	0.801257	1.17052	1.35259	0.0651341	0.0673186	0.0975549	0.127024	0.158686	NA	NA	32.7573	68.2177	9.32131	9.0356	2.43589	5.23318	-2.63243	-0.930998
tr15465	chr2	37084451	37099243	14793	+	ENSEMBL	ENSG00000152133.15	protein_coding	GPATCH11	GPATCH11-202	tr15465	TRUE	TRUE	114	TRUE	0	NA	7.62006	6.94673	6.1528	9.79423	8.54496	0.664528	0.867112	1.03424	1.50324	1.20772	0.107479	0.157543	0.209896	0.184816	0.171426	NA	NA	63.6479	116.063	12.4538	9.05137	3.5425	8.88806	-1.15104	0.0386024
tr12990	chr2	37201612	37231596	29985	-	HAVANA	ENSG00000115816.15	protein_coding	CEBPZ	CEBPZ-201	tr12990	TRUE	TRUE	102	TRUE	0	NA	23.8834	29.4113	20.1923	18.0906	17.6892	1.58518	1.7143	2.01745	2.44615	2.41084	0.073839	0.0653051	0.108674	0.151232	0.144058	NA	NA	240.622	293.944	8.40845	6.53787	19.8356	31.1641	-0.204065	0.432384
tr21817	chr2	37344630	37373322	28693	+	HAVANA	ENSG00000115828.17	protein_coding	QPCT	QPCT-201	tr21817	TRUE	TRUE	119	TRUE	0	TRUE	0.0426861	0.251685	0.231458	0.379056	0.265007	0.0156847	0.0481618	0.0995445	0.130727	0.166582	0.234024	0.244607	0.515563	0.435734	0.861445	TRUE	iMacI	1.37585	1.27823	13.4781	9.65681	0.0707567	0.0917489	0.39672	-1.8884
tr15141	chr2	38666114	38734765	68652	+	HAVANA	ENSG00000143891.17	protein_coding	GALM	GALM-201	tr15141	TRUE	TRUE	251	NA	75.6347	TRUE	4.38116	3.76897	2.54666	2.47617	4.69906	0.302161	0.237768	0.272531	0.292507	0.446848	NA	NA	NA	NA	NA	NA	NA	42.7006	33.1363	7.6512	7.50102	3.86839	3.06203	-0.132554	-0.534623
tr15267	chr2	38778210	38785002	6793	+	HAVANA	ENSG00000152147.11	protein_coding	GEMIN6	GEMIN6-201	tr15267	TRUE	TRUE	177	TRUE	33.0189	NA	3.1177	2.80836	2.3994	2.12564	1.80427	0.461821	0.157127	0.215072	0.338078	0.315313	0.173647	0.0557004	0.0898483	0.168134	0.167112	NA	NA	94.8397	113.387	6.05025	6.54404	10.8653	12.0099	0.713059	0.849769
tr19300	chr2	38875997	38882709	6713	+	HAVANA	ENSG00000188010.14	protein_coding	MORN2	MORN2-207	tr19300	TRUE	TRUE	21	TRUE	0	NA	1.61622	1.97581	1.12825	0.867206	1.34081	0.0276422	0.0246247	0.0262427	0.0744636	0.124294	0.0183273	0.0124611	0.0293388	0.0862025	0.109987	NA	NA	7.43571	6.13476	6.48872	7.15957	0.794308	0.593931	-1.03476	-1.25752
tr12954	chr2	39178547	39229532	50986	-	HAVANA	ENSG00000205111.8	protein_coding	CDKL4	CDKL4-201	tr12954	TRUE	NA	NA	NA	NA	NA	0.320859	0.423634	0.343013	0.362654	0.20707	0.00788825	0.00633842	0.00226205	0	0.00566301	NA	NA	NA	NA	NA	NA	NA	NA	NA	NA	NA	NA	NA	NA	NA
tr13406	chr2	42349338	42361217	11880	-	HAVANA	ENSG00000115944.15	protein_coding	COX7A2L	COX7A2L-201	tr13406	TRUE	TRUE	59	TRUE	0	NA	22.7774	27.2155	25.0909	20.0604	29.0907	1.35725	1.87432	2.45326	2.95958	3.63317	0.0691252	0.0796491	0.112987	0.171371	0.143404	NA	NA	129.47	177.125	10.3293	10.2026	8.68804	12.0336	-1.62169	-1.41746
tr20704	chr2	42762481	42764261	1781	-	HAVANA	ENSG00000162881.6	protein_coding	OXER1	OXER1-201	tr20704	TRUE	TRUE	66	TRUE	0.707107	TRUE	0.00766646	0.0247789	0.366369	0.919224	0.281124	0.0274651	0.0526447	0.109312	0.134448	0.0929033	21.872	1.19225	0.307512	0.196872	0.177027	TRUE	iMacII	NA	NA	NA	NA	NA	NA	NA	NA
tr15783	chr2	42782787	42792567	9781	-	HAVANA	ENSG00000162882.15	protein_coding	HAAO	HAAO-202	tr15783	TRUE	TRUE	116	TRUE	0	NA	0.0990979	0.0814452	0.0958813	0.164843	0.318795	0.0506834	0.158728	0.331843	0.550733	0.729825	0.83813	4.38207	4.25143	4.59699	3.06725	NA	NA	4.75963	32.5361	7.08115	8.8639	0.465903	2.54428	0.787299	0.874702
tr27631	chr2	43222402	43226606	4205	-	HAVANA	ENSG00000152518.8	protein_coding	ZFP36L2	ZFP36L2-201	tr27631	TRUE	TRUE	44	TRUE	33.731	TRUE	44.3325	97.126	163.922	239.735	292.335	0.704481	1.01056	1.8011	2.08576	2.60109	0.0144686	0.0111564	0.0108399	0.00824118	0.00879396	TRUE	iMacII	240.386	346.636	7.59504	8.16087	21.9383	29.4417	-1.02078	-8.92929
tr21211	chr2	43637339	43697239	59901	+	HAVANA	ENSG00000152527.14	protein_coding	PLEKHH2	PLEKHH2-207	tr21211	TRUE	TRUE	42	TRUE	0	NA	0.340734	0.11903	0.140257	0.126191	0	0.0574225	0.0434236	0.0339865	0.0272914	0.0603664	0.18772	0.707546	0.323539	0.606142	NA	NA	NA	NA	NA	NA	NA	NA	NA	NA	NA
tr50	chr2	43812560	43838750	26191	-	HAVANA	ENSG00000138075.14	protein_coding	ABCG5	ABCG5-203	tr50	NA	NA	NA	NA	NA	NA	0.0153094	0.00964731	0.0154984	0.0056118	0	0.00199792	0	0	0	0	NA	NA	NA	NA	NA	NA	NA	NA	NA	NA	NA	NA	NA	NA	NA
tr51	chr2	43832142	43848590	16449	+	HAVANA	ENSG00000143921.9	protein_coding	ABCG8	ABCG8-202	tr51	NA	NA	NA	NA	NA	NA	0	0	0	0	0	0.00394413	0.0125587	0.0129706	0.00182113	0.0115599	NA	NA	NA	NA	NA	NA	NA	NA	NA	NA	NA	NA	NA	NA	NA
tr2375	chr2	44168851	44320310	151460	+	HAVANA	ENSG00000285542.1	protein_coding	AC013717.1	AC013717.1-201	tr2375	TRUE	TRUE	87	TRUE	0.516398	NA	7.4238	8.84903	9.1689	10.7737	9.66218	6.25992	8.13594	12.7287	9.5949	13.9778	1.02794	1.12756	1.70527	1.08159	1.77331	NA	NA	252.09	326.983	6.50637	6.03003	26.856	37.5864	0.723571	0.742934
tr25672	chr2	45388680	45611267	222588	-	HAVANA	ENSG00000068784.13	protein_coding	SRBD1	SRBD1-201	tr25672	TRUE	TRUE	61	TRUE	0.632456	NA	10.7163	9.83573	11.4892	9.14284	9.00479	1.71191	1.63049	2.56888	4.01579	4.20728	0.192255	0.204295	0.277271	0.54522	0.57955	NA	NA	157.992	196.608	7.14391	6.56439	15.3294	20.7602	0.300928	0.566248
tr14405	chr2	46297407	46386697	89291	+	HAVANA	ENSG00000116016.14	protein_coding	EPAS1	EPAS1-201	tr14405	TRUE	TRUE	108	TRUE	44.3606	TRUE	3.32895	1.32416	1.39735	5.6728	5.244	0.137369	0.0981993	0.166869	0.909599	1.25359	0.0558673	0.0934582	0.146181	0.207458	0.292204	NA	NA	31.0131	176.336	8.39499	7.04029	2.56065	17.361	-0.300038	0.697944
tr13472	chr2	46617215	46630176	12962	+	HAVANA	ENSG00000119878.6	protein_coding	CRIPT	CRIPT-201	tr13472	TRUE	TRUE	62	TRUE	26.4029	NA	5.79862	4.724	4.82033	3.9646	3.28469	0.592181	0.710451	1.26576	1.48714	2.06415	0.120655	0.18372	0.316979	0.448701	0.746411	NA	NA	126.635	218.714	6.48578	7.0177	13.5338	21.6026	0.571544	0.847949
tr25536	chr2	46699295	46763129	63835	+	HAVANA	ENSG00000171150.9	protein_coding	SOCS5	SOCS5-202	tr25536	TRUE	TRUE	47	TRUE	1.89737	NA	9.94493	7.93671	8.58624	12.289	10.8123	0.345439	0.479129	0.658755	0.884456	0.966986	0.0427486	0.0731874	0.095551	0.0896611	0.111676	NA	NA	24.165	24.2077	6.36199	5.38701	2.6328	3.11481	-2.77731	-2.47127
tr4106	chr2	47065941	47176511	110571	-	HAVANA	ENSG00000273269.3	protein_coding	AC073283.3	AC073283.3-201	tr4106	TRUE	TRUE	34	TRUE	10.8444	TRUE	13.4945	13.3591	11.6281	7.76773	5.46421	26.818	16.7466	22.0285	21.8363	24.1441	2.53125	1.5424	2.34117	3.50405	5.44072	TRUE	preB	1719.12	1680.26	4.72299	5.03187	252.299	231.459	0.946514	0.976392
tr12593	chr2	47160084	47176511	16428	-	HAVANA	ENSG00000143933.18	protein_coding	CALM2	CALM2-201	tr12593	TRUE	TRUE	34	TRUE	10.8444	NA	323.369	262.435	232.88	166.557	141.34	26.818	16.7466	22.0285	21.8363	24.1441	0.101479	0.0785131	0.116739	0.162537	0.210135	NA	NA	1719.12	1680.26	4.72299	5.03187	252.299	231.459	-0.281693	0.389349
tr14409	chr2	47345163	47387601	42439	+	HAVANA	ENSG00000119888.11	protein_coding	EPCAM	EPCAM-204	tr14409	NA	TRUE	37	TRUE	0	NA	0	0	0	0	0	0.102167	0.0362139	0.0712936	0.027212	0.0110921	NA	NA	NA	NA	NA	NA	NA	NA	NA	NA	NA	NA	NA	NA	NA
tr19433	chr2	47403156	47483223	80068	+	HAVANA	ENSG00000095002.15	protein_coding	MSH2	MSH2-201	tr19433	TRUE	TRUE	63	TRUE	72.0398	TRUE	23.6378	19.7827	19.6103	8.25681	4.61431	0.747759	0.422974	0.435258	0.274347	0.253151	0.0290667	0.0216228	0.0217782	0.0335254	0.0516566	TRUE	preB	191.422	30.1234	7.20033	7.32027	18.4275	2.85235	-0.282746	-0.617722
tr16761	chr2	47509290	47570985	61696	-	HAVANA	ENSG00000184261.5	protein_coding	KCNK12	KCNK12-201	tr16761	TRUE	TRUE	62	TRUE	18.6226	TRUE	1.45361	0.901575	0.727275	0.578276	0.390864	0.168922	0.196767	0.202416	0.0471778	0.0457719	0.144558	0.265709	0.345306	0.0984918	0.135233	TRUE	preB	NA	NA	NA	NA	NA	NA	NA	NA
tr25806	chr2	48530171	48598512	68342	+	HAVANA	ENSG00000243244.6	protein_coding	STON1	STON1-201	tr25806	TRUE	NA	NA	NA	NA	TRUE	2.50212	0.476815	1.03312	0.966801	0.777916	0.0885619	0.0790656	0.102907	0.0908968	0.159653	NA	NA	NA	NA	NA	NA	NA	13.6214	14.0501	57.9306	32.0678	0.162982	0.303693	-14.3522	-1.56152
tr4072	chr2	48632291	48755724	123434	-	HAVANA	ENSG00000279956.1	protein_coding	AC073082.1	AC073082.1-201	tr4072	NA	NA	NA	NA	NA	NA	0	0	0	0	0	0	0	0	0	0	NA	NA	NA	NA	NA	NA	NA	NA	NA	NA	NA	NA	NA	NA	NA
tr15617	chr2	48669797	48733148	63352	+	HAVANA	ENSG00000242441.8	protein_coding	GTF2A1L	GTF2A1L-207	tr15617	TRUE	NA	NA	NA	NA	NA	0.167229	0.0585892	0.021373	0	0	0	0	0	0.00181474	0.0018097	NA	NA	NA	NA	NA	NA	NA	NA	NA	NA	NA	NA	NA	NA	NA
tr17160	chr2	48687669	48755730	68062	-	HAVANA	ENSG00000138039.15	protein_coding	LHCGR	LHCGR-202	tr17160	NA	NA	NA	NA	NA	NA	0	0	0	0	0	0	0	0	0	0	NA	NA	NA	NA	NA	NA	NA	NA	NA	NA	NA	NA	NA	NA	NA
tr20247	chr2	49920348	49974199	53852	-	HAVANA	ENSG00000179915.23	protein_coding	NRXN1	NRXN1-212	tr20247	TRUE	NA	NA	NA	NA	TRUE	0	0.0100799	0.0155268	0.139551	0.503599	0	0	0	0	0	NA	NA	NA	NA	NA	NA	NA	NA	NA	NA	NA	NA	NA	NA	NA
tr11825	chr2	53532672	53765549	232878	-	HAVANA	ENSG00000115239.24	protein_coding	ASB3	ASB3-203	tr11825	TRUE	TRUE	26	NA	77.989	NA	6.03937	6.32386	6.5413	4.90082	4.27131	0.529185	0.457244	0.447697	0.332622	0.312684	NA	NA	NA	NA	NA	NA	NA	NA	NA	NA	NA	NA	NA	NA	NA
tr13088	chr2	53767804	53775196	7393	+	HAVANA	ENSG00000143942.5	protein_coding	CHAC2	CHAC2-201	tr13088	TRUE	TRUE	86	TRUE	46.7315	TRUE	3.67667	1.40107	1.28544	0.427869	0.477676	1.34577	0.74595	0.687639	0.713361	0.676506	0.470519	0.641972	0.631635	1.96349	1.82795	TRUE	preB	118.481	71.0782	22.4158	28.6313	3.6637	1.72076	-0.00353812	0.722404
tr15524	chr2	53852912	53859967	7056	-	HAVANA	ENSG00000119737.6	protein_coding	GPR75	GPR75-201	tr15524	TRUE	NA	NA	NA	NA	NA	15.2672	18.3387	16.6079	18.3583	16.8078	0.00394413	0.0144745	0.0128838	0.00360758	0.0169135	NA	NA	NA	NA	NA	NA	NA	NA	NA	NA	NA	NA	NA	NA	NA
tr12455	chr2	54330034	54360350	30317	+	HAVANA	ENSG00000177994.16	protein_coding	C2orf73	C2orf73-206	tr12455	TRUE	NA	NA	NA	NA	NA	0	0.0403621	0	0	0	0.00182981	0	0	0	0	NA	NA	NA	NA	NA	NA	NA	NA	NA	NA	NA	NA	NA	NA	NA
tr14370	chr2	54853851	54882878	29028	+	HAVANA	ENSG00000214595.12	protein_coding	EML6	EML6-208	tr14370	TRUE	NA	NA	NA	NA	NA	0.040602	0.0523004	0.0713922	0.0280042	0.00919178	0	0	0	0	0	NA	NA	NA	NA	NA	NA	NA	NA	NA	NA	NA	NA	NA	NA	NA
tr19598	chr2	55236595	55269231	32637	-	HAVANA	ENSG00000085760.15	protein_coding	MTIF2	MTIF2-201	tr19598	TRUE	TRUE	79	TRUE	4.74342	NA	14.27	16.2378	15.3944	22.129	18.6707	2.13339	2.24395	2.8459	4.38641	4.6723	0.185634	0.171093	0.230905	0.247462	0.314525	NA	NA	184.964	315.403	7.72892	8.70175	16.588	25.1238	0.139737	0.256852
tr12763	chr2	56183990	56386172	202183	+	HAVANA	ENSG00000055813.6	protein_coding	CCDC85A	CCDC85A-201	tr12763	TRUE	NA	NA	NA	NA	TRUE	0.0171542	0.00352904	0.0115389	0.118724	0.154885	0	0	0	0.00725254	0.0148285	NA	NA	NA	NA	NA	NA	NA	NA	NA	NA	NA	NA	NA	NA	NA
tr22057	chr2	60881574	60931612	50039	+	HAVANA	ENSG00000162924.15	protein_coding	REL	REL-202	tr22057	TRUE	TRUE	212	TRUE	55.2312	TRUE	4.85851	4.17026	7.08129	20.1631	24.4383	0.451887	0.587165	1.45276	2.55224	3.87451	0.0578533	0.0895002	0.127628	0.0754293	0.0866284	TRUE	bend	44.7456	145.203	7.42576	8.30546	4.17671	12.1182	-0.163237	-1.01666
tr20986	chr2	61017720	61051990	34271	+	HAVANA	ENSG00000162928.9	protein_coding	PEX13	PEX13-201	tr20986	TRUE	TRUE	41	TRUE	53.1514	NA	7.24804	6.03985	6.42476	11.0136	9.28879	1.25675	0.866961	0.922029	1.02348	1.22498	0.176719	0.14886	0.151522	0.0916994	0.127008	NA	NA	115.932	115.045	7.9324	8.70437	10.1303	9.16124	0.28452	-0.0139222
tr12827	chr2	61868085	61888656	20572	-	HAVANA	ENSG00000115484.15	protein_coding	CCT4	CCT4-201	tr12827	TRUE	TRUE	74	TRUE	0	NA	82.5985	76.2537	63.7016	58.1731	35.2145	1.2877	1.02129	1.58533	1.61857	1.80062	0.0190309	0.0163083	0.0303694	0.0335553	0.0650623	NA	NA	300.29	335.101	7.76455	7.33989	26.8071	31.6455	-2.08122	-0.112781
tr11992	chr2	62196115	62224731	28617	+	HAVANA	ENSG00000170340.11	protein_coding	B3GNT2	B3GNT2-201	tr11992	TRUE	TRUE	82	NA	109.737	TRUE	16.7653	6.89396	8.22857	30.5342	40.2265	0.398161	0.291941	0.505772	0.60181	1.02537	NA	NA	NA	NA	NA	NA	NA	146.485	150.966	7.39416	6.90359	13.7319	15.1575	-0.220902	-1.6539
tr26315	chr2	62500218	62506195	5978	-	HAVANA	ENSG00000186889.10	protein_coding	TMEM17	TMEM17-201	tr26315	TRUE	NA	NA	NA	NA	NA	0.192211	0.140464	0.169977	0.216611	0.0520291	0.0353047	0.0251211	0.0191735	0.0608485	0.0550732	NA	NA	NA	NA	NA	NA	NA	NA	NA	NA	NA	NA	NA	NA	NA
tr27264	chr2	63228388	63588518	360131	-	HAVANA	ENSG00000143951.16	protein_coding	WDPCP	WDPCP-206	tr27264	TRUE	TRUE	31	TRUE	49.2412	NA	3.89388	4.3574	3.42676	3.03177	2.48305	0.317505	0.217249	0.282859	0.41696	0.367782	0.0880049	0.055929	0.0957059	0.149106	0.17071	NA	NA	20.4255	27.0311	8.05975	7.63493	1.75661	2.45405	-1.2167	-0.0118161
tr18604	chr2	63588963	63607197	18235	+	HAVANA	ENSG00000014641.20	protein_coding	MDH1	MDH1-201	tr18604	TRUE	TRUE	54	TRUE	7.96102	TRUE	67.2016	45.2037	45.7465	28.6502	14.9449	1.59987	1.45681	2.15609	2.25643	2.05888	0.0271164	0.0388491	0.0560775	0.0930892	0.175253	TRUE	preB	153.933	252.547	9.38656	7.75204	11.3671	22.5814	-4.91194	0.338176
tr27019	chr2	63840940	63891562	50623	+	HAVANA	ENSG00000169764.15	protein_coding	UGP2	UGP2-202	tr27019	TRUE	TRUE	113	TRUE	2.37814	NA	31.7752	26.0573	27.9705	35.4362	34.129	1.45895	1.32088	2.86989	3.33717	4.36328	0.0560327	0.0630023	0.126758	0.116484	0.15848	NA	NA	121.329	180.913	5.86961	6.39035	14.3279	19.6233	-1.21772	-0.739212
tr7871	chr2	64524305	64593005	68701	+	HAVANA	ENSG00000119844.15	protein_coding	AFTPH	AFTPH-202	tr7871	TRUE	TRUE	175	TRUE	8.52447	NA	13.5247	14.0156	13.3409	20.2455	20.4191	0.598912	0.543056	0.956993	1.42664	1.76477	0.0573038	0.0478505	0.0882191	0.0883452	0.109334	NA	NA	60.3673	91.7135	7.0015	6.7404	5.97635	9.43133	-1.26303	-1.16502
tr24728	chr2	64631621	64653913	22293	-	HAVANA	ENSG00000179833.4	protein_coding	SERTAD2	SERTAD2-201	tr24728	TRUE	TRUE	148	TRUE	2.63523	NA	8.59667	10.329	8.81472	9.13058	11.4692	1.25301	1.11159	1.63006	1.57184	1.76378	0.175925	0.136935	0.225246	0.210851	0.187561	NA	NA	114.787	134.375	6.46575	5.81549	12.3055	16.0161	0.301397	0.283895
tr13024	chr2	65056416	65087004	30589	+	HAVANA	ENSG00000011523.14	protein_coding	CEP68	CEP68-202	tr13024	TRUE	TRUE	98	TRUE	0	TRUE	7.35751	4.60839	4.65334	3.05388	2.47761	2.8018	1.97749	3.18011	3.06663	4.24925	0.471488	0.528271	0.857401	1.27753	2.18511	TRUE	preB	202.212	206.232	7.49707	6.84632	18.6956	20.8797	0.606459	0.881339
tr7681	chr2	65227753	65271253	43501	+	HAVANA	ENSG00000138071.13	protein_coding	ACTR2	ACTR2-201	tr7681	TRUE	TRUE	155	TRUE	0	TRUE	43.6824	50.191	45.1991	96.6166	67.4724	2.88691	4.94573	8.97709	12.0954	17.0231	0.0824361	0.122047	0.247808	0.160412	0.314476	TRUE	iMacI	382.299	719.902	7.11374	6.55833	37.2504	76.0862	-0.17267	0.113211
tr25646	chr2	65310851	65432599	121749	-	HAVANA	ENSG00000198369.10	protein_coding	SPRED2	SPRED2-201	tr25646	TRUE	TRUE	125	TRUE	2.95146	NA	15.8276	12.3726	12.5703	19.7402	19.9526	1.04004	1.39693	1.69059	1.47795	2.21865	0.0820826	0.141084	0.167984	0.0931832	0.139109	NA	NA	93.6827	138.957	8.55743	7.68027	7.58825	12.541	-1.0858	-0.590993
tr14492	chr2	67397333	67412089	14757	+	HAVANA	ENSG00000143971.9	protein_coding	ETAA1	ETAA1-201	tr14492	TRUE	TRUE	48	TRUE	0	NA	5.56683	4.56415	3.76449	4.44802	4.06649	1.20172	0.915353	1.09194	2.11519	2.15975	0.234672	0.216057	0.309407	0.486546	0.559224	NA	NA	221.312	228.888	7.61968	7.34562	20.1323	21.5983	0.723487	0.811722
tr27287	chr2	68129805	68157527	27723	-	HAVANA	ENSG00000243667.7	protein_coding	WDR92	WDR92-201	tr27287	TRUE	TRUE	122	NA	83.2626	NA	7.7312	5.3615	5.54824	6.91675	6.35921	0.393621	0.355143	0.283835	0.586457	0.604763	NA	NA	NA	NA	NA	NA	NA	68.7719	52.0707	10.2071	8.2255	4.67018	4.3879	-0.655441	-0.44926
tr2603	chr2	68131238	68261230	129993	-	HAVANA	ENSG00000273398.6	protein_coding	AC017083.3	AC017083.3-201	tr2603	TRUE	NA	NA	NA	NA	NA	13.8497	11.4852	11.6616	15.0051	11.9646	0	0	0	0	0	NA	NA	NA	NA	NA	NA	NA	NA	NA	NA	NA	NA	NA	NA	NA
tr21499	chr2	68178857	68252532	73676	-	HAVANA	ENSG00000221823.11	protein_coding	PPP3R1	PPP3R1-201	tr21499	TRUE	TRUE	185	TRUE	2.72641	NA	29.0344	21.7396	24.7353	39.3827	32.3817	0.474258	0.314761	0.954186	2.10397	3.63748	0.0199537	0.0154907	0.0454811	0.0644985	0.135739	NA	NA	125.428	213.481	8.67777	8.44924	10.0187	17.5133	-1.89802	-0.848983
tr13306	chr2	68284171	68319400	35230	-	HAVANA	ENSG00000119865.9	protein_coding	CNRIP1	CNRIP1-202	tr13306	TRUE	NA	NA	NA	NA	NA	0.0866014	0.311998	0.0599027	0.46878	0.60704	0	0	0	0.012662	0.0134299	NA	NA	NA	NA	NA	NA	NA	0.624397	0.606893	30.9559	1544.24	0.0139811	0.000272409	-5.19416	-2227.41
tr21194	chr2	68365282	68397453	32172	+	HAVANA	ENSG00000115956.10	protein_coding	PLEK	PLEK-201	tr21194	TRUE	TRUE	169	TRUE	40.6697	TRUE	23.5453	117.972	109.358	117.502	112.195	0.266838	3.01113	3.70056	4.59573	5.45173	0.0110642	0.0300202	0.0418835	0.0463866	0.0566121	TRUE	peak	43.5244	843.476	6.5177	7.54066	4.62874	77.5333	-4.08676	-0.447057
tr14784	chr2	68459422	68467294	7873	-	HAVANA	ENSG00000204923.4	protein_coding	FBXO48	FBXO48-201	tr14784	TRUE	TRUE	120	TRUE	9.10189	NA	1.72216	0.910335	1.16427	1.11179	1.41548	0.660678	0.98384	1.23955	0.926862	1.05288	0.467766	1.32249	1.28814	1.01294	0.939166	NA	NA	40.669	45.0574	15.9208	9.54539	1.77061	3.27188	0.027363	0.567382
tr21586	chr2	68643579	68658251	14673	+	HAVANA	ENSG00000169618.7	protein_coding	PROKR1	PROKR1-201	tr21586	TRUE	NA	NA	NA	NA	NA	0.0699272	0.0346601	0.0677255	0.0447124	0.0146025	0.00593772	0.00395473	0.00191717	0.00159566	0.0201733	NA	NA	NA	NA	NA	NA	NA	NA	NA	NA	NA	NA	NA	NA	NA
tr11019	chr2	69013178	69249327	236150	+	HAVANA	ENSG00000169604.19	protein_coding	ANTXR1	ANTXR1-201	tr11019	TRUE	TRUE	164	TRUE	0	TRUE	3.13611	4.14366	2.99973	1.17942	0.83632	0.0708869	0.0563179	0.0637839	0.0454068	0.0464728	0.0141161	0.00883997	0.0159073	0.0231093	0.0641369	TRUE	peak	2.93296	5.64644	19.9574	10.7006	0.101866	0.365755	-29.7866	-1.28656
tr20018	chr2	69396126	69437435	41310	-	HAVANA	ENSG00000169599.13	protein_coding	NFU1	NFU1-203	tr20018	TRUE	TRUE	47	TRUE	8.64677	NA	14.6402	11.3126	12.3134	10.9894	10.3311	1.48293	1.51514	1.97646	2.45868	2.98926	0.117698	0.154936	0.188013	0.258871	0.327734	NA	NA	187.789	203.7	9.44267	9.13323	13.7848	15.4594	-0.0620556	0.331723
tr15366	chr2	69829660	69881384	51725	+	HAVANA	ENSG00000087338.5	protein_coding	GMCL1	GMCL1-201	tr15366	TRUE	TRUE	116	TRUE	11.3842	NA	9.0736	7.66355	6.47851	7.40105	4.84464	1.39	2.35478	3.11927	2.85949	3.12146	0.185413	0.36882	0.585656	0.472639	0.796309	NA	NA	104.051	40.2202	7.86819	10.7851	9.16639	2.58491	0.0101228	-0.874202
tr25469	chr2	69893964	69904671	10708	+	HAVANA	ENSG00000124380.11	protein_coding	SNRNP27	SNRNP27-203	tr25469	TRUE	TRUE	58	TRUE	27.0834	NA	38.0027	30.3762	25.4345	22.9201	26.6708	0.59564	0.504767	0.675107	0.881279	1.02231	0.0180305	0.0187885	0.0313537	0.0464878	0.0444533	NA	NA	123.739	177.672	6.44673	5.65695	13.3043	21.7702	-1.85642	-0.225107
tr19737	chr2	69915109	69942945	27837	+	HAVANA	ENSG00000059728.11	protein_coding	MXD1	MXD1-201	tr19737	TRUE	TRUE	28	TRUE	7.48999	TRUE	1.09242	1.10357	2.93838	58.7511	107.087	1.98085	1.96247	3.8224	8.41223	13.383	2.25263	2.18761	1.61902	0.176109	0.152538	TRUE	iMacII	85.0156	686.234	8.13735	7.11955	7.24171	66.8106	0.849149	-0.602839
tr11852	chr2	69960089	69962265	2177	-	HAVANA	ENSG00000244617.2	protein_coding	ASPRV1	ASPRV1-201	tr11852	TRUE	NA	NA	NA	NA	TRUE	0.619802	1.14836	0.954558	0.312614	0.392064	0.0157765	0.0211675	0.0278021	0.0163518	0.0221842	NA	NA	NA	NA	NA	NA	NA	NA	NA	NA	NA	NA	NA	NA	NA
tr20829	chr2	70087477	70089203	1727	+	HAVANA	ENSG00000169564.7	protein_coding	PCBP1	PCBP1-201	tr20829	TRUE	TRUE	250	TRUE	17.7313	NA	147.551	138.831	128.035	113.288	105.538	0.534319	0.346802	0.496209	0.483526	0.557319	0.0327831	0.0239499	0.0364991	0.0506109	0.0613873	NA	NA	10.188	8.44051	9.68461	9.60123	0.729179	0.60935	-201.353	-172.197
tr25486	chr2	70281362	70293740	12379	-	HAVANA	ENSG00000143977.14	protein_coding	SNRPG	SNRPG-201	tr25486	TRUE	TRUE	155	NA	77.5769	TRUE	82.548	88.6248	80.886	29.7334	18.4606	1.28503	1.14711	1.43634	1.50316	1.72708	NA	NA	NA	NA	NA	NA	NA	248.646	286.366	13.7889	9.5277	12.4991	20.8334	-5.60434	0.113892
tr14577	chr2	70295975	70302090	6116	-	HAVANA	ENSG00000035141.8	protein_coding	FAM136A	FAM136A-201	tr14577	TRUE	TRUE	116	TRUE	29.8262	TRUE	35.8375	29.0061	20.8806	16.111	12.0011	1.25473	0.956514	0.967334	1.295	1.28557	0.0429535	0.0407786	0.0570189	0.0983654	0.139533	TRUE	preB	132.634	125.658	7.37485	6.75935	12.466	12.8857	-1.87482	0.0686512
tr26145	chr2	70450173	70553826	103654	-	HAVANA	ENSG00000163235.16	protein_coding	TGFA	TGFA-203	tr26145	TRUE	TRUE	124	TRUE	47.8357	TRUE	0.364898	1.10466	2.59989	7.45846	6.87779	0.0531274	0.11696	0.226843	0.554251	0.732488	0.165889	0.1311	0.100736	0.0828839	0.125054	TRUE	iMacII	NA	NA	NA	NA	NA	NA	NA	NA
tr886	chr2	70939318	70995336	56019	-	HAVANA	ENSG00000258881.6	protein_coding	AC007040.2	AC007040.2-201	tr886	TRUE	TRUE	90	TRUE	0	NA	3.24045	3.16862	2.62647	1.95557	1.69367	0.00326033	0	0.0170433	0.271694	0.292815	0.00139913	0	0.00815538	0.159918	0.206581	NA	NA	1.73004	6.12521	29.6075	10.1797	0.0405023	0.417074	-79.0065	-3.06084
tr26126	chr2	70985942	70994873	8932	-	HAVANA	ENSG00000144043.12	protein_coding	TEX261	TEX261-201	tr26126	TRUE	TRUE	146	TRUE	15.4952	TRUE	16.941	19.7011	15.3667	11.2792	7.58023	0.388297	0.355829	0.404751	0.745362	1.12763	0.0303032	0.0224474	0.0325295	0.0815267	0.181278	TRUE	peak	99.556	90.4821	7.62166	7.81389	9.05406	8.0264	-0.871098	0.0555875
tr19312	chr2	71130634	71150101	19468	+	HAVANA	ENSG00000124383.9	protein_coding	MPHOSPH10	MPHOSPH10-201	tr19312	TRUE	TRUE	71	TRUE	31.6581	NA	45.6453	48.5063	33.1854	30.871	37.8131	1.83238	1.42136	2.0049	1.89706	2.10149	0.0483934	0.0354941	0.0736666	0.0730012	0.0674203	NA	NA	230.276	143.9	6.43984	7.34519	24.7855	13.5795	-0.84161	-1.78458
tr20762	chr2	71182738	71227103	44366	-	HAVANA	ENSG00000124374.9	protein_coding	PAIP2B	PAIP2B-201	tr20762	TRUE	TRUE	68	TRUE	9	TRUE	0.285136	0.0873384	0.204664	0.130349	0.104436	0.240902	0.16804	0.178102	0.172739	0.165532	1.07756	2.38198	1.07432	1.58962	1.9336	TRUE	bend	27.7656	19.5597	5.33907	6.85528	3.60469	1.97771	0.920898	0.947193
tr25645	chr2	72887408	72892158	4751	+	HAVANA	ENSG00000116096.6	protein_coding	SPR	SPR-201	tr25645	TRUE	TRUE	26	TRUE	14.4591	NA	3.59487	2.48691	2.02903	2.56188	2.6428	0.70184	0.706407	0.883914	2.38354	2.57232	0.245396	0.354357	0.547509	1.16201	1.36834	NA	NA	16.6913	22.6225	7.86735	4.27755	1.47057	3.66582	-1.44454	0.279069
tr20121	chr2	73202574	73212513	9940	+	HAVANA	ENSG00000214513.4	protein_coding	NOTO	NOTO-201	tr20121	NA	NA	NA	NA	NA	NA	0	0	0	0	0	0	0	0	0	0	NA	NA	NA	NA	NA	NA	NA	NA	NA	NA	NA	NA	NA	NA	NA
tr21506	chr2	73228010	73233239	5230	-	HAVANA	ENSG00000135617.4	protein_coding	PRADC1	PRADC1-201	tr21506	TRUE	TRUE	132	TRUE	2.06559	TRUE	4.67983	3.3048	3.93209	3.00171	1.49725	0.419694	0.276594	0.392174	0.929682	1.0189	0.107802	0.0963528	0.121119	0.367877	0.810315	TRUE	preB	29.2023	35.6737	13.1529	13.4094	1.53894	1.84401	-2.04094	0.188051
tr14084	chr2	73762184	73780157	17974	-	HAVANA	ENSG00000144048.10	protein_coding	DUSP11	DUSP11-201	tr14084	TRUE	TRUE	105	TRUE	0	NA	17.5542	20.7023	16.8489	18.6246	18.3438	2.18274	2.56538	5.034	7.2167	8.94521	0.15207	0.152299	0.372451	0.477489	0.59749	NA	NA	147.712	289.675	10.0949	9.20471	10.1424	21.8136	-0.730782	0.159064
tr7672	chr2	73893008	73901805	8798	+	HAVANA	ENSG00000163017.14	protein_coding	ACTG2	ACTG2-208	tr7672	NA	NA	NA	NA	NA	NA	0	0	0	0	0	0	0	0	0	0	NA	NA	NA	NA	NA	NA	NA	NA	NA	NA	NA	NA	NA	NA	NA
tr12176	chr2	74135400	74147912	12513	-	HAVANA	ENSG00000163170.12	protein_coding	BOLA3	BOLA3-202	tr12176	TRUE	TRUE	38	TRUE	48.0967	TRUE	35.2229	32.9323	29.3508	13.6743	5.47127	1.63063	2.28158	2.1637	2.36747	3.3361	0.0493914	0.0795555	0.0817247	0.189275	0.653707	TRUE	preB	136.055	82.2645	10.3875	13.3834	9.07876	4.26062	-2.8797	-0.284151
tr19284	chr2	74152528	74178879	26352	-	HAVANA	ENSG00000114978.18	protein_coding	MOB1A	MOB1A-201	tr19284	TRUE	TRUE	128	TRUE	47.3385	NA	40.1128	43.1636	41.027	74.7322	57.9496	1.97648	2.78944	3.97884	3.84624	5.25612	0.0530003	0.0705082	0.106084	0.0559668	0.103231	NA	NA	220.841	266.324	11.4783	13.3853	13.336	13.7914	-2.00784	-3.20185
tr719	chr2	74211604	74363377	151774	-	HAVANA	ENSG00000264324.1	protein_coding	AC006030.1	AC006030.1-201	tr719	TRUE	NA	NA	NA	NA	NA	4.93372	5.59986	5.60297	3.83938	2.81404	0.017671	0.0186608	0.0343876	0.0181666	0.0409829	NA	NA	NA	NA	NA	NA	NA	1.81377	1.6964	102.02	80.1444	0.0123232	0.0146717	-399.362	-190.801
tr25049	chr2	74217659	74227050	9392	-	HAVANA	ENSG00000188687.17	protein_coding	SLC4A5	SLC4A5-212	tr25049	TRUE	NA	NA	NA	NA	NA	0.493819	1.21616	1.09469	0.177188	0.367026	0.00348228	0.00176862	0.00544104	0.00143932	1.88888e-05	NA	NA	NA	NA	NA	NA	NA	NA	NA	NA	NA	NA	NA	NA	NA
tr425	chr2	74393836	74421662	27827	-	HAVANA	ENSG00000159239.13	protein_coding	AC005041.1	AC005041.1-201	tr425	TRUE	TRUE	147	TRUE	22.5102	NA	0.0415492	0.0490538	0.0388981	0.0846091	0.105783	0.626765	0.754026	0.657128	1.18144	1.06229	19.5014	18.7789	19.9022	17.1011	13.9931	NA	NA	28.8429	20.6426	8.5566	6.51748	2.33648	2.19539	0.982217	0.951816
tr12458	chr2	74416017	74418542	2526	-	HAVANA	ENSG00000284308.1	protein_coding	C2orf81	C2orf81-203	tr12458	TRUE	NA	NA	NA	NA	NA	0.0574286	0	0.1678	0	0.0546598	0.00791695	0.00422431	0	0.00897869	0	NA	NA	NA	NA	NA	NA	NA	NA	NA	NA	NA	NA	NA	NA	NA
tr16563	chr2	74455087	74457944	2858	+	HAVANA	ENSG00000115274.15	protein_coding	INO80B	INO80B-201	tr16563	TRUE	TRUE	42	TRUE	17.0783	NA	11.6313	11.5503	8.98446	6.20894	5.39397	0.211147	0.184018	0.256748	0.423416	0.39726	0.0192673	0.0173137	0.0319026	0.0763216	0.0821143	NA	NA	15.526	37.705	8.33411	3.98625	1.2913	6.55632	-8.00745	0.177287
tr19379	chr2	74471982	74472680	699	-	HAVANA	ENSG00000204822.7	protein_coding	MRPL53	MRPL53-201	tr19379	TRUE	TRUE	72	TRUE	6.95701	NA	80.4783	68.4242	66.5202	50.1053	35.9868	8.98741	8.28114	7.34371	10.7847	11.5398	0.124764	0.135854	0.121829	0.243157	0.363268	NA	NA	216.511	235.458	10.0343	11.4089	14.956	14.3052	-4.38099	-1.51564
tr26253	chr2	74513616	74514352	737	+	HAVANA	ENSG00000115297.11	protein_coding	TLX2	TLX2-202	tr26253	NA	NA	NA	NA	NA	NA	0	0	0	0	0	0	0	0	0	0	NA	NA	NA	NA	NA	NA	NA	NA	NA	NA	NA	NA	NA	NA	NA
tr14051	chr2	74518131	74523925	5795	-	HAVANA	ENSG00000144045.14	protein_coding	DQX1	DQX1-203	tr14051	TRUE	NA	NA	NA	NA	NA	0.245955	0.1398	0.196222	0.206168	0.179723	0.0805702	0.0626752	0.0569584	0.0363396	0.0246772	NA	NA	NA	NA	NA	NA	NA	NA	NA	NA	NA	NA	NA	NA	NA
tr16289	chr2	74529775	74533247	3473	+	HAVANA	ENSG00000115317.11	protein_coding	HTRA2	HTRA2-206	tr16289	TRUE	TRUE	198	TRUE	19.6667	TRUE	35.6732	29.6898	27.9388	10.3303	8.56529	0.391525	0.649923	0.791612	0.819487	0.669151	0.0156172	0.0301359	0.0394873	0.121797	0.133208	TRUE	preB	26.9762	9.88375	7.73231	15.8926	2.41823	0.431074	-13.7518	-18.8696
tr14008	chr2	74554731	74557551	2821	+	HAVANA	ENSG00000115325.13	protein_coding	DOK1	DOK1-202	tr14008	TRUE	TRUE	37	TRUE	0.632456	TRUE	6.94343	8.1339	9.71003	11.6445	15.0905	1.101	1.25554	2.46746	3.37077	3.39405	0.195823	0.189565	0.313525	0.356282	0.271952	TRUE	iMacI	57.4246	87.7129	5.82847	6.73585	6.82918	9.02602	-0.0167292	-0.671885
tr18458	chr2	74557892	74576939	19048	-	HAVANA	ENSG00000159374.17	protein_coding	M1AP	M1AP-206	tr18458	TRUE	TRUE	176	NA	87.4986	TRUE	0.0100496	0.540304	2.00281	1.95346	2.87701	0	0.05837	0.24396	0.599517	0.915684	NA	NA	NA	NA	NA	NA	NA	NA	NA	NA	NA	NA	NA	NA	NA
tr24671	chr2	74654228	74683853	29626	+	ENSEMBL	ENSG00000135622.13	protein_coding	SEMA4F	SEMA4F-210	tr24671	TRUE	TRUE	64	TRUE	0.948683	TRUE	1.44281	0.872572	0.925978	0.388722	0.313278	0.25437	0.386489	0.456869	0.196349	0.268728	0.221999	0.560323	0.614121	0.590504	1.01247	TRUE	preB	11.43	8.22669	10.3919	7.08968	0.762393	0.804311	-0.892474	0.610502
tr15901	chr2	74834127	74893359	59233	+	HAVANA	ENSG00000159399.10	protein_coding	HK2	HK2-201	tr15901	TRUE	TRUE	232	TRUE	0.894427	TRUE	13.4344	19.6446	16.9967	35.8032	43.4501	0.470201	0.282299	0.39496	0.968255	1.20186	0.029061	0.00919936	0.0152875	0.026978	0.0258354	TRUE	iMacI	59.1681	69.5483	7.43171	9.67265	5.51854	4.98387	-1.43442	-7.71816
tr21299	chr2	74958643	74970128	11486	+	HAVANA	ENSG00000115350.12	protein_coding	POLE4	POLE4-205	tr21299	TRUE	TRUE	70	TRUE	58.7693	NA	4.73642	6.35529	4.7949	4.0713	3.04312	0.65338	0.687576	0.992229	0.971758	1.21908	0.0929361	0.13045	0.21998	0.232355	0.36694	NA	NA	NA	NA	NA	NA	NA	NA	NA	NA
tr25933	chr2	75046463	75199520	153058	-	HAVANA	ENSG00000115353.11	protein_coding	TACR1	TACR1-201	tr25933	NA	NA	NA	NA	NA	NA	0.0075024	0	0	0	0	0	0	0	0	0	NA	NA	NA	NA	NA	NA	NA	NA	NA	NA	NA	NA	NA	NA	NA
tr13563	chr2	79185231	80648779	1463549	+	HAVANA	ENSG00000066032.18	protein_coding	CTNNA2	CTNNA2-209	tr13563	TRUE	NA	NA	NA	NA	NA	0.231978	0.160583	0.24542	0.089219	0.062291	0	0	0	0	0	NA	NA	NA	NA	NA	NA	NA	NA	NA	NA	NA	NA	NA	NA	NA
tr18394	chr2	80303269	80304440	1172	-	HAVANA	ENSG00000162951.11	protein_coding	LRRTM1	LRRTM1-207	tr18394	TRUE	NA	NA	NA	NA	NA	0.021672	0.344054	0	0	0.32755	0.00194621	0	0	0	0.0036194	NA	NA	NA	NA	NA	NA	NA	NA	NA	NA	NA	NA	NA	NA	NA
tr25842	chr2	84423528	84459280	35753	-	HAVANA	ENSG00000163541.12	protein_coding	SUCLG1	SUCLG1-201	tr25842	TRUE	TRUE	102	TRUE	0.353553	NA	61.6629	46.7009	46.8909	35.9537	25.9366	0.175968	0.201898	0.307302	0.41804	0.499342	0.00311402	0.00492065	0.00758083	0.0133059	0.0230319	NA	NA	83.1087	126.048	9.76425	7.67564	5.89974	11.3827	-9.45181	-1.27859
tr26574	chr2	84821666	84835504	13839	-	HAVANA	ENSG00000186854.11	protein_coding	TRABD2A	TRABD2A-207	tr26574	TRUE	NA	NA	NA	NA	NA	0.076195	0.0393631	0.0291921	0.164625	0.0865417	0.00194621	0.00418623	0	0	0	NA	NA	NA	NA	NA	NA	NA	NA	NA	NA	NA	NA	NA	NA	NA
tr26424	chr2	84905656	84906671	1016	+	HAVANA	ENSG00000034510.6	protein_coding	TMSB10	TMSB10-201	tr26424	TRUE	TRUE	64	TRUE	1.26491	TRUE	1269.9	1171.35	1114.88	550.314	382.683	6.66983	5.19076	6.64128	8.10048	9.26964	0.00532809	0.00435747	0.00569287	0.0139691	0.023606	TRUE	preB	1075.4	1229.43	5.10468	5.13007	146.025	166.114	-7.69644	-1.30374
tr16720	chr2	84972201	85046278	74078	+	HAVANA	ENSG00000176407.18	protein_coding	KCMF1	KCMF1-203	tr16720	TRUE	TRUE	50	TRUE	10.3301	NA	32.9859	31.0944	30.5625	28.8859	27.5514	0.541288	0.448444	0.409255	0.673698	0.735895	0.0166976	0.0148839	0.0140136	0.0248609	0.0273694	NA	NA	6.84177	5.59478	12.0638	6.71487	0.393105	0.577525	-82.9112	-46.7061
tr12616	chr2	85394753	85410366	15614	-	HAVANA	ENSG00000042493.16	protein_coding	CAPG	CAPG-201	tr12616	TRUE	TRUE	40	TRUE	0.632456	TRUE	36.0356	17.9873	36.2623	41.188	38.1786	0.191216	0.540083	1.44056	1.9681	1.99671	0.00656283	0.0374783	0.0494707	0.0600106	0.0652575	NA	NA	10.3723	60.9805	8.43688	7.30682	0.852151	5.7848	-41.2878	-5.59982
tr24793	chr2	85420855	85430040	9186	+	HAVANA	ENSG00000152292.17	protein_coding	SH2D6	SH2D6-207	tr24793	TRUE	TRUE	60	TRUE	5.54176	NA	0.0328743	0.0179502	0.0989842	0.0296053	0	0.884533	0.849014	1.14313	0.612568	0.489413	37.02	21.5816	14.0952	12.5644	NA	NA	NA	11.846	6.10036	7.89995	6.1751	1.03937	0.684758	0.968371	1
tr27137	chr2	85577586	85582031	4446	+	HAVANA	ENSG00000118640.11	protein_coding	VAMP8	VAMP8-201	tr27137	TRUE	TRUE	70	TRUE	3.68394	TRUE	9.50534	4.71168	8.57533	17.3102	26.889	0.13771	0.0685636	0.281234	1.66409	2.71806	0.0144431	0.0153287	0.0363435	0.117633	0.121516	TRUE	bend	2.66732	64.1405	13.1609	5.74588	0.14048	7.7375	-66.6632	-2.47516
tr27136	chr2	85584431	85593406	8976	+	HAVANA	ENSG00000168899.5	protein_coding	VAMP5	VAMP5-201	tr27136	TRUE	TRUE	72	NA	79.1107	TRUE	36.5523	38.0667	45.9477	18.8161	7.07438	0.336317	0.393395	0.631385	0.75681	0.796052	NA	NA	NA	NA	NA	NA	NA	86.7802	65.4861	5.73016	6.34975	10.4973	7.14855	-2.48205	0.0103759
tr26306	chr2	85598547	85602698	4152	-	HAVANA	ENSG00000168890.14	protein_coding	TMEM150A	TMEM150A-202	tr26306	TRUE	TRUE	42	TRUE	5.7735	TRUE	2.2653	5.90667	3.32897	2.71611	2.53988	0.179468	0.23452	0.230459	0.414198	0.563053	0.101465	0.0491997	0.0867952	0.192597	0.290883	TRUE	peak	32.9926	140.814	7.66577	7.25079	2.98322	13.4613	0.240654	0.81132
tr15399	chr2	85694380	85696797	2418	+	HAVANA	ENSG00000115523.17	protein_coding	GNLY	GNLY-213	tr15399	NA	NA	NA	NA	NA	NA	0	0.00646181	0	0	0	0	0	0.00844647	0.00182113	0	NA	NA	NA	NA	NA	NA	NA	NA	NA	NA	NA	NA	NA	NA	NA
tr19362	chr2	86199463	86213738	14276	+	HAVANA	ENSG00000132313.15	protein_coding	MRPL35	MRPL35-203	tr19362	TRUE	TRUE	42	TRUE	6.07819	NA	13.3506	13.6322	11.2716	10.9897	8.15081	0.711534	0.820556	0.998111	1.52878	1.55839	0.0653773	0.074395	0.11024	0.171474	0.245076	NA	NA	195.923	295.301	9.67102	8.77197	14.0423	23.3342	0.0492632	0.650693
tr22053	chr2	86215319	86282232	66914	-	HAVANA	ENSG00000068615.19	protein_coding	REEP1	REEP1-212	tr22053	TRUE	NA	NA	NA	NA	NA	0.0122582	0	0.0309289	0.0118854	0.0229846	0	0	0	0	0	NA	NA	NA	NA	NA	NA	NA	NA	NA	NA	NA	NA	NA	NA	NA
tr22965	chr2	86505668	86721122	215455	-	HAVANA	ENSG00000249884.8	protein_coding	RNF103-CHMP3	RNF103-CHMP3-202	tr22965	TRUE	NA	NA	NA	NA	TRUE	12.4902	12.7696	13.6541	19.385	24.4402	0.0505788	0.0199978	0.0272885	0.0170296	0.0315331	NA	NA	NA	NA	NA	NA	NA	NA	NA	NA	NA	NA	NA	NA	NA
tr22168	chr2	86720291	86778041	57751	+	HAVANA	ENSG00000153561.13	protein_coding	RMND5A	RMND5A-201	tr22168	TRUE	TRUE	137	TRUE	0	NA	21.2235	23.5021	29.0576	28.0648	23.403	1.21226	1.09732	1.76725	1.34563	1.95823	0.0710488	0.0561229	0.0762648	0.0591439	0.104656	NA	NA	1.63563	8.14199	35.5037	6.25265	0.0319329	0.902593	-663.628	-24.9286
tr12888	chr2	86838167	86861886	23720	-	HAVANA	ENSG00000172116.23	protein_coding	CD8B	CD8B-203	tr12888	TRUE	NA	NA	NA	NA	NA	0.00349407	0	0.000236475	0.00273871	0.0345442	0	0	0	0	0	NA	NA	NA	NA	NA	NA	NA	NA	NA	NA	NA	NA	NA	NA	NA
tr21219	chr2	87748087	87759476	11390	+	HAVANA	ENSG00000125551.19	protein_coding	PLGLB2	PLGLB2-201	tr21219	TRUE	NA	NA	NA	NA	TRUE	2.02874	1.59413	2.48633	2.48983	0.653936	0	0	0	0	0	NA	NA	NA	NA	NA	NA	NA	NA	NA	NA	NA	NA	NA	NA	NA
tr22092	chr2	87771406	87825767	54362	-	ENSEMBL	ENSG00000185304.15	protein_coding	RGPD2	RGPD2-203	tr22092	NA	NA	NA	NA	NA	NA	0	0	0.00291676	0.00587849	0	0	0	0	0	0	NA	NA	NA	NA	NA	NA	NA	NA	NA	NA	NA	NA	NA	NA	NA
tr16957	chr2	88027205	88055783	28579	-	HAVANA	ENSG00000172086.9	protein_coding	KRCC1	KRCC1-201	tr16957	TRUE	TRUE	122	TRUE	19.5508	TRUE	16.896	14.6014	17.1222	26.1691	31.11	0.523679	0.888557	1.46857	2.44062	2.99721	0.0371076	0.0737224	0.105563	0.115372	0.118262	TRUE	bend	341.782	501.769	7.14794	6.83965	33.1432	50.8505	0.490213	0.388207
tr26180	chr2	88173273	88177141	3869	+	HAVANA	ENSG00000144115.17	protein_coding	THNSL2	THNSL2-207	tr26180	TRUE	NA	NA	NA	NA	NA	0.0749684	0.0654453	0.0787231	0.181371	0.0966308	0.00778484	0.0021522	0.00844647	0.0145435	0.00747271	NA	NA	NA	NA	NA	NA	NA	NA	NA	NA	NA	NA	NA	NA	NA
tr14960	chr2	88446787	88452693	5907	-	HAVANA	ENSG00000214336.5	protein_coding	FOXI3	FOXI3-201	tr14960	NA	NA	NA	NA	NA	NA	0	0	0	0	0	0	0	0	0	0	NA	NA	NA	NA	NA	NA	NA	NA	NA	NA	NA	NA	NA	NA	NA
tr23552	chr2	88691673	88750929	59257	+	HAVANA	ENSG00000153574.9	protein_coding	RPIA	RPIA-201	tr23552	TRUE	TRUE	186	TRUE	24.6766	TRUE	19.811	20.6969	14.8455	10.5957	6.18855	0.98837	1.34063	1.16133	1.26349	1.16591	0.060087	0.0774192	0.0877381	0.138842	0.223622	TRUE	peak	8.89721	9.68545	14.8884	9.42346	0.414221	0.712418	-46.827	-7.68668
tr27687	chr2	95165809	95184317	18509	+	HAVANA	ENSG00000275111.5	protein_coding	ZNF2	ZNF2-203	tr27687	TRUE	TRUE	68	TRUE	10.4222	NA	1.58824	1.6055	1.50517	2.18838	2.00281	0.75944	0.76848	1.10017	1.61223	1.78129	0.536985	0.567862	0.863689	0.892275	1.07475	NA	NA	169.53	188.735	8.50973	7.31569	13.8088	17.8822	0.884983	0.888
tr5255	chr2	95207535	95215603	8069	+	HAVANA	ENSG00000233757.6	protein_coding	AC092835.1	AC092835.1-201	tr5255	TRUE	TRUE	48	TRUE	10.089	TRUE	4.39901	4.25205	2.46966	1.08057	1.23426	5.2534	5.83272	5.44614	4.98061	4.05563	1.47072	1.70439	2.74176	5.96743	4.1405	TRUE	preB	90.7874	48.1957	5.98306	5.8635	10.5179	5.6974	0.581758	0.783364
tr21587	chr2	95274501	95291308	16808	+	HAVANA	ENSG00000155066.16	protein_coding	PROM2	PROM2-204	tr21587	TRUE	NA	NA	NA	NA	NA	0.228047	0.263748	0.216614	0.0889836	0.0909054	0.00199792	0.00837245	0.00226205	0.00544422	0.00192665	NA	NA	NA	NA	NA	NA	NA	NA	NA	NA	NA	NA	NA	NA	NA
tr15463	chr2	96021947	96034925	12979	-	HAVANA	ENSG00000186281.12	protein_coding	GPAT2	GPAT2-204	tr15463	NA	NA	NA	NA	NA	NA	0.00136248	0	0	0	0	0	0	0	0	0	NA	NA	NA	NA	NA	NA	NA	NA	NA	NA	NA	NA	NA	NA	NA
tr7787	chr2	96112876	96116571	3696	-	HAVANA	ENSG00000274286.2	protein_coding	ADRA2B	ADRA2B-201	tr7787	TRUE	NA	NA	NA	NA	NA	0.0478011	0.0191313	0.0059973	0.0210928	0	0.00793996	0.0021522	0.00432353	0	0.00385331	NA	NA	NA	NA	NA	NA	NA	NA	NA	NA	NA	NA	NA	NA	NA
tr11863	chr2	96123850	96138436	14587	-	HAVANA	ENSG00000188886.3	protein_coding	ASTL	ASTL-201	tr11863	TRUE	TRUE	56	TRUE	58.292	NA	0.137563	0.318409	0.172474	0.116692	0.186376	0.613803	0.493645	0.329992	0.243604	0.166911	5.67788	1.89098	2.39224	2.71098	1.11608	NA	NA	2.48982	2.14678	39.6842	9.25314	0.0434886	0.160814	-2.1632	-0.158956
tr14088	chr2	96143169	96145440	2272	-	HAVANA	ENSG00000158050.5	protein_coding	DUSP2	DUSP2-201	tr14088	TRUE	TRUE	181	TRUE	24.982	TRUE	4.97201	6.4855	2.20643	2.1875	1.99424	1.38729	0.685694	0.466482	0.728585	0.740297	0.253936	0.0859195	0.183058	0.270466	0.333203	TRUE	peak	320.837	286.199	6.50874	7.90502	34.1675	25.0952	0.854481	0.920533
tr20000	chr2	96497646	96505345	7700	-	HAVANA	ENSG00000163121.10	protein_coding	NEURL3	NEURL3-201	tr20000	NA	NA	NA	NA	NA	NA	0	0	0	0	0	0	0	0	0	0	NA	NA	NA	NA	NA	NA	NA	NA	NA	NA	NA	NA	NA	NA	NA
tr11762	chr2	96536752	96552634	15883	+	HAVANA	ENSG00000196843.17	protein_coding	ARID5A	ARID5A-201	tr11762	TRUE	TRUE	53	TRUE	46.1573	NA	14.6174	11.5819	13.4017	8.094	8.2165	1.11023	1.44158	1.6022	1.56126	2.5667	0.0873487	0.14583	0.135093	0.199644	0.350555	NA	NA	158.444	302.964	4.92524	5.03728	22.2984	41.6889	0.344462	0.802909
tr14833	chr2	96642737	96654898	12162	+	HAVANA	ENSG00000249715.12	protein_coding	FER1L5	FER1L5-203	tr14833	TRUE	NA	NA	NA	NA	NA	0.0212045	0	0	0	0	0.00389242	0.00203403	0.00206147	0.00725896	0	NA	NA	NA	NA	NA	NA	NA	NA	NA	NA	NA	NA	NA	NA	NA
tr18279	chr2	96705929	96740063	34135	-	HAVANA	ENSG00000114988.11	protein_coding	LMAN2L	LMAN2L-201	tr18279	TRUE	TRUE	101	TRUE	3.79473	NA	3.76959	4.41808	3.70343	3.31847	2.66162	0.640134	0.766197	0.807095	1.00898	0.96116	0.216184	0.215601	0.266768	0.366342	0.446406	NA	NA	111.263	70.7485	7.10776	5.66929	10.8504	8.64996	0.652584	0.692297
tr13298	chr2	96760902	96811874	50973	+	HAVANA	ENSG00000158158.12	protein_coding	CNNM4	CNNM4-201	tr13298	TRUE	TRUE	102	NA	104.334	NA	3.46039	2.64899	2.64342	2.83051	2.10374	0.186684	0.185605	0.262284	0.270734	0.448272	NA	NA	NA	NA	NA	NA	NA	137.24	170.376	5.64464	7.95546	16.8527	14.8446	0.794669	0.858282
tr13296	chr2	96816268	96835382	19115	+	HAVANA	ENSG00000168763.16	protein_coding	CNNM3	CNNM3-201	tr13296	TRUE	TRUE	53	TRUE	3.63471	TRUE	5.59803	3.44996	3.12602	1.79405	1.00143	1.27424	0.927871	1.13523	2.20371	2.81991	0.28535	0.324484	0.444094	1.51637	3.43583	TRUE	preB	45.2083	33.2792	8.56095	9.3692	3.66034	2.46204	-0.529374	0.593253
tr10990	chr2	96847990	96858016	10027	-	HAVANA	ENSG00000213337.9	protein_coding	ANKRD39	ANKRD39-201	tr10990	TRUE	TRUE	130	TRUE	0	TRUE	19.1152	13.5597	13.9763	7.43752	4.64444	1.39971	1.03743	1.07401	0.843659	0.908974	0.0872153	0.0899809	0.0907256	0.135924	0.236117	TRUE	preB	94.6261	53.3659	8.37915	9.21637	7.82774	4.01355	-1.44198	-0.157188
tr14608	chr2	96923569	96951935	28367	-	HAVANA	ENSG00000168754.15	protein_coding	FAM178B	FAM178B-206	tr14608	NA	NA	NA	NA	NA	NA	0.00338735	0	0	0	0	0	0	0	0	0.0018097	NA	NA	NA	NA	NA	NA	NA	NA	NA	NA	NA	NA	NA	NA	NA
tr13396	chr2	97646062	97648383	2322	+	HAVANA	ENSG00000135940.7	protein_coding	COX5B	COX5B-201	tr13396	TRUE	TRUE	40	TRUE	2.63523	NA	200.658	155.319	176.31	105.954	90.098	0.632473	0.545965	0.856964	0.843589	1.19281	0.00391159	0.00435961	0.00582265	0.0096069	0.0159471	NA	NA	260.94	419.997	6.26603	6.44339	28.8651	45.1811	-5.95158	-0.994152
tr7680	chr2	97655939	97664044	8106	-	HAVANA	ENSG00000115073.8	protein_coding	ACTR1B	ACTR1B-201	tr7680	TRUE	TRUE	39	TRUE	3.88909	TRUE	15.9679	10.142	9.72358	7.10919	4.81246	0.530843	0.602281	0.744182	0.453635	0.507778	0.0416023	0.0709702	0.0927511	0.0744802	0.123006	TRUE	preB	53.0994	24.5978	3.90606	7.34345	9.4227	2.32178	-0.694624	-1.07274
tr26294	chr2	97756336	97995948	239613	-	HAVANA	ENSG00000075568.17	protein_coding	TMEM131	TMEM131-201	tr26294	TRUE	TRUE	75	TRUE	0	NA	17.4449	20.9857	21.0011	18.4282	17.4193	1.25838	1.94927	2.88386	3.99435	5.34468	0.0898961	0.115036	0.171138	0.271194	0.386435	NA	NA	120.466	254.648	6.30483	8.50618	13.2439	20.7507	-0.317202	0.16054
tr27232	chr2	98192270	98217960	25691	+	HAVANA	ENSG00000168658.19	protein_coding	VWA3B	VWA3B-218	tr27232	TRUE	NA	NA	NA	NA	NA	0.0216253	0	0	0	0	0.00194621	0	0	0	0	NA	NA	NA	NA	NA	NA	NA	NA	NA	NA	NA	NA	NA	NA	NA
tr27043	chr2	98608579	98618515	9937	+	HAVANA	ENSG00000115446.11	protein_coding	UNC50	UNC50-201	tr27043	TRUE	TRUE	149	TRUE	0	NA	6.6814	6.6729	6.636	9.00869	7.25272	1.67402	2.12366	2.64082	4.68289	6.18438	0.30515	0.388497	0.491464	0.657914	1.04583	NA	NA	169.401	262.058	8.83434	8.38325	13.2913	21.6676	0.49731	0.665273
tr18677	chr2	98619106	98731132	112027	-	HAVANA	ENSG00000071073.13	protein_coding	MGAT4A	MGAT4A-202	tr18677	TRUE	TRUE	97	TRUE	0	TRUE	1.49134	3.09405	7.04359	12.1747	15.1792	0.0312311	0.033392	0.115372	0.052144	0.12572	0.013372	0.00941602	0.0157888	0.003554	0.00819749	TRUE	iMacII	NA	NA	NA	NA	NA	NA	NA	NA
tr16826	chr2	98793846	98936225	142380	-	HAVANA	ENSG00000196872.12	protein_coding	KIAA1211L	KIAA1211L-201	tr16826	TRUE	NA	NA	NA	NA	NA	0.014362	0.00382121	0.0233252	0.0316129	0.125495	0	0	0	0.00182113	0	NA	NA	NA	NA	NA	NA	NA	NA	NA	NA	NA	NA	NA	NA	NA
tr4379	chr2	99141485	99322733	181249	+	HAVANA	ENSG00000241962.9	protein_coding	AC079447.1	AC079447.1-201	tr4379	TRUE	NA	NA	NA	NA	NA	6.33627	6.85012	5.23092	4.18611	3.30479	0.00914472	0.00341342	0.00656024	0.0206265	0.0104443	NA	NA	NA	NA	NA	NA	NA	10.0385	3.56025	6.30255	7.24321	1.10402	0.340702	-4.73928	-8.69994
tr18268	chr2	99154993	99156810	1818	+	HAVANA	ENSG00000144182.17	protein_coding	LIPT1	LIPT1-207	tr18268	TRUE	TRUE	133	TRUE	21.8197	TRUE	9.78754	7.7779	5.15022	3.76715	2.88086	1.79065	0.833415	0.843348	0.773672	0.913667	0.223133	0.133865	0.1941	0.254203	0.668419	TRUE	preB	58.3916	41.8206	9.01374	10.6006	4.49025	2.73454	-1.17973	-0.0535078
tr5163	chr2	99154998	99195298	40301	+	HAVANA	ENSG00000273155.1	protein_coding	AC092587.1	AC092587.1-201	tr5163	TRUE	TRUE	128	TRUE	21.8197	NA	14.0449	15.495	11.2354	8.7176	6.78331	1.7927	0.833415	0.851995	0.773679	0.911661	0.15935	0.0660302	0.0893964	0.107782	0.172819	NA	NA	58.8902	40.9471	8.78746	9.91942	4.6452	2.8613	-2.02353	-1.37071
tr18441	chr2	99244010	99255282	11273	-	HAVANA	ENSG00000185674.9	protein_coding	LYG2	LYG2-204	tr18441	TRUE	NA	NA	NA	NA	NA	0.338547	0.507086	0.25744	1.15582	0.21164	0	0	0	0.00180379	0	NA	NA	NA	NA	NA	NA	NA	NA	NA	NA	NA	NA	NA	NA	NA
tr18440	chr2	99284257	99304742	20486	-	HAVANA	ENSG00000144214.9	protein_coding	LYG1	LYG1-202	tr18440	TRUE	NA	NA	NA	NA	TRUE	4.05584	7.04807	6.69801	6.63131	4.32855	0.0233468	0.0248816	0.0361966	0.0290541	0.0300747	NA	NA	NA	NA	NA	NA	NA	NA	NA	NA	NA	NA	NA	NA	NA
tr14324	chr2	99337371	99400265	62895	+	ENSEMBL	ENSG00000158417.11	protein_coding	EIF5B	EIF5B-205	tr14324	TRUE	TRUE	82	TRUE	17.9889	TRUE	144.406	99.3173	89.7354	181.639	335.96	2.26825	2.14941	3.19035	4.08541	4.42823	0.0148553	0.0232405	0.0374152	0.0232841	0.0140452	TRUE	bend	167.716	179.91	8.52881	7.73369	13.6305	16.1248	-9.59429	-19.835
tr18305	chr2	100271875	100322501	50627	-	HAVANA	ENSG00000170500.13	protein_coding	LONRF2	LONRF2-201	tr18305	TRUE	NA	NA	NA	NA	NA	0.0200307	0.00157222	0.00270392	0.00182513	0.00247245	0	0	0	0	0	NA	NA	NA	NA	NA	NA	NA	NA	NA	NA	NA	NA	NA	NA	NA
tr13153	chr2	100391860	100417668	25809	-	HAVANA	ENSG00000115526.11	protein_coding	CHST10	CHST10-201	tr13153	TRUE	TRUE	104	TRUE	1.41421	NA	8.11867	9.22163	6.65941	5.11462	5.11758	0.17868	0.111187	0.0963915	0.116493	0.174229	0.0270424	0.0139541	0.0159331	0.026919	0.0401536	NA	NA	34.179	25.9656	7.07757	7.20351	3.34735	2.4985	-1.4254	-1.04826
tr20910	chr2	100562993	100576739	13747	+	HAVANA	ENSG00000115539.14	protein_coding	PDCL3	PDCL3-201	tr20910	TRUE	TRUE	78	TRUE	36.9429	NA	16.2855	17.2231	11.5819	9.92568	8.53764	0.792624	0.576068	0.77862	1.34693	1.4169	0.0616078	0.0414497	0.0842839	0.173666	0.208567	NA	NA	NA	NA	NA	NA	NA	NA	NA	NA
tr26014	chr2	101187824	101252855	65032	-	HAVANA	ENSG00000204634.12	protein_coding	TBC1D8	TBC1D8-203	tr26014	TRUE	TRUE	235	TRUE	49.4581	TRUE	0.0493371	0.993616	0.466114	0.325938	0.166199	0.625949	1.11695	1.42505	1.03405	1.01196	15.436	1.6397	4.20975	7.59633	13.5387	TRUE	peak	20.1922	42.5348	33.4631	49.3115	0.418257	0.597891	0.882041	0.722024
tr13299	chr2	101252886	101270316	17431	+	HAVANA	ENSG00000158435.8	protein_coding	CNOT11	CNOT11-201	tr13299	TRUE	TRUE	176	TRUE	16.0831	TRUE	14.3697	9.40771	8.06764	10.0345	6.29627	0.186791	0.158468	0.241248	0.346743	0.361891	0.0129356	0.0151511	0.0250696	0.034804	0.0520794	TRUE	preB	143.166	185.093	11.5518	22.342	8.59044	5.74239	-0.672756	-0.0964551
tr13466	chr2	101382079	101387140	5062	-	HAVANA	ENSG00000175874.10	protein_coding	CREG2	CREG2-203	tr13466	TRUE	NA	NA	NA	NA	NA	0	0.10335	0.0475706	0.0222405	0.0720101	0	0.0272695	0.028805	0.00545061	0.00192665	NA	NA	NA	NA	NA	NA	NA	NA	NA	NA	NA	NA	NA	NA	NA
tr22083	chr2	101421383	101435106	13724	-	HAVANA	ENSG00000196460.14	protein_coding	RFX8	RFX8-204	tr22083	TRUE	NA	NA	NA	NA	TRUE	0.270452	11.3647	13.3432	5.3652	2.06812	0.0409881	0.116505	0.126842	0.0635862	0.0501484	NA	NA	NA	NA	NA	NA	NA	NA	NA	NA	NA	NA	NA	NA	NA
tr16505	chr2	102022063	102028414	6352	+	HAVANA	ENSG00000115590.14	protein_coding	IL1R2	IL1R2-206	tr16505	TRUE	NA	NA	NA	NA	TRUE	0.0609263	0	0	0.891981	3.24015	0	0	0	0	0.00192665	NA	NA	NA	NA	NA	NA	NA	NA	NA	NA	NA	NA	NA	NA	NA
tr16504	chr2	102142746	102179874	37129	+	HAVANA	ENSG00000115594.12	protein_coding	IL1R1	IL1R1-205	tr16504	TRUE	NA	NA	NA	NA	NA	0.0779557	0.0307796	0.00768436	0.0292339	0.137269	0	0	0	0	0	NA	NA	NA	NA	NA	NA	NA	NA	NA	NA	NA	NA	NA	NA	NA
tr16508	chr2	102187015	102239351	52337	+	ENSEMBL	ENSG00000115598.10	protein_coding	IL1RL2	IL1RL2-203	tr16508	NA	NA	NA	NA	NA	NA	0.0108486	0	0	0	0.0167142	0	0	0	0	0	NA	NA	NA	NA	NA	NA	NA	NA	NA	NA	NA	NA	NA	NA	NA
tr16507	chr2	102337258	102344951	7694	+	HAVANA	ENSG00000115602.17	protein_coding	IL1RL1	IL1RL1-204	tr16507	NA	NA	NA	NA	NA	NA	0	0	0	0.0117971	0.0162411	0	0	0	0	0	NA	NA	NA	NA	NA	NA	NA	NA	NA	NA	NA	NA	NA	NA	NA
tr16502	chr2	102423156	102424190	1035	+	HAVANA	ENSG00000115607.9	protein_coding	IL18RAP	IL18RAP-204	tr16502	TRUE	NA	NA	NA	NA	TRUE	0	0.22503	0.13077	0.421033	0.992168	0	0.0105246	0.00432353	0.0272659	0.0313497	NA	NA	NA	NA	NA	NA	NA	NA	NA	NA	NA	NA	NA	NA	NA
tr25090	chr2	102473226	102533972	60747	+	HAVANA	ENSG00000180251.5	protein_coding	SLC9A4	SLC9A4-201	tr25090	TRUE	NA	NA	NA	NA	NA	0.0051347	0	0.00487069	0.0447232	0	0	0	0	0	0.00192665	NA	NA	NA	NA	NA	NA	NA	NA	NA	NA	NA	NA	NA	NA	NA
tr25088	chr2	102619553	102711355	91803	+	HAVANA	ENSG00000115616.3	protein_coding	SLC9A2	SLC9A2-201	tr25088	NA	NA	NA	NA	NA	NA	0.00240777	0.00369303	0	0	0.00180659	0	0	0	0.00182113	0.00550828	NA	NA	NA	NA	NA	NA	NA	NA	NA	NA	NA	NA	NA	NA	NA
tr18672	chr2	102714630	102736888	22259	-	HAVANA	ENSG00000135953.11	protein_coding	MFSD9	MFSD9-201	tr18672	TRUE	TRUE	111	TRUE	2.83039	NA	2.68759	2.02916	1.81791	2.34917	2.25176	0.663636	0.674534	0.767167	1.17772	1.1617	0.284177	0.376959	0.471305	0.587293	0.615541	NA	NA	139.978	189.049	6.25557	5.87152	15.5103	22.3177	0.826722	0.899104
tr26324	chr2	102736932	102775518	38587	+	HAVANA	ENSG00000170417.16	protein_coding	TMEM182	TMEM182-206	tr26324	TRUE	TRUE	51	TRUE	11.4037	TRUE	1.70201	1.58359	1.6652	0.963233	0.342851	0.368524	0.270871	0.412319	0.770619	0.506498	0.267773	0.209471	0.308368	1.78157	2.15733	TRUE	preB	76.5196	45.7568	5.65369	7.28205	9.38138	4.3554	0.818576	0.921281
tr19413	chr2	105038069	105099960	61892	+	HAVANA	ENSG00000135972.9	protein_coding	MRPS9	MRPS9-201	tr19413	TRUE	TRUE	83	TRUE	10.1456	TRUE	30.9417	27.6946	20.1276	13.0459	10.6306	1.19202	0.82126	1.11268	1.07393	1.27595	0.0414885	0.0353193	0.0653849	0.0951107	0.138326	TRUE	preB	173.663	133.652	7.81928	6.45064	15.3945	14.3615	-1.00992	0.259783
tr15519	chr2	105241743	105243467	1725	+	HAVANA	ENSG00000135973.3	protein_coding	GPR45	GPR45-201	tr15519	NA	NA	NA	NA	NA	NA	0	0	0	0	0	0	0	0	0	0	NA	NA	NA	NA	NA	NA	NA	NA	NA	NA	NA	NA	NA	NA	NA
tr26152	chr2	105264391	105308321	43931	-	ENSEMBL	ENSG00000135966.13	protein_coding	TGFBRAP1	TGFBRAP1-203	tr26152	TRUE	NA	NA	NA	NA	NA	11.3516	10.6726	8.29848	8.49462	7.26669	0.0334475	0.0290672	0.0360479	0.0327229	0.0330424	NA	NA	NA	NA	NA	NA	NA	NA	NA	NA	NA	NA	NA	NA	NA
tr12452	chr2	105337540	105349211	11672	+	HAVANA	ENSG00000135974.10	protein_coding	C2orf49	C2orf49-201	tr12452	TRUE	TRUE	93	TRUE	0	NA	6.04377	7.33273	6.04805	7.36079	7.14184	1.27647	1.36936	1.91215	2.49607	2.8207	0.262657	0.238692	0.394085	0.42311	0.555626	NA	NA	146.196	149.425	10.3815	7.6677	9.76117	13.5078	0.380836	0.471281
tr14873	chr2	105386458	105396785	10328	-	HAVANA	ENSG00000115641.19	protein_coding	FHL2	FHL2-209	tr14873	NA	NA	NA	NA	NA	NA	0	0	0	0	0	0	0	0	0	0	NA	NA	NA	NA	NA	NA	NA	NA	NA	NA	NA	NA	NA	NA	NA
tr19903	chr2	105745063	105894274	149212	+	ENSEMBL	ENSG00000071051.14	protein_coding	NCK2	NCK2-205	tr19903	TRUE	TRUE	146	TRUE	4.94975	NA	58.3392	51.7711	62.079	44.5946	45.2209	0.0981671	0.107643	0.170061	0.156284	0.125736	0.0018192	0.00250501	0.00322636	0.00361975	0.00334897	NA	NA	5.6759	6.14679	8.45596	8.63476	0.465262	0.493428	-124.39	-90.6463
tr22093	chr2	106391290	106468326	77037	-	ENSEMBL	ENSG00000153165.19	protein_coding	RGPD3	RGPD3-201	tr22093	TRUE	NA	NA	NA	NA	NA	0.0485094	0.0518366	0.0401633	0.0242603	0.048457	0	0	0	0.00182113	0	NA	NA	NA	NA	NA	NA	NA	NA	NA	NA	NA	NA	NA	NA	NA
tr12889	chr2	106487364	106511095	23732	+	HAVANA	ENSG00000254126.8	protein_coding	CD8B2	CD8B2-202	tr12889	NA	NA	NA	NA	NA	NA	0	0	0	0	0.00645325	0	0	0	0	0	NA	NA	NA	NA	NA	NA	NA	NA	NA	NA	NA	NA	NA	NA	NA
tr25748	chr2	106801600	106887107	85508	-	HAVANA	ENSG00000144057.15	protein_coding	ST6GAL2	ST6GAL2-201	tr25748	TRUE	NA	NA	NA	NA	NA	0	0	0	0.0245241	0	0	0	0	0	0	NA	NA	NA	NA	NA	NA	NA	NA	NA	NA	NA	NA	NA	NA	NA
tr22094	chr2	107826892	107892544	65653	+	HAVANA	ENSG00000196862.10	protein_coding	RGPD4	RGPD4-201	tr22094	TRUE	NA	NA	NA	NA	NA	0.0542947	0.0413268	0.0442389	0.0862002	0.0608646	0	0	0	0	0	NA	NA	NA	NA	NA	NA	NA	NA	NA	NA	NA	NA	NA	NA	NA
tr25857	chr2	108377954	108388989	11036	+	HAVANA	ENSG00000198075.10	protein_coding	SULT1C4	SULT1C4-201	tr25857	NA	NA	NA	NA	NA	NA	0	0	0	0	0	0	0	0	0	0	NA	NA	NA	NA	NA	NA	NA	NA	NA	NA	NA	NA	NA	NA	NA
tr21909	chr2	108719482	108785809	66328	+	HAVANA	ENSG00000153201.16	protein_coding	RANBP2	RANBP2-201	tr21909	TRUE	TRUE	155	TRUE	28.4615	NA	19.9981	23.298	19.8612	25.8967	23.1659	1.29707	1.31151	1.98685	2.69755	3.46015	0.0732661	0.0628011	0.112858	0.125502	0.178473	NA	NA	147.356	150.041	12.0522	13.17	8.47479	7.89674	-1.35972	-1.9336
tr24808	chr2	109129205	109504634	375430	+	HAVANA	ENSG00000172985.11	protein_coding	SH3RF3	SH3RF3-201	tr24808	TRUE	TRUE	68	NA	102.275	TRUE	4.18863	22.7566	22.1128	13.9448	11.4686	0.0621847	0.314349	0.244344	0.171014	0.192589	NA	NA	NA	NA	NA	NA	NA	16.5955	18.5059	9.55022	7.20452	1.20449	1.78045	-2.47753	-5.44142
tr24686	chr2	109542986	109613927	70942	-	HAVANA	ENSG00000186522.15	protein_coding	SEPTIN10	SEPTIN10-203	tr24686	TRUE	TRUE	83	TRUE	0	TRUE	0.346727	0.239228	0.48546	2.39172	2.04065	0.0196689	0.0312998	0.0688805	0.152465	0.188745	0.0574777	0.163882	0.177369	0.0812623	0.121074	NA	NA	NA	NA	NA	NA	NA	NA	NA	NA
tr25548	chr2	109614364	109618990	4627	+	HAVANA	ENSG00000198142.5	protein_coding	SOWAHC	SOWAHC-201	tr25548	TRUE	TRUE	20	TRUE	2.20389	TRUE	0.233983	0.241959	0.261735	1.32022	1.15519	0.1382	0.241246	0.221459	0.545417	0.900141	0.738954	1.24431	1.05666	0.52132	1.52266	TRUE	iMacI	7.1934	54.1203	8.20947	7.13286	0.607358	5.25923	0.614754	0.780349
tr19600	chr2	110211530	110212562	1033	-	HAVANA	ENSG00000175701.10	protein_coding	MTLN	MTLN-203	tr19600	TRUE	TRUE	59	TRUE	0	TRUE	22.8035	16.0989	15.7024	16.5157	6.3605	2.06026	1.87894	2.52671	3.96448	3.91191	0.119276	0.139742	0.192727	0.293743	0.714651	TRUE	preB	189.414	221.165	5.84779	7.04702	22.4516	21.7538	-0.0156742	0.707615
tr6446	chr2	110402934	110473075	70142	-	HAVANA	ENSG00000257207.5	protein_coding	AC112229.3	AC112229.3-201	tr6446	TRUE	NA	NA	NA	NA	NA	0.0424574	0.138562	0.104436	0.047144	0.00938712	0	0	0	0	0	NA	NA	NA	NA	NA	NA	NA	NA	NA	NA	NA	NA	NA	NA	NA
tr7628	chr2	110799040	111094223	295184	+	HAVANA	ENSG00000153093.18	protein_coding	ACOXL	ACOXL-203	tr7628	TRUE	NA	NA	NA	NA	NA	0.0303886	0.0418648	0.0232574	0.0263159	0.0243256	0	0	0	0	0	NA	NA	NA	NA	NA	NA	NA	NA	NA	NA	NA	NA	NA	NA	NA
tr18637	chr2	111898608	112029366	130759	+	ENSEMBL	ENSG00000153208.17	protein_coding	MERTK	MERTK-203	tr18637	TRUE	TRUE	80	TRUE	0.5	TRUE	0.825943	0.249868	0.444387	17.6168	20.28	0.0137382	0.00847173	0.0298017	1.6579	3.07621	0.0206573	0.0437013	0.0869045	0.117017	0.189342	TRUE	bend	NA	NA	NA	NA	NA	NA	NA	NA
tr26401	chr2	112055269	112119314	64046	+	HAVANA	ENSG00000153214.11	protein_coding	TMEM87B	TMEM87B-201	tr26401	TRUE	TRUE	55	TRUE	42.8975	TRUE	6.0172	7.451	7.07661	22.7465	20.8256	0.250128	0.250101	0.486014	0.476201	0.56558	0.0485555	0.0405361	0.0828323	0.025153	0.0326609	TRUE	iMacII	74.8842	144.915	8.94288	10.3824	5.80414	9.67477	-0.0367079	-1.15257
tr14756	chr2	112151299	112178020	26722	+	HAVANA	ENSG00000144152.13	protein_coding	FBLN7	FBLN7-207	tr14756	TRUE	NA	NA	NA	NA	TRUE	0.639909	0.124938	0.0880371	0.0237928	0.0300861	0	0.0021522	0.00204086	0	0.0036194	NA	NA	NA	NA	NA	NA	NA	NA	NA	NA	NA	NA	NA	NA	NA
tr13103	chr2	112584595	112589275	4681	+	HAVANA	ENSG00000125611.15	protein_coding	CHCHD5	CHCHD5-202	tr13103	TRUE	TRUE	58	TRUE	17.8885	TRUE	3.9811	3.84629	5.54235	6.8777	6.6362	0.354656	0.386489	0.484355	0.997603	0.989224	0.10623	0.119871	0.105934	0.172957	0.177809	NA	NA	28.3762	84.068	7.15658	7.18715	2.74836	8.10773	-0.448537	0.181497
tr16522	chr2	112973203	112979280	6078	+	HAVANA	ENSG00000136688.11	protein_coding	IL36G	IL36G-203	tr16522	TRUE	NA	NA	NA	NA	NA	0.00809953	0.0216547	0	0	0	0.00194621	0.00418623	0.006385	0	0	NA	NA	NA	NA	NA	NA	NA	NA	NA	NA	NA	NA	NA	NA	NA
tr16509	chr2	113117897	113134016	16120	+	HAVANA	ENSG00000136689.18	protein_coding	IL1RN	IL1RN-202	tr16509	TRUE	NA	NA	NA	NA	TRUE	0.0224245	0.200784	1.25231	47.2441	87.43	0	0	0.00412295	0	0	NA	NA	NA	NA	NA	NA	NA	NA	NA	NA	NA	NA	NA	NA	NA
tr20814	chr2	113218249	113235443	17195	-	HAVANA	ENSG00000125618.17	protein_coding	PAX8	PAX8-206	tr20814	TRUE	NA	NA	NA	NA	NA	0.726855	0.690483	1.07309	0.894569	0.804165	0.100705	0.051659	0.0899112	0.103513	0.079651	NA	NA	NA	NA	NA	NA	NA	30.8763	27.4758	7.80054	8.86871	2.74363	2.14741	0.735076	0.625519
tr14950	chr2	113498665	113501155	2491	+	HAVANA	ENSG00000184492.6	protein_coding	FOXD4L1	FOXD4L1-201	tr14950	TRUE	TRUE	115	TRUE	0	TRUE	0.196909	0.524263	0.667857	1.77365	1.54463	0.137631	0.317773	0.411136	0.383658	0.415142	0.852524	0.729181	0.74459	0.266153	0.366799	TRUE	iMacII	NA	NA	NA	NA	NA	NA	NA	NA
tr14022	chr2	115440872	115739765	298894	+	HAVANA	ENSG00000175497.17	protein_coding	DPP10	DPP10-212	tr14022	TRUE	NA	NA	NA	NA	NA	0.0256547	0	0.0142304	0.120475	0	0	0	0	0	0	NA	NA	NA	NA	NA	NA	NA	NA	NA	NA	NA	NA	NA	NA	NA
tr18551	chr2	118942166	118994660	52495	+	HAVANA	ENSG00000019169.10	protein_coding	MARCO	MARCO-201	tr18551	TRUE	NA	NA	NA	NA	TRUE	0.0133252	0.07385	0.697038	8.74028	21.7001	0	0	0	0.0654603	0.0879798	NA	NA	NA	NA	NA	NA	NA	NA	NA	NA	NA	NA	NA	NA	NA
tr25780	chr2	119223831	119265652	41822	+	HAVANA	ENSG00000115107.20	protein_coding	STEAP3	STEAP3-201	tr25780	TRUE	TRUE	189	TRUE	0	TRUE	4.1032	2.75705	3.4672	6.44484	3.63074	0.141722	0.0886063	0.0955329	0.347024	0.456571	0.0226873	0.0280884	0.0229092	0.0479883	0.115006	NA	NA	22.8783	58.3429	6.61421	5.45889	2.39757	7.40815	-0.711399	0.5099
tr12456	chr2	119302225	119366834	64610	-	HAVANA	ENSG00000186132.15	protein_coding	C2orf76	C2orf76-201	tr12456	TRUE	TRUE	244	NA	84.704	TRUE	6.35236	5.19115	6.06874	3.39036	1.70627	2.18394	2.4986	3.77549	4.32699	5.29548	NA	NA	NA	NA	NA	NA	NA	157.863	265.768	7.5396	6.65869	14.513	27.6656	0.5623	0.938325
tr13731	chr2	119366921	119372560	5640	+	HAVANA	ENSG00000155368.16	protein_coding	DBI	DBI-202	tr13731	TRUE	TRUE	152	TRUE	3.47851	TRUE	130.959	164.66	161.09	91.7298	65.9273	0.434876	0.874682	1.52204	1.74245	1.78765	0.00395109	0.00617844	0.0113459	0.0232431	0.0348765	TRUE	peak	162.082	377.538	7.73913	7.48956	14.5167	34.9406	-8.0213	-0.886839
tr26375	chr2	119431854	119438504	6651	+	HAVANA	ENSG00000171227.7	protein_coding	TMEM37	TMEM37-201	tr26375	TRUE	TRUE	57	TRUE	0	TRUE	0.0383995	0.00725191	0.176703	2.12719	3.54575	0.0197206	0.0348148	0.0887326	0.23098	0.529888	0.653531	0.741942	0.642488	0.133273	0.366788	TRUE	bend	5.69756	50.668	11.5445	6.00866	0.342089	5.84496	0.88775	0.393366
tr24600	chr2	119461983	119525301	63319	-	HAVANA	ENSG00000080293.10	protein_coding	SCTR	SCTR-204	tr24600	NA	NA	NA	NA	NA	NA	0	0	0	0	0	0	0	0	0	0	NA	NA	NA	NA	NA	NA	NA	NA	NA	NA	NA	NA	NA	NA	NA
tr26329	chr2	120217479	120223400	5922	-	HAVANA	ENSG00000226479.4	protein_coding	TMEM185B	TMEM185B-201	tr26329	TRUE	TRUE	76	TRUE	0	NA	3.69555	5.65239	3.27143	3.67744	3.32565	0.646777	0.525899	0.725219	0.878408	1.03514	0.210674	0.114154	0.274754	0.294288	0.379722	NA	NA	123.094	209.396	5.02045	4.52124	16.995	32.1023	0.78255	0.896405
tr21898	chr2	120252852	120294710	41859	+	HAVANA	ENSG00000144118.14	protein_coding	RALB	RALB-201	tr21898	TRUE	TRUE	43	TRUE	47.9282	TRUE	7.36322	9.44845	12.366	25.9118	27.0681	0.165989	0.331299	0.686227	1.68818	2.3978	0.0259601	0.0413715	0.067243	0.0750884	0.102074	TRUE	iMacI	14.6212	64.3328	7.45962	8.81004	1.35861	5.06151	-4.41969	-4.34782
tr16555	chr2	120346136	120351803	5668	+	HAVANA	ENSG00000163083.6	protein_coding	INHBB	INHBB-201	tr16555	TRUE	NA	NA	NA	NA	TRUE	0.00464344	0.0780198	0.0269039	0.0531274	0.220613	0	0	0.00226205	0.00182113	0.00566301	NA	NA	NA	NA	NA	NA	NA	NA	NA	NA	NA	NA	NA	NA	NA
tr15334	chr2	120797291	120992652	195362	+	ENSEMBL	ENSG00000074047.21	protein_coding	GLI2	GLI2-203	tr15334	NA	NA	NA	NA	NA	NA	0.0082953	0.0152442	0.00447226	0	0	0	0	0	0	0	NA	NA	NA	NA	NA	NA	NA	NA	NA	NA	NA	NA	NA	NA	NA
tr26139	chr2	121216587	121285202	68616	-	HAVANA	ENSG00000115112.8	protein_coding	TFCP2L1	TFCP2L1-201	tr26139	NA	NA	NA	NA	NA	NA	0.00725391	0.0102573	0	0.00904861	0.00390988	0	0.00203403	0	0	0	NA	NA	NA	NA	NA	NA	NA	NA	NA	NA	NA	NA	NA	NA	NA
tr13318	chr2	124025287	124915287	890001	+	HAVANA	ENSG00000155052.14	protein_coding	CNTNAP5	CNTNAP5-202	tr13318	TRUE	NA	NA	NA	NA	NA	0.241979	0.348169	0.148036	0.0143132	0.0499317	0	0	0	0	0	NA	NA	NA	NA	NA	NA	NA	NA	NA	NA	NA	NA	NA	NA	NA
tr15663	chr2	126656158	126696667	40510	+	HAVANA	ENSG00000136732.16	protein_coding	GYPC	GYPC-201	tr15663	TRUE	TRUE	109	TRUE	0	TRUE	192.689	458.189	268.93	57.0582	50.185	1.86654	3.11334	2.35418	1.13409	1.76936	0.0120236	0.0083777	0.0108978	0.0248734	0.04409	TRUE	peak	79.0269	46.6557	7.86423	9.97401	6.96537	3.24235	-26.6638	-14.478
tr13658	chr2	127184120	127205767	21648	-	HAVANA	ENSG00000186684.14	protein_coding	CYP27C1	CYP27C1-201	tr13658	NA	NA	NA	NA	NA	NA	0.000320317	0.00578546	0	0	0.00827468	0	0	0	0	0	NA	NA	NA	NA	NA	NA	NA	NA	NA	NA	NA	NA	NA	NA	NA
tr21580	chr2	127423289	127429015	5727	+	HAVANA	ENSG00000115718.18	protein_coding	PROC	PROC-202	tr21580	TRUE	TRUE	72	TRUE	0	TRUE	0.15364	0.214771	1.40043	0.254509	0.0441185	0.0050967	0.0136071	0.0355541	0.0428964	0.0214836	0.0504167	0.0850064	0.0278903	0.252036	0.297179	TRUE	peak	1.95774	5.69174	14.2888	14.6848	0.0949697	0.26866	-0.617779	0.835783
tr16674	chr2	127480812	127526489	45678	-	HAVANA	ENSG00000163166.15	protein_coding	IWS1	IWS1-201	tr16674	TRUE	TRUE	45	TRUE	0	NA	47.6745	50.5002	46.002	38.429	41.9054	2.23548	2.50001	3.30212	3.66386	3.88196	0.0541818	0.0584405	0.0856168	0.116196	0.110961	NA	NA	154.125	185.933	10.3849	7.93324	10.2872	16.2454	-3.63437	-1.57952
tr19790	chr2	127559691	127637728	78038	+	HAVANA	ENSG00000169994.18	protein_coding	MYO7B	MYO7B-202	tr19790	TRUE	NA	NA	NA	NA	TRUE	0.846744	0.102569	0.245447	0.111418	0.159113	0	0	0	0	0	NA	NA	NA	NA	NA	NA	NA	NA	NA	NA	NA	NA	NA	NA	NA
tr24769	chr2	127701497	127705242	3746	+	HAVANA	ENSG00000173349.6	protein_coding	SFT2D3	SFT2D3-201	tr24769	TRUE	TRUE	69	TRUE	38.896	NA	8.40588	8.17367	6.34521	8.20627	11.1414	1.32816	0.983417	1.10391	0.769591	1.45926	0.179401	0.141305	0.205002	0.10768	0.15939	NA	NA	453.934	397.762	9.85528	8.0911	31.9263	34.0754	0.73671	0.673037
tr10931	chr2	127861630	127885956	24327	-	HAVANA	ENSG00000144233.10	protein_coding	AMMECR1L	AMMECR1L-201	tr10931	TRUE	NA	NA	NA	NA	NA	8.21126	10.4081	6.664	7.86466	7.40698	0.0153734	0.0144585	0.0102434	0.0105357	0.00914446	NA	NA	NA	NA	NA	NA	NA	NA	NA	NA	NA	NA	NA	NA	NA
tr24509	chr2	127941224	128028120	86897	-	HAVANA	ENSG00000136715.18	protein_coding	SAP130	SAP130-206	tr24509	TRUE	TRUE	110	TRUE	23.2313	NA	23.7635	17.1916	21.4651	15.8197	13.655	0.192828	0.373131	0.474349	0.301436	0.452975	0.0100048	0.0263084	0.0274716	0.0221784	0.0402213	NA	NA	89.7173	51.4313	5.57511	5.95053	11.1545	5.99097	-1.13041	-1.27926
tr16177	chr2	128265480	128318868	53389	-	HAVANA	ENSG00000136720.7	protein_coding	HS6ST1	HS6ST1-201	tr16177	TRUE	TRUE	36	TRUE	2.10819	TRUE	4.35024	1.93005	1.57955	1.8911	1.64577	1.34303	1.48997	1.56814	1.14907	1.4298	0.412162	0.964865	1.2288	0.785376	1.08731	TRUE	bend	81.1719	51.3913	3.66164	4.66785	15.3658	7.6313	0.716888	0.784339
tr21869	chr2	129979666	129982738	3073	+	HAVANA	ENSG00000222014.6	protein_coding	RAB6C	RAB6C-201	tr21869	TRUE	TRUE	76	TRUE	0	NA	0.114029	0.0304223	0.11998	0.118407	0.0996316	0.00394413	0.00610209	0.0107085	0.110734	0.178289	0.0895776	0.207967	0.125758	1.14421	2.14019	NA	NA	0.40584	1.57104	47.3308	17.8673	0.00594342	0.0609474	-18.1858	-0.634716
tr21341	chr2	130073535	130129222	55688	-	HAVANA	ENSG00000196604.13	protein_coding	POTEF	POTEF-202	tr21341	NA	NA	NA	NA	NA	NA	0	0	0.00290511	0	0.00692118	0	0	0	0	0	NA	NA	NA	NA	NA	NA	NA	NA	NA	NA	NA	NA	NA	NA	NA
tr12698	chr2	130337933	130342164	4232	-	HAVANA	ENSG00000136710.10	protein_coding	CCDC115	CCDC115-201	tr12698	TRUE	TRUE	54	TRUE	24.9933	NA	7.48793	6.34118	5.34743	4.16681	3.4125	0.290126	0.278168	0.355542	0.534456	0.60263	0.0446828	0.0552052	0.0787597	0.152584	0.226659	NA	NA	68.7666	90.8724	6.92417	7.26656	6.88391	8.66819	-0.0877444	0.606319
tr21344	chr2	130459455	130509666	50212	-	HAVANA	ENSG00000196834.12	protein_coding	POTEI	POTEI-201	tr21344	NA	NA	NA	NA	NA	NA	0	0	0.00473103	0	0	0	0	0	0	0	NA	NA	NA	NA	NA	NA	NA	NA	NA	NA	NA	NA	NA	NA	NA
tr10925	chr2	130756291	130768134	11844	+	ENSEMBL	ENSG00000178171.10	protein_coding	AMER3	AMER3-202	tr10925	NA	NA	NA	NA	NA	NA	0.00937292	0	0	0	0	0	0	0	0	0	NA	NA	NA	NA	NA	NA	NA	NA	NA	NA	NA	NA	NA	NA	NA
tr11757	chr2	130837455	130947230	109776	+	HAVANA	ENSG00000136002.19	protein_coding	ARHGEF4	ARHGEF4-212	tr11757	TRUE	NA	NA	NA	NA	TRUE	0.348053	1.0463	0.966915	0.0997029	0.0368878	0.00993788	0.0021522	0.00206147	0.0054634	0.0072388	NA	NA	NA	NA	NA	NA	NA	NA	NA	NA	NA	NA	NA	NA	NA
tr14598	chr2	131047876	131093460	45585	-	HAVANA	ENSG00000152102.18	protein_coding	FAM168B	FAM168B-201	tr14598	TRUE	TRUE	40	TRUE	37.4381	NA	23.1923	22.5098	19.6816	22.3528	19.9065	0.43953	0.556593	0.855953	0.916086	1.26061	0.0236574	0.0298018	0.0540645	0.0499238	0.0790801	NA	NA	156.466	141.01	8.20888	8.2794	13.2118	11.8053	-0.755421	-0.68624
tr21340	chr2	131218067	131265278	47212	+	HAVANA	ENSG00000188219.14	protein_coding	POTEE	POTEE-201	tr21340	NA	NA	NA	NA	NA	NA	0.00721894	0.00446182	0.0105817	0	0.0103105	0	0	0	0	0	NA	NA	NA	NA	NA	NA	NA	NA	NA	NA	NA	NA	NA	NA	NA
tr21871	chr2	131361111	131364142	3032	-	HAVANA	ENSG00000233087.7	protein_coding	RAB6D	RAB6D-201	tr21871	TRUE	TRUE	4	TRUE	0	NA	0.00371697	0.00777468	0.011362	0.00729098	0.0831497	0.00983446	0.0267969	0.0107085	0.0382118	0.0298908	1.34378	4.01716	0.497722	1.55564	0.756808	NA	NA	NA	NA	NA	NA	NA	NA	NA	NA
tr12757	chr2	131527880	131533666	5787	+	HAVANA	ENSG00000163040.14	protein_coding	CCDC74A	CCDC74A-202	tr12757	TRUE	NA	NA	NA	NA	TRUE	8.67789	1.89095	4.51017	1.02456	0.475427	0	0	0	0	0	NA	NA	NA	NA	NA	NA	NA	NA	NA	NA	NA	NA	NA	NA	NA
tr10981	chr2	132147907	132161753	13847	-	HAVANA	ENSG00000163046.15	protein_coding	ANKRD30BL	ANKRD30BL-206	tr10981	NA	NA	NA	NA	NA	NA	0	0	0	0	0	0	0	0	0	0	NA	NA	NA	NA	NA	NA	NA	NA	NA	NA	NA	NA	NA	NA	NA
tr18443	chr2	132643286	132670205	26920	-	HAVANA	ENSG00000150551.11	protein_coding	LYPD1	LYPD1-202	tr18443	TRUE	NA	NA	NA	NA	TRUE	0.0971354	0.003135	0.0784249	0.624855	1.43215	0.00399583	0	0	0.0145005	0.00942187	NA	NA	NA	NA	NA	NA	NA	NA	NA	NA	NA	NA	NA	NA	NA
tr26313	chr2	134455759	134719000	263242	-	HAVANA	ENSG00000152128.13	protein_coding	TMEM163	TMEM163-201	tr26313	TRUE	NA	NA	NA	NA	NA	0.0565459	0.00691113	0.0110676	0.0237275	0.0110976	0	0.0021522	0	0	0.00914657	NA	NA	NA	NA	NA	NA	NA	NA	NA	NA	NA	NA	NA	NA	NA
tr18527	chr2	134985856	135047447	61592	-	HAVANA	ENSG00000176601.13	protein_coding	MAP3K19	MAP3K19-213	tr18527	TRUE	NA	NA	NA	NA	NA	0.0230108	0.0425562	0.0511094	0.015961	0.00327879	0.00199792	0.00203403	0.00432353	0	0	NA	NA	NA	NA	NA	NA	NA	NA	NA	NA	NA	NA	NA	NA	NA
tr27951	chr2	135345136	135353628	8493	-	HAVANA	ENSG00000121988.18	protein_coding	ZRANB3	ZRANB3-206	tr27951	TRUE	NA	NA	NA	NA	TRUE	6.34936	4.07609	4.6106	2.62098	1.7716	0.00589034	0	0	0.00182113	0	NA	NA	NA	NA	NA	NA	NA	NA	NA	NA	NA	NA	NA	NA	NA
tr18593	chr2	135839626	135876443	36818	-	HAVANA	ENSG00000076003.5	protein_coding	MCM6	MCM6-201	tr18593	TRUE	TRUE	88	TRUE	11.0172	TRUE	40.0999	28.2946	24.2245	12.8618	10.3065	1.92135	1.49736	1.41854	1.18881	1.17002	0.0572112	0.0641992	0.0711775	0.112349	0.139592	TRUE	preB	145.576	47.1335	10.7312	9.96041	9.40302	3.28003	-3.26457	-2.1422
tr13625	chr2	136114349	136118149	3801	-	HAVANA	ENSG00000121966.7	protein_coding	CXCR4	CXCR4-201	tr13625	TRUE	TRUE	38	TRUE	7.21187	NA	51.1378	31.8177	38.1318	33.4494	44.5476	3.40201	2.64366	2.68684	1.35406	1.66265	0.072644	0.0946204	0.0754335	0.0423034	0.0393429	NA	NA	575.554	288.152	5.24276	5.51369	76.0942	36.2247	0.327967	-0.22976
tr26191	chr2	136990892	137677717	686826	+	ENSEMBL	ENSG00000144229.12	protein_coding	THSD7B	THSD7B-203	tr26191	TRUE	NA	NA	NA	NA	NA	0.287252	0.166427	0.329123	0.142603	0.153897	0	0	0	0	0	NA	NA	NA	NA	NA	NA	NA	NA	NA	NA	NA	NA	NA	NA	NA
tr16030	chr2	137964514	137988735	24222	+	HAVANA	ENSG00000150540.14	protein_coding	HNMT	HNMT-207	tr16030	TRUE	TRUE	239	TRUE	54.5	TRUE	0	0	0.115311	7.73805	11.562	0	0	0.0129457	1.69789	2.47952	NA	NA	0.103652	0.32329	0.30838	NA	NA	NA	NA	NA	NA	NA	NA	NA	NA
tr17046	chr2	142877664	143055833	178170	+	HAVANA	ENSG00000115919.15	protein_coding	KYNU	KYNU-201	tr17046	TRUE	NA	NA	NA	NA	TRUE	0.0114555	0.00159995	0.00444109	0.312277	0.922318	0	0	0	0.021796	0.0683624	NA	NA	NA	NA	NA	NA	NA	NA	NA	NA	NA	NA	NA	NA	NA
tr14408	chr2	148644751	148787569	142819	+	HAVANA	ENSG00000135999.12	protein_coding	EPC2	EPC2-201	tr14408	TRUE	TRUE	44	TRUE	16.1162	TRUE	14.6812	22.9999	17.8859	24.4101	25.3939	8.43032	10.5898	14.077	13.218	16.8468	0.718249	0.572152	0.984253	0.676162	0.830532	TRUE	iMacI	158.678	156.913	7.74308	6.30704	14.2045	17.2448	-0.0335608	-0.472549
tr16859	chr2	148875227	149026759	151533	+	HAVANA	ENSG00000168280.17	protein_coding	KIF5C	KIF5C-201	tr16859	TRUE	TRUE	33	TRUE	0.64087	TRUE	3.97776	1.82449	0.978876	0.130176	0.136672	0.490549	0.7896	0.478563	0.149039	0.0656786	0.151213	0.536592	0.603598	1.42853	0.59621	TRUE	preB	24.6749	1.45632	7.40269	10.555	2.31043	0.0956368	-0.721658	-0.429075
tr18445	chr2	149204525	149215258	10734	+	ENSEMBL	ENSG00000150556.17	protein_coding	LYPD6B	LYPD6B-201	tr18445	TRUE	NA	NA	NA	NA	NA	0	0.0386328	0.0400006	0.00492925	0	0	0	0.00206147	0	0	NA	NA	NA	NA	NA	NA	NA	NA	NA	NA	NA	NA	NA	NA	NA
tr19262	chr2	149569637	149587775	18139	-	HAVANA	ENSG00000168288.13	protein_coding	MMADHC	MMADHC-201	tr19262	TRUE	TRUE	100	TRUE	0	NA	20.9857	18.7519	16.2329	17.8463	17.9785	1.80336	2.25188	3.27225	5.20771	6.5804	0.0998641	0.145547	0.240635	0.339132	0.422558	NA	NA	219.126	309.329	7.65363	7.95877	19.8451	26.9402	-0.0574765	0.332652
tr22964	chr2	150471638	150487100	15463	-	HAVANA	ENSG00000115963.13	protein_coding	RND3	RND3-207	tr22964	TRUE	TRUE	187	TRUE	62.0661	TRUE	1.91067	1.4014	0.166546	4.50375	8.64848	0.265804	0.0999778	0.0407108	0.688785	1.27975	0.123546	0.0820582	0.3433	0.152589	0.155979	TRUE	bend	NA	NA	NA	NA	NA	NA	NA	NA
tr21996	chr2	151247940	151261863	13924	-	HAVANA	ENSG00000184898.7	protein_coding	RBM43	RBM43-201	tr21996	TRUE	TRUE	106	TRUE	71.7437	TRUE	0.814247	0.824234	0.769312	1.42916	1.82023	0.4902	0.31966	0.349817	0.430498	0.526143	0.386923	0.293578	0.362234	0.275639	0.267855	TRUE	bend	76.7708	67.5213	7.81802	6.51412	6.80652	7.18473	0.880372	0.746653
tr20085	chr2	151270470	151289668	19199	-	HAVANA	ENSG00000123609.11	protein_coding	NMI	NMI-201	tr20085	TRUE	TRUE	56	TRUE	8.22192	NA	32.1751	23.2269	23.8363	16.3642	12.8362	0.954626	0.784559	0.972946	1.46855	1.60289	0.0317924	0.0380658	0.0488859	0.102281	0.159703	NA	NA	72.9038	90.2855	9.05706	12.2724	5.57942	5.09935	-4.76675	-1.51721
tr19968	chr2	151689198	151706931	17734	-	HAVANA	ENSG00000183091.19	protein_coding	NEB	NEB-215	tr19968	TRUE	NA	NA	NA	NA	NA	0.105631	0.119995	0.229266	0.220218	0.189525	0	0	0	0	0	NA	NA	NA	NA	NA	NA	NA	NA	NA	NA	NA	NA	NA	NA	NA
tr3927	chr2	151802651	151842014	39364	-	HAVANA	ENSG00000283228.1	protein_coding	AC068547.1	AC068547.1-201	tr3927	TRUE	NA	NA	NA	NA	NA	37.7523	32.4249	24.6344	25.4738	24.0804	0	0	0	0	0	NA	NA	NA	NA	NA	NA	NA	NA	NA	NA	NA	NA	NA	NA	NA
tr14914	chr2	152335174	152649826	314653	+	HAVANA	ENSG00000157827.20	protein_coding	FMNL2	FMNL2-201	tr14914	TRUE	TRUE	57	TRUE	0	TRUE	43.4897	105.137	72.2107	49.902	35.707	1.76383	2.58475	2.45883	1.39747	1.54595	0.0499246	0.0298644	0.0417517	0.0349194	0.0535292	TRUE	peak	105.536	124.511	5.62553	5.3941	13.0036	15.9998	-2.34444	-1.23172
tr15142	chr2	154257567	154438676	181110	+	HAVANA	ENSG00000144278.15	protein_coding	GALNT13	GALNT13-208	tr15142	NA	NA	NA	NA	NA	NA	0	0	0	0	0	0	0	0	0	0	NA	NA	NA	NA	NA	NA	NA	NA	NA	NA	NA	NA	NA	NA	NA
tr16757	chr2	154698581	154858352	159772	+	ENSEMBL	ENSG00000162989.5	protein_coding	KCNJ3	KCNJ3-203	tr16757	NA	NA	NA	NA	NA	NA	0.014112	0	0	0	0	0	0	0	0	0	NA	NA	NA	NA	NA	NA	NA	NA	NA	NA	NA	NA	NA	NA	NA
tr15147	chr2	157257705	157318491	60787	+	HAVANA	ENSG00000136542.9	protein_coding	GALNT5	GALNT5-201	tr15147	NA	NA	NA	NA	NA	NA	0.0115024	0	0	0	0	0	0	0	0	0	NA	NA	NA	NA	NA	NA	NA	NA	NA	NA	NA	NA	NA	NA	NA
tr14459	chr2	157321739	157325659	3921	-	HAVANA	ENSG00000136541.14	protein_coding	ERMN	ERMN-204	tr14459	TRUE	NA	NA	NA	NA	TRUE	0	0.00780621	1.30069	7.23322	8.19195	0	0	0.00452411	0.0254255	0.00554605	NA	NA	NA	NA	NA	NA	NA	NA	NA	NA	NA	NA	NA	NA	NA
tr13704	chr2	157434161	157444092	9932	-	HAVANA	ENSG00000115165.10	protein_coding	CYTIP	CYTIP-206	tr13704	TRUE	TRUE	217	TRUE	29.9511	TRUE	0	0.815376	8.62737	89.7461	103.879	0.00594204	0.113345	2.31803	9.19463	10.5799	NA	0.18316	0.334449	0.131986	0.130707	NA	NA	NA	NA	NA	NA	NA	NA	NA	NA
tr27070	chr2	157876702	158136154	259453	+	HAVANA	ENSG00000007001.13	protein_coding	UPP2	UPP2-204	tr27070	NA	TRUE	65	TRUE	0.408248	NA	0.00268374	0.00604541	0.00537202	0	0	0.126016	0.090558	0.164838	0.228662	0.247264	29.9053	17.662	20.1177	NA	NA	NA	NA	NA	NA	NA	NA	NA	NA	NA	NA
tr12708	chr2	158288588	158456753	168166	-	HAVANA	ENSG00000153237.18	protein_coding	CCDC148	CCDC148-204	tr12708	TRUE	NA	NA	NA	NA	NA	0.0818441	0.0704924	0.192969	0.0714545	0	0.0217519	0.033608	0.027982	0.023555	0.018429	NA	NA	NA	NA	NA	NA	NA	NA	NA	NA	NA	NA	NA	NA	NA
tr13723	chr2	158795317	158815993	20677	+	ENSEMBL	ENSG00000163331.12	protein_coding	DAPL1	DAPL1-204	tr13723	TRUE	NA	NA	NA	NA	NA	0.0576868	0	0.0395347	0	0	0.00389242	0	0	0	0	NA	NA	NA	NA	NA	NA	NA	NA	NA	NA	NA	NA	NA	NA	NA
tr25961	chr2	158968640	159232659	264020	+	HAVANA	ENSG00000115183.15	protein_coding	TANC1	TANC1-201	tr25961	TRUE	TRUE	53	TRUE	0	TRUE	2.41932	0.817164	0.755749	0.334475	0.393418	0.0746799	0.080627	0.0877297	0.0563784	0.0732683	0.0361632	0.112965	0.144488	0.212732	0.218073	TRUE	preB	34.0655	14.486	6.74075	8.72334	3.50294	1.15104	0.309347	0.658207
tr27290	chr2	159235793	159286799	51007	-	HAVANA	ENSG00000196151.10	protein_coding	WDSUB1	WDSUB1-202	tr27290	TRUE	TRUE	120	TRUE	0.5	TRUE	13.3555	7.82574	6.15117	5.3938	4.25243	0.126245	0.172232	0.287069	0.2854	0.430912	0.0118335	0.0271282	0.0582215	0.0697834	0.124835	TRUE	preB	26.311	25.981	7.87303	7.30969	2.31644	2.46367	-4.76553	-0.726058
tr12865	chr2	159768853	159798242	29390	-	HAVANA	ENSG00000241399.7	protein_coding	CD302	CD302-203	tr12865	TRUE	NA	NA	NA	NA	TRUE	0.643851	0.671261	0.689742	0.566859	0.399138	0.00370385	0.0137387	0.00554196	0.0139551	0.00491633	NA	NA	NA	NA	NA	NA	NA	NA	NA	NA	NA	NA	NA	NA	NA
tr18435	chr2	159803355	159904756	101402	-	HAVANA	ENSG00000054219.11	protein_coding	LY75	LY75-201	tr18435	TRUE	TRUE	85	TRUE	23.6023	TRUE	8.47746	7.89168	7.47229	6.18142	4.04925	0.689095	0.541581	0.713853	0.729722	0.657168	0.100845	0.0850038	0.118676	0.146495	0.198455	TRUE	preB	30.3625	15.7558	6.92732	8.71137	3.03807	1.25366	-1.79041	-2.22995
tr21168	chr2	159932006	160062615	130610	-	HAVANA	ENSG00000153246.13	protein_coding	PLA2R1	PLA2R1-201	tr21168	NA	NA	NA	NA	NA	NA	0.00261748	0	0.00152704	0.0015071	0.00868765	0	0	0	0	0	NA	NA	NA	NA	NA	NA	NA	NA	NA	NA	NA	NA	NA	NA	NA
tr16658	chr2	160171470	160195404	23935	-	HAVANA	ENSG00000115221.12	protein_coding	ITGB6	ITGB6-208	tr16658	TRUE	NA	NA	NA	NA	NA	0.0730262	0	0	0	0	0	0	0	0	0	NA	NA	NA	NA	NA	NA	NA	NA	NA	NA	NA	NA	NA	NA	NA
tr22002	chr2	160302504	160318203	15700	-	HAVANA	ENSG00000153250.20	protein_coding	RBMS1	RBMS1-215	tr22002	TRUE	NA	NA	NA	NA	TRUE	5.94901	6.88037	6.92175	13.5771	11.6178	0	0.0021522	0	0.00545701	0	NA	NA	NA	NA	NA	NA	NA	NA	NA	NA	NA	NA	NA	NA	NA
tr21698	chr2	161308425	161411717	103293	+	HAVANA	ENSG00000115233.12	protein_coding	PSMD14	PSMD14-201	tr21698	TRUE	TRUE	120	TRUE	0	TRUE	35.7931	39.0336	27.4998	19.9554	11.8302	3.22777	3.88309	5.10707	5.49578	5.89949	0.112885	0.123634	0.230278	0.349938	0.619561	TRUE	peak	154.275	135.194	9.0126	8.44786	11.8651	11.0927	-2.01666	-0.0664919
tr25047	chr2	161424332	161771035	346704	+	HAVANA	ENSG00000144290.17	protein_coding	SLC4A10	SLC4A10-209	tr25047	TRUE	NA	NA	NA	NA	NA	0.106214	0.137555	0.0553783	0.124791	0.0731678	0	0	0	0.00181474	0	NA	NA	NA	NA	NA	NA	NA	NA	NA	NA	NA	NA	NA	NA	NA
tr14734	chr2	162188172	162195037	6866	-	HAVANA	ENSG00000078098.14	protein_coding	FAP	FAP-213	tr14734	NA	NA	NA	NA	NA	NA	0.0102714	0	0	0	0	0	0	0	0	0	NA	NA	NA	NA	NA	NA	NA	NA	NA	NA	NA	NA	NA	NA	NA
tr16336	chr2	162267074	162318684	51611	-	HAVANA	ENSG00000115267.8	protein_coding	IFIH1	IFIH1-206	tr16336	TRUE	TRUE	46	TRUE	5.12185	TRUE	3.54196	1.57761	1.68189	1.57732	1.5619	0.590041	0.385952	0.499817	0.390053	0.491721	0.183225	0.287797	0.332176	0.275174	0.349601	TRUE	preB	24.6547	46.0246	9.81066	7.48229	1.74191	4.26364	-1.03337	0.633671
tr14879	chr2	163602611	163736008	133398	-	HAVANA	ENSG00000182263.14	protein_coding	FIGN	FIGN-201	tr14879	NA	NA	NA	NA	NA	NA	0	0	0	0	0	0	0	0	0	0	NA	NA	NA	NA	NA	NA	NA	NA	NA	NA	NA	NA	NA	NA	NA
tr13325	chr2	164684825	164725007	40183	-	HAVANA	ENSG00000082438.17	protein_coding	COBLL1	COBLL1-221	tr13325	TRUE	NA	NA	NA	NA	TRUE	1.68289	1.1593	1.45616	0.932476	0.730494	0	0	0	0	0	NA	NA	NA	NA	NA	NA	NA	NA	NA	NA	NA	NA	NA	NA	NA
tr25024	chr2	164898608	164911940	13333	-	HAVANA	ENSG00000169507.9	protein_coding	SLC38A11	SLC38A11-207	tr25024	NA	NA	NA	NA	NA	NA	0	0	0	0.00467261	0	0	0	0	0	0	NA	NA	NA	NA	NA	NA	NA	NA	NA	NA	NA	NA	NA	NA	NA
tr24585	chr2	165194993	165274338	79346	+	HAVANA	ENSG00000136531.17	protein_coding	SCN2A	SCN2A-218	tr24585	NA	NA	NA	NA	NA	NA	0.00929118	0	0	0	0	0	0	0	0	0	NA	NA	NA	NA	NA	NA	NA	NA	NA	NA	NA	NA	NA	NA	NA
tr13524	chr2	165572339	165689407	117069	+	HAVANA	ENSG00000178662.16	protein_coding	CSRNP3	CSRNP3-202	tr13524	TRUE	NA	NA	NA	NA	TRUE	0.0526821	0	0	0.0016305	0.0346971	0.0413875	0.00203403	0	0	0	NA	NA	NA	NA	NA	NA	NA	NA	NA	NA	NA	NA	NA	NA	NA
tr24584	chr2	166071623	166128022	56400	-	HAVANA	ENSG00000144285.21	protein_coding	SCN1A	SCN1A-221	tr24584	TRUE	NA	NA	NA	NA	NA	0.0495662	0	0	0	0	0	0	0	0	0.0036194	NA	NA	NA	NA	NA	NA	NA	NA	NA	NA	NA	NA	NA	NA	NA
tr24589	chr2	166198299	166205239	6941	-	HAVANA	ENSG00000169432.18	protein_coding	SCN9A	SCN9A-213	tr24589	TRUE	NA	NA	NA	NA	TRUE	0.0335869	0.0309924	0.0517528	2.13798	1.99374	0	0	0	0	0	NA	NA	NA	NA	NA	NA	NA	NA	NA	NA	NA	NA	NA	NA	NA
tr24587	chr2	166461755	166465526	3772	-	HAVANA	ENSG00000136546.16	protein_coding	SCN7A	SCN7A-204	tr24587	NA	NA	NA	NA	NA	NA	0	0	0	0	0	0	0	0	0	0	NA	NA	NA	NA	NA	NA	NA	NA	NA	NA	NA	NA	NA	NA	NA
tr27346	chr2	166891007	167259363	368357	+	HAVANA	ENSG00000163092.21	protein_coding	XIRP2	XIRP2-210	tr27346	TRUE	NA	NA	NA	NA	NA	0.0254255	0.00468016	0	0	0.00657215	0	0	0	0	0	NA	NA	NA	NA	NA	NA	NA	NA	NA	NA	NA	NA	NA	NA	NA
tr11984	chr2	167868948	167874041	5094	+	HAVANA	ENSG00000172318.5	protein_coding	B3GALT1	B3GALT1-201	tr11984	TRUE	NA	NA	NA	NA	NA	0.120227	0.0621443	0.0556978	0.0807088	0.0423842	0	0	0	0.00362948	0	NA	NA	NA	NA	NA	NA	NA	NA	NA	NA	NA	NA	NA	NA	NA
tr25794	chr2	167954022	168247595	293574	-	HAVANA	ENSG00000198648.11	protein_coding	STK39	STK39-201	tr25794	TRUE	TRUE	153	TRUE	11.0938	TRUE	66.3816	16.0422	14.3133	12.6894	10.5646	0.50476	0.435378	0.631624	0.655548	0.611193	0.00921579	0.0334066	0.052316	0.0632281	0.0695319	TRUE	preB	29.7647	14.4619	8.25593	7.86076	2.49897	1.27523	-25.5636	-7.28444
tr13035	chr2	168455862	168775137	319276	+	HAVANA	ENSG00000172292.14	protein_coding	CERS6	CERS6-201	tr13035	TRUE	TRUE	21	TRUE	29.708	NA	16.0776	21.2223	22.5327	21.5468	21.8814	0.0594751	0.146478	0.30291	0.317497	0.39224	0.00464848	0.00815118	0.0166933	0.0179743	0.0217637	NA	NA	10.7964	21.563	7.38406	7.25972	1.01346	2.05881	-14.864	-9.6282
tr25607	chr2	168870891	168890430	19540	-	HAVANA	ENSG00000152253.9	protein_coding	SPC25	SPC25-201	tr25607	TRUE	TRUE	76	TRUE	10.4796	NA	20.7376	12.7682	18.0119	8.16533	6.72983	2.95945	3.51512	5.2185	1.70011	1.50593	0.154417	0.321308	0.330317	0.242903	0.272222	NA	NA	112.201	28.4385	10.433	10.0558	7.45436	1.96027	-1.78195	-2.4331
tr15108	chr2	168901293	168910000	8708	+	HAVANA	ENSG00000152254.11	protein_coding	G6PC2	G6PC2-201	tr15108	TRUE	NA	NA	NA	NA	NA	0.071705	0.0353798	0.0139879	0	0	0	0	0	0	0	NA	NA	NA	NA	NA	NA	NA	NA	NA	NA	NA	NA	NA	NA	NA
tr35	chr2	168932465	168935406	2942	-	HAVANA	ENSG00000073734.10	protein_coding	ABCB11	ABCB11-203	tr35	TRUE	NA	NA	NA	NA	NA	0.0309961	0	0.0482788	0.00507508	0	0	0	0.00226205	0	0	NA	NA	NA	NA	NA	NA	NA	NA	NA	NA	NA	NA	NA	NA	NA
tr5479	chr2	169479480	169525922	46443	+	HAVANA	ENSG00000251569.1	protein_coding	AC093899.2	AC093899.2-201	tr5479	TRUE	TRUE	90	TRUE	0	NA	0.241644	0.393978	0.130032	0.139595	0.185936	0.0375801	0.0268962	0.0156338	0.12354	0.129608	0.174402	0.0756156	0.179807	1.19511	0.838119	NA	NA	1.70958	6.29267	9.90934	7.80328	0.119584	0.558963	-1.02072	0.667355
tr12040	chr2	169479494	169506655	27162	+	HAVANA	ENSG00000163093.12	protein_coding	BBS5	BBS5-201	tr12040	TRUE	TRUE	76	TRUE	0	NA	0.522488	0.385059	0.22611	0.205708	0.138812	0.0335843	0.0268962	0.0156338	0.116268	0.131535	0.0810436	0.0754511	0.0887699	0.763282	1.09843	NA	NA	1.84898	6.41336	9.96033	9.08056	0.128672	0.489552	-3.06063	0.716452
tr12720	chr2	169645425	169694405	48981	-	HAVANA	ENSG00000154479.13	protein_coding	CCDC173	CCDC173-203	tr12720	TRUE	TRUE	146	TRUE	0	NA	0.0215487	0.0662956	0.0440321	0.0786306	0	0.0653438	0.0312194	0.0434359	1.4599	1.71576	4.56422	0.865812	1.48045	38.2138	NA	NA	NA	3.06047	0.744267	17.3791	13.7321	0.122064	0.037568	0.823464	1
tr25706	chr2	169798871	169812064	13194	+	HAVANA	ENSG00000138385.16	protein_coding	SSB	SSB-201	tr25706	TRUE	TRUE	51	TRUE	0	NA	109.527	108.986	77.2634	74.7474	62.1463	2.16215	2.05904	2.81825	3.65694	3.13561	0.0230967	0.0225561	0.0443281	0.0599482	0.0618123	NA	NA	207.833	203.059	7.74532	6.91617	18.5995	20.3508	-4.88868	-2.05376
tr14453	chr2	170783786	170798971	15186	+	HAVANA	ENSG00000204334.7	protein_coding	ERICH2	ERICH2-201	tr14453	TRUE	NA	NA	NA	NA	NA	0.0524978	0.0675262	0.0385555	0.070259	0.0223647	0.013882	0.00418623	0.00430291	0.00545701	0.0130188	NA	NA	NA	NA	NA	NA	NA	0.646057	1.00594	26.9555	14.0319	0.016613	0.0496913	-2.16004	0.549928
tr15130	chr2	170852488	170861147	8660	+	HAVANA	ENSG00000128683.14	protein_coding	GAD1	GAD1-211	tr15130	TRUE	NA	NA	NA	NA	NA	0	0	0.00931862	0.0504195	0.0648171	0	0	0	0	0	NA	NA	NA	NA	NA	NA	NA	NA	NA	NA	NA	NA	NA	NA	NA
tr13641	chr2	171522511	171541128	18618	+	HAVANA	ENSG00000071967.12	protein_coding	CYBRD1	CYBRD1-207	tr13641	TRUE	NA	NA	NA	NA	NA	0	0.0680273	0.216284	0.0697514	0	0.00199792	0.0313376	0.00904822	0.0127415	0.00928241	NA	NA	NA	NA	NA	NA	NA	NA	NA	NA	NA	NA	NA	NA	NA
tr13915	chr2	172100557	172102900	2344	-	HAVANA	ENSG00000115844.11	protein_coding	DLX2	DLX2-202	tr13915	NA	NA	NA	NA	NA	NA	0	0	0	0	0	0.00583863	0.00418623	0	0.0145152	0.0149745	NA	NA	NA	NA	NA	NA	NA	7.12009	6.48352	8.62755	15.5345	0.572037	0.289294	1	1
tr16645	chr2	172427555	172506230	78676	+	HAVANA	ENSG00000091409.15	protein_coding	ITGA6	ITGA6-201	tr16645	TRUE	TRUE	182	TRUE	47.5911	TRUE	1.07313	2.38928	1.43903	2.69056	3.93493	0.297353	0.122613	0.159307	0.250605	0.241074	0.32943	0.0615924	0.152022	0.144784	0.0980719	TRUE	iMacII	20.6476	23.8603	9.89851	11.9536	1.44586	1.38358	0.257788	-1.84402
tr13182	chr2	174348022	174395712	47691	-	HAVANA	ENSG00000138433.16	protein_coding	CIR1	CIR1-201	tr13182	TRUE	TRUE	45	TRUE	0.316228	TRUE	20.6792	15.7949	17.4183	21.7544	31.2931	0.226674	0.182758	0.460552	0.846652	1.0203	0.00965192	0.0124842	0.0263397	0.0367853	0.0299542	TRUE	bend	55.4393	140.202	8.53763	6.56763	4.50097	14.7969	-3.59439	-1.11485
tr15495	chr2	174432238	174487080	54843	-	HAVANA	ENSG00000163328.13	protein_coding	GPR155	GPR155-203	tr15495	TRUE	TRUE	86	TRUE	33.7681	TRUE	3.1609	0.836291	0.777179	0.918271	1.65742	0.333268	0.166519	0.181346	0.170947	0.23102	0.128072	0.237026	0.282823	0.202676	0.163537	TRUE	bend	25.2941	18.5133	4.64808	4.24295	3.772	3.02441	0.162011	0.451985
tr13144	chr2	174783046	174787928	4883	-	HAVANA	ENSG00000138435.16	protein_coding	CHRNA1	CHRNA1-206	tr13144	NA	NA	NA	NA	NA	NA	0	0.00624267	0.00256773	0	0	0.00392545	0.00406806	0	0	0	NA	NA	NA	NA	NA	NA	NA	NA	NA	NA	NA	NA	NA	NA	NA
tr26816	chr2	177548998	177552796	3799	-	HAVANA	ENSG00000196659.10	protein_coding	TTC30B	TTC30B-201	tr26816	TRUE	TRUE	147	TRUE	0	NA	0.641843	0.479384	0.437169	0.210204	0.336287	0.218278	0.109096	0.154712	0.386753	0.391756	0.426149	0.276396	0.493071	2.45715	4.62027	NA	NA	19.1455	23.8879	22.6883	19.907	0.584909	0.831758	-0.097338	0.595692
tr26815	chr2	177612999	177618742	5744	-	HAVANA	ENSG00000197557.7	protein_coding	TTC30A	TTC30A-201	tr26815	TRUE	TRUE	155	TRUE	0	NA	0.666796	0.440547	0.385117	0.348202	0.383028	0.147617	0.102073	0.147536	0.745293	0.926285	0.270307	0.295654	0.476824	2.69706	3.57824	NA	NA	6.63509	6.38442	6.92312	6.80049	0.664309	0.650739	-0.00374454	0.411396
tr20662	chr2	178323570	178332701	9132	+	HAVANA	ENSG00000079156.17	protein_coding	OSBPL6	OSBPL6-208	tr20662	TRUE	NA	NA	NA	NA	NA	0.373698	0.314667	0.64295	0.638833	1.0315	0	0	0.004278	0.00363587	0.0018097	NA	NA	NA	NA	NA	NA	NA	NA	NA	NA	NA	NA	NA	NA	NA
tr21131	chr2	178451378	178462102	10725	+	HAVANA	ENSG00000204311.15	protein_coding	PJVK	PJVK-211	tr21131	TRUE	TRUE	21	TRUE	0.948683	NA	0.714342	0.676083	0.679264	0.458518	0.404555	5.50064	3.61942	5.92457	5.19238	5.91873	9.00796	7.55611	10.6228	14.8429	18.9418	NA	NA	126.139	240.248	9.18968	8.32952	9.51422	19.9924	0.924918	0.979765
tr14896	chr2	178465699	178478600	12902	-	HAVANA	ENSG00000079150.18	protein_coding	FKBP7	FKBP7-208	tr14896	TRUE	TRUE	46	TRUE	12.8858	TRUE	5.46273	2.61987	2.44574	1.18706	0.359452	2.204	1.29383	1.76713	1.40182	1.43556	0.502009	0.580124	0.894983	1.57065	5.00167	TRUE	preB	120.362	87.5971	5.74949	5.12602	14.5106	11.845	0.623536	0.969654
tr12706	chr2	178873021	179050059	177039	-	HAVANA	ENSG00000163492.15	protein_coding	CCDC141	CCDC141-202	tr12706	TRUE	NA	NA	NA	NA	NA	0.0260609	0.0152501	0.0259412	0	0	0	0	0	0	0	NA	NA	NA	NA	NA	NA	NA	NA	NA	NA	NA	NA	NA	NA	NA
tr13030	chr2	181558652	181650077	91426	-	HAVANA	ENSG00000188452.14	protein_coding	CERKL	CERKL-210	tr13030	TRUE	NA	NA	NA	NA	NA	0.0257196	0	0	0	0	0.00199792	0.0041662	0.00862644	0	0.00928241	NA	NA	NA	NA	NA	NA	NA	NA	NA	NA	NA	NA	NA	NA	NA
tr20001	chr2	181676467	181680876	4410	-	HAVANA	ENSG00000162992.3	protein_coding	NEUROD1	NEUROD1-201	tr20001	NA	NA	NA	NA	NA	NA	0	0	0	0	0	0	0	0	0	0	NA	NA	NA	NA	NA	NA	NA	NA	NA	NA	NA	NA	NA	NA	NA
tr21476	chr2	181954241	182117518	163278	+	HAVANA	ENSG00000150722.10	protein_coding	PPP1R1C	PPP1R1C-212	tr21476	TRUE	NA	NA	NA	NA	NA	0	0.0276441	0	0	0.0471007	0	0.00203403	0.00226205	0.00182113	0	NA	NA	NA	NA	NA	NA	NA	NA	NA	NA	NA	NA	NA	NA	NA
tr20918	chr2	182140036	182522577	382542	-	HAVANA	ENSG00000115252.18	protein_coding	PDE1A	PDE1A-205	tr20918	TRUE	NA	NA	NA	NA	TRUE	0.0604876	0.249015	0.17157	0.0578621	0.0343721	0	0.0021522	0	0	0	NA	NA	NA	NA	NA	NA	NA	NA	NA	NA	NA	NA	NA	NA	NA
tr19904	chr2	182909115	183038457	129343	-	HAVANA	ENSG00000061676.15	protein_coding	NCKAP1	NCKAP1-202	tr19904	NA	NA	NA	NA	NA	NA	0.00980337	0.00144585	0.00239692	0	0.00764619	0	0	0	0	0	NA	NA	NA	NA	NA	NA	NA	NA	NA	NA	NA	NA	NA	NA	NA
tr14087	chr2	183078747	183100008	21262	+	HAVANA	ENSG00000162999.13	protein_coding	DUSP19	DUSP19-202	tr14087	TRUE	TRUE	39	TRUE	0	NA	0.339944	0.245894	0.253765	0.354163	0.290461	0.491949	0.351525	0.498465	1.00537	1.24365	1.80894	1.80661	2.46075	3.76882	5.36214	NA	NA	57.6808	118.111	7.38032	6.26018	5.41728	13.0776	0.937248	0.977789
tr15046	chr2	185745540	185766549	21010	+	HAVANA	ENSG00000188738.15	protein_coding	FSIP2	FSIP2-203	tr15046	NA	NA	NA	NA	NA	NA	0.00331432	0.0113331	0.0028044	0.0165578	0.0114525	0	0	0	0	0	NA	NA	NA	NA	NA	NA	NA	NA	NA	NA	NA	NA	NA	NA	NA
tr14603	chr2	186694060	186765959	71900	+	HAVANA	ENSG00000144369.13	protein_coding	FAM171B	FAM171B-201	tr14603	TRUE	TRUE	234	TRUE	20.5061	TRUE	2.1911	1.53032	1.52446	0.949988	1.10989	0.143842	0.125216	0.157468	0.174379	0.192434	0.0663348	0.0728032	0.110671	0.204421	0.192505	TRUE	preB	35.4285	28.1546	5.98497	7.76334	4.10314	2.51377	0.465994	0.558475
tr27960	chr2	186827475	186849170	21696	-	HAVANA	ENSG00000163012.4	protein_coding	ZSWIM2	ZSWIM2-201	tr27960	NA	NA	NA	NA	NA	NA	0.0082546	0	0	0	0	0	0	0	0	0	NA	NA	NA	NA	NA	NA	NA	NA	NA	NA	NA	NA	NA	NA	NA
tr12586	chr2	187428337	187448146	19810	-	HAVANA	ENSG00000064989.13	protein_coding	CALCRL	CALCRL-208	tr12586	TRUE	NA	NA	NA	NA	NA	0.706251	0.137202	0.605633	0.345303	0.390412	0.0158282	0	0.00432353	0.00908649	0.0296569	NA	NA	NA	NA	NA	NA	NA	NA	NA	NA	NA	NA	NA	NA	NA
tr26142	chr2	187467002	187519860	52859	-	HAVANA	ENSG00000003436.16	protein_coding	TFPI	TFPI-211	tr26142	NA	NA	NA	NA	NA	NA	0.0169607	0.00667213	0	0	0	0	0	0	0.00182113	0	NA	NA	NA	NA	NA	NA	NA	NA	NA	NA	NA	NA	NA	NA	NA
tr15647	chr2	188291946	188542122	250177	+	HAVANA	ENSG00000144366.16	protein_coding	GULP1	GULP1-209	tr15647	TRUE	NA	NA	NA	NA	NA	0.0131434	0	0	0	0.0415779	0	0	0	0	0	NA	NA	NA	NA	NA	NA	NA	NA	NA	NA	NA	NA	NA	NA	NA
tr13887	chr2	188733738	188790104	56367	-	ENSEMBL	ENSG00000174325.5	protein_coding	DIRC1	DIRC1-201	tr13887	TRUE	NA	NA	NA	NA	NA	0.146052	0	0.084798	0	0	0	0	0	0	0	NA	NA	NA	NA	NA	NA	NA	NA	NA	NA	NA	NA	NA	NA	NA
tr25033	chr2	189560590	189580786	20197	-	HAVANA	ENSG00000138449.11	protein_coding	SLC40A1	SLC40A1-201	tr25033	TRUE	TRUE	36	TRUE	0.57735	TRUE	0.030291	0.0351074	0.0141941	2.34091	3.76282	0.0274021	0.0063184	0.0327273	0.270738	0.564932	0.791032	0.232953	2.51964	0.119734	0.160081	TRUE	bend	2.25627	11.3046	15.0775	5.59447	0.103726	1.40062	0.70797	-1.68653
tr2283	chr2	189661519	189667881	6363	+	HAVANA	ENSG00000286165.1	protein_coding	AC012488.2	AC012488.2-201	tr2283	TRUE	TRUE	39	TRUE	2.89828	NA	11.0567	14.8789	10.3274	11.0445	10.3061	1.44892	1.23473	1.58212	2.40736	2.95429	0.164029	0.103572	0.190204	0.271591	0.385398	NA	NA	159.109	191.396	6.3769	6.71217	17.2946	19.7649	0.360683	0.478566
tr12460	chr2	189879609	190079570	199962	+	HAVANA	ENSG00000187699.10	protein_coding	C2orf88	C2orf88-207	tr12460	NA	NA	NA	NA	NA	NA	0	0	0	0	0	0.0768329	0.151793	0.105224	0.0854974	0.0519581	NA	NA	NA	NA	NA	NA	NA	NA	NA	NA	NA	NA	NA	NA	NA
tr19449	chr2	190055700	190062729	7030	-	HAVANA	ENSG00000138379.5	protein_coding	MSTN	MSTN-201	tr19449	TRUE	NA	NA	NA	NA	TRUE	0.341284	0.7724	0.366233	0.241829	0.0650976	0	0	0.00226205	0	0	NA	NA	NA	NA	NA	NA	NA	NA	NA	NA	NA	NA	NA	NA	NA
tr16564	chr2	190343570	190371665	28096	+	HAVANA	ENSG00000151689.13	protein_coding	INPP1	INPP1-201	tr16564	TRUE	NA	NA	NA	NA	TRUE	1.87947	6.17363	5.10874	8.07134	8.06435	0.00577585	0.00960671	0.020011	0.0652969	0.0894818	NA	NA	NA	NA	NA	NA	NA	NA	NA	NA	NA	NA	NA	NA	NA
tr19990	chr2	190504338	190534722	30385	-	HAVANA	ENSG00000189362.12	protein_coding	NEMP2	NEMP2-202	tr19990	TRUE	TRUE	63	TRUE	22.1533	TRUE	3.64005	2.91051	3.53346	2.33509	1.77008	1.55885	2.22728	2.4536	0.945586	0.984934	0.526602	0.966384	0.846905	0.470197	0.634968	TRUE	preB	96.4065	45.4258	5.16406	5.84269	12.9402	5.38908	0.718702	0.671542
tr25775	chr2	191076024	191151015	74992	-	HAVANA	ENSG00000138378.19	protein_coding	STAT4	STAT4-209	tr25775	TRUE	NA	NA	NA	NA	NA	0.198428	0.19953	0.151575	0.139229	0.218157	0.0909217	0.114924	0.0768206	0.0381479	0.074961	NA	NA	NA	NA	NA	NA	NA	2.76524	1.9485	9.4646	12.2488	0.202515	0.110264	0.0201816	-0.978498
tr13935	chr2	195817698	195834429	16732	-	HAVANA	ENSG00000118997.14	protein_coding	DNAH7	DNAH7-208	tr13935	TRUE	NA	NA	NA	NA	NA	0	0.0379395	0.0348551	0	0.203296	0	0	0	0.00181474	0	NA	NA	NA	NA	NA	NA	NA	NA	NA	NA	NA	NA	NA	NA	NA
tr15844	chr2	196269306	196278692	9387	-	HAVANA	ENSG00000138411.13	protein_coding	HECW2	HECW2-217	tr15844	NA	NA	NA	NA	NA	NA	0	0	0	0.0142571	0	0	0	0	0.00180379	0	NA	NA	NA	NA	NA	NA	NA	NA	NA	NA	NA	NA	NA	NA	NA
tr13379	chr2	197453423	197475308	21886	+	HAVANA	ENSG00000115520.8	protein_coding	COQ10B	COQ10B-201	tr13379	TRUE	TRUE	175	TRUE	0	TRUE	4.96374	7.40866	6.9584	15.7557	11.4541	1.12688	1.82374	3.26489	5.61545	7.85827	0.277091	0.300943	0.585601	0.455294	0.872102	TRUE	iMacI	116.618	286.45	6.64942	5.81836	12.1565	34.1251	0.591678	0.664349
tr16256	chr2	197500379	197503449	3071	+	HAVANA	ENSG00000115541.11	protein_coding	HSPE1	HSPE1-201	tr16256	TRUE	TRUE	48	TRUE	34.3738	TRUE	446.921	423.022	310.341	123.417	47.8611	0.955315	0.790936	0.917946	1.35604	1.57486	0.00274656	0.00233811	0.00368861	0.0136983	0.0408525	TRUE	preB	93.5768	107.736	7.5818	7.33202	8.55503	10.185	-51.2408	-3.69917
tr19288	chr2	197516047	197551012	34966	+	HAVANA	ENSG00000115540.15	protein_coding	MOB4	MOB4-207	tr19288	TRUE	TRUE	82	TRUE	32.6898	NA	21.8766	24.6018	22.7087	25.8837	17.5971	0.707598	1.09953	1.55692	1.9343	2.2137	0.0398644	0.0548614	0.0846085	0.0926491	0.15596	NA	NA	250.244	357.159	8.15425	8.49392	21.2718	29.146	-0.0284294	0.396244
tr22081	chr2	197568224	197675587	107364	-	HAVANA	ENSG00000162944.11	protein_coding	RFTN2	RFTN2-201	tr22081	TRUE	NA	NA	NA	NA	NA	0	0.057378	0.00377113	0	0	0	0	0	0	0	NA	NA	NA	NA	NA	NA	NA	NA	NA	NA	NA	NA	NA	NA	NA
tr18558	chr2	197705369	197708395	3027	+	HAVANA	ENSG00000247626.5	protein_coding	MARS2	MARS2-201	tr18558	TRUE	TRUE	106	TRUE	28.5426	NA	7.2114	9.22049	5.19111	7.46226	5.01109	1.6151	1.04486	1.52346	3.25533	3.11036	0.241419	0.127619	0.329578	0.525283	0.726089	NA	NA	159.71	116.037	6.7731	6.8476	16.3444	11.7458	0.558784	0.573373
tr12178	chr2	197728534	197785010	56477	-	HAVANA	ENSG00000152430.17	protein_coding	BOLL	BOLL-205	tr12178	TRUE	NA	NA	NA	NA	NA	0.130876	0	0.0321253	0	0.0703787	0	0	0	0	0	NA	NA	NA	NA	NA	NA	NA	NA	NA	NA	NA	NA	NA	NA	NA
tr24525	chr2	199346866	199368943	22078	-	HAVANA	ENSG00000119042.17	protein_coding	SATB2	SATB2-209	tr24525	TRUE	NA	NA	NA	NA	NA	0.144828	0.0577397	0.0200355	0.14635	0.0892404	0.00194621	0	0	0	0	NA	NA	NA	NA	NA	NA	NA	NA	NA	NA	NA	NA	NA	NA	NA
tr15051	chr2	199760544	199851173	90630	-	HAVANA	ENSG00000226124.7	protein_coding	FTCDNL1	FTCDNL1-201	tr15051	TRUE	TRUE	161	TRUE	42.4853	NA	0.473671	0.351349	0.338423	0.379901	0.248435	0.109701	0.101562	0.0741236	0.191106	0.295477	0.4559	0.355872	0.28242	0.62995	0.386334	NA	NA	11.1956	34.8391	9.70607	6.74878	0.799519	3.57822	0.407556	0.93057
tr12454	chr2	199911293	199928273	16981	+	HAVANA	ENSG00000178074.6	protein_coding	C2orf69	C2orf69-201	tr12454	TRUE	TRUE	221	TRUE	0	NA	10.4898	10.1166	9.08575	10.3245	11.6928	0.966974	0.622398	0.981694	1.05318	1.13248	0.133387	0.0601588	0.117171	0.102871	0.0940871	NA	NA	96.777	75.4676	7.55956	7.37563	8.87363	7.0923	-0.182129	-0.648658
tr21449	chr2	200884902	200889046	4145	-	HAVANA	ENSG00000240344.9	protein_coding	PPIL3	PPIL3-211	tr21449	TRUE	TRUE	163	TRUE	55.841	NA	5.4421	4.7466	4.44301	4.79768	4.20011	1.35475	0.818284	0.940047	0.896597	1.01354	0.267952	0.188397	0.234014	0.205798	0.261626	NA	NA	22.8365	37.5365	8.3809	5.28669	1.8887	4.92147	-1.88139	0.146574
tr19950	chr2	201072001	201085750	13750	+	HAVANA	ENSG00000119013.9	protein_coding	NDUFB3	NDUFB3-201	tr19950	TRUE	TRUE	76	TRUE	25.822	TRUE	178.012	127.587	118.413	60.901	38.6329	0.530362	0.296546	0.418371	0.477322	0.52195	0.00284356	0.00236318	0.0037213	0.00818577	0.0141278	TRUE	preB	152.649	206.502	6.1271	5.64645	17.2689	25.3498	-9.30823	-0.52399
tr14900	chr2	201350749	201352082	1334	-	HAVANA	ENSG00000155749.12	protein_coding	FLACC1	FLACC1-205	tr14900	TRUE	NA	NA	NA	NA	NA	1.6359	1.09057	1.69476	3.17344	1.3669	0.00594204	0	0	0.0145691	0.00373635	NA	NA	NA	NA	NA	NA	NA	NA	NA	NA	NA	NA	NA	NA	NA
tr26634	chr2	201377207	201451458	74252	-	HAVANA	ENSG00000115993.13	protein_coding	TRAK2	TRAK2-201	tr26634	TRUE	TRUE	96	TRUE	0.843274	NA	11.279	8.9332	8.20536	10.8523	14.4469	0.995426	1.53148	2.01245	3.12239	2.92572	0.0943494	0.195876	0.273636	0.33372	0.229158	NA	NA	118.693	170.416	7.23571	6.89255	11.3702	17.1378	0.0080255	0.157017
tr25815	chr2	201451740	201480846	29107	+	HAVANA	ENSG00000082146.13	protein_coding	STRADB	STRADB-201	tr25815	TRUE	NA	NA	NA	NA	TRUE	12.9874	5.41921	5.40215	4.00815	2.51344	0.0747426	0.0453847	0.0766471	0.057981	0.107013	NA	NA	NA	NA	NA	NA	NA	30.2231	15.2445	8.75665	9.08701	2.39236	1.16283	-4.42869	-1.16148
tr12941	chr2	201806579	201895550	88972	+	HAVANA	ENSG00000138395.17	protein_coding	CDK15	CDK15-204	tr12941	TRUE	NA	NA	NA	NA	NA	0.01344	0.0368035	0.00202441	0	0	0	0	0	0	0	NA	NA	NA	NA	NA	NA	NA	NA	NA	NA	NA	NA	NA	NA	NA
tr15101	chr2	202034587	202038445	3859	+	HAVANA	ENSG00000155760.2	protein_coding	FZD7	FZD7-201	tr15101	TRUE	TRUE	43	TRUE	0	TRUE	0.230249	0.0735343	0.0550836	0.461157	0.425462	0.0333257	0.0336495	0.023342	0.0852251	0.141432	0.141104	0.586346	0.504615	0.229587	0.448748	NA	NA	NA	NA	NA	NA	NA	NA	NA	NA
tr16838	chr2	202135716	202197862	62147	+	HAVANA	ENSG00000182329.14	protein_coding	KIAA2012	KIAA2012-203	tr16838	TRUE	NA	NA	NA	NA	NA	0.0207477	0.0637366	0	0	0	0	0	0	0	0	NA	NA	NA	NA	NA	NA	NA	NA	NA	NA	NA	NA	NA	NA	NA
tr20109	chr2	202265763	202303661	37899	+	HAVANA	ENSG00000055044.11	protein_coding	NOP58	NOP58-201	tr20109	TRUE	TRUE	44	TRUE	47.2233	NA	141.427	145.705	101.214	92.8916	104.286	14.0926	8.13828	8.80611	7.25455	8.16724	0.0856945	0.052177	0.084937	0.0809317	0.0804397	NA	NA	465.725	331.315	5.84065	5.80404	55.2705	39.5673	-1.55881	-1.63565
tr14567	chr2	202634969	202769757	134789	+	HAVANA	ENSG00000138439.12	protein_coding	FAM117B	FAM117B-201	tr14567	TRUE	TRUE	92	TRUE	1.2693	TRUE	11.3538	5.72579	5.03683	3.67256	3.4572	0.497338	0.521276	0.921771	0.93707	1.296	0.0530569	0.112505	0.227338	0.320351	0.467774	TRUE	preB	180.551	99.4927	7.64103	7.52935	16.3785	9.15923	0.306787	0.622545
tr13653	chr2	203239018	203306026	67009	+	HAVANA	ENSG00000119004.16	protein_coding	CYP20A1	CYP20A1-201	tr13653	TRUE	TRUE	46	TRUE	0	TRUE	2.58822	3.25811	3.29912	5.94409	3.91108	6.79328	6.82108	9.53385	12.8614	15.617	3.33117	2.61752	3.60446	2.7017	4.995	TRUE	iMacI	250.642	319.15	6.78239	7.72643	25.6152	28.6313	0.898958	0.863399
tr21925	chr2	203433682	203535301	101620	-	HAVANA	ENSG00000173166.18	protein_coding	RAPH1	RAPH1-202	tr21925	TRUE	TRUE	96	TRUE	0	TRUE	0.00872622	0.112565	0.448328	17.4522	24.025	0.0138263	0.0357204	0.0411674	0.459416	0.466377	3.39227	0.392557	0.115622	0.0319783	0.0224203	TRUE	iMacII	1.39606	55.9408	60.3672	7.01141	0.0160298	5.5303	0.455625	-3.34426
tr12857	chr2	203706475	203738910	32436	+	ENSEMBL	ENSG00000178562.18	protein_coding	CD28	CD28-202	tr12857	TRUE	TRUE	225	TRUE	0	TRUE	0.0948497	0.0324941	0.020463	0.491448	0.953991	0.0469826	0	0.0216176	0.0509406	0.0966774	0.619511	0	2.69978	0.139386	0.149992	TRUE	bend	NA	NA	NA	NA	NA	NA	NA	NA
tr13561	chr2	203867771	203873965	6195	+	HAVANA	ENSG00000163599.17	protein_coding	CTLA4	CTLA4-205	tr13561	TRUE	NA	NA	NA	NA	TRUE	0.00413643	0	0	0.120643	0.681892	0	0	0	0.00726535	0.00373635	NA	NA	NA	NA	NA	NA	NA	NA	NA	NA	NA	NA	NA	NA	NA
tr16309	chr2	203936780	203961577	24798	+	HAVANA	ENSG00000163600.13	protein_coding	ICOS	ICOS-202	tr16309	TRUE	NA	NA	NA	NA	NA	0	0	0.00350941	0.00891584	0.0782859	0	0	0	0	0.00192665	NA	NA	NA	NA	NA	NA	NA	NA	NA	NA	NA	NA	NA	NA	NA
tr20790	chr2	204545842	204558186	12345	+	HAVANA	ENSG00000116117.18	protein_coding	PARD3B	PARD3B-208	tr20790	TRUE	NA	NA	NA	NA	NA	0.756712	0.240725	0.219703	0.116219	0	0.00976408	0	0.00410233	0	0.00192665	NA	NA	NA	NA	NA	NA	NA	NA	NA	NA	NA	NA	NA	NA	NA
tr14201	chr2	206159895	206162928	3034	+	HAVANA	ENSG00000114942.14	protein_coding	EEF1B2	EEF1B2-203	tr14201	TRUE	TRUE	25	NA	84.9971	NA	569.13	452.409	401.726	301.571	246.782	0.60366	0.441559	0.442933	0.730253	0.788802	NA	NA	NA	NA	NA	NA	NA	100.82	125.908	6.22572	7.42217	11.2249	11.7584	-49.7026	-19.9878
[truncated: 7,376 more rows]

## Sheet: Column_name_descriptions
chr	chromosome
start	gene start
end	gene end
[truncated: 23 more rows]
